# Supplementary material for: Context-Seq: CRISPR-Cas9 targeted nanopore sequencing for transmission dynamics of antimicrobial resistance
Source: Nat Commun. 2025 Jul 3;16:5898. doi: 10.1038/s41467-025-60491-0 (PMC12229574; doi:10.1038/s41467-025-60491-0)
Supplement: Supplementary file 3 — Supplementary Data 1 [file 41467_2025_60491_MOESM3_ESM.xlsx]

## Sheet: combined_tax_kraken_blast
sample	contig_name	kraken2_taxonomy	plas	blastn_taxonomy	taxid	subject_id	identity	alignment_length	mismatches	gap_opens	q_start	q_end	s_start	s_end	e_value	bit_score
HH3_poultry	104f413f-ed2d-4114-9858-5cc0a3daa54b_ref	Escherichia coli	chrom	Escherichia coli	562	CP107165.1	93.999	4766	217	48	38	4795	82684	77980	0	7153
HH3_poultry	104f413f-ed2d-4114-9858-5cc0a3daa54b_ref	Escherichia coli	chrom	Escherichia coli	562	CP057798.1	92.408	3530	206	46	1274	4795	82837	79362	0	4977
HH3_poultry	104f413f-ed2d-4114-9858-5cc0a3daa54b_ref	Escherichia coli	chrom	Escherichia coli	562	CP057834.1	92.408	3530	206	46	1274	4795	82837	79362	0	4977
HH3_poultry	104f413f-ed2d-4114-9858-5cc0a3daa54b_ref	Escherichia coli	chrom	Escherichia coli	562	CP176485.1	92.382	3531	205	47	1274	4795	83260	79785	0	4972
HH3_poultry	104f413f-ed2d-4114-9858-5cc0a3daa54b_ref	Escherichia coli	chrom	Shigella sonnei	624	CP099775.1	93.999	4766	217	48	38	4795	82684	77980	0	7153
HH2_dog	241dd414-ac51-4af3-abaa-1edbcc6271d2_ref	Escherichia coli	chrom	Escherichia coli	562	CP097721.1	99.836	4886	3	4	4799	9681	2801567	2806450	0	8973
HH2_dog	241dd414-ac51-4af3-abaa-1edbcc6271d2_ref	Escherichia coli	chrom	Escherichia coli	562	CP025892.1	99.836	4886	3	4	4799	9681	941638	936755	0	8973
HH2_dog	241dd414-ac51-4af3-abaa-1edbcc6271d2_ref	Escherichia coli	chrom	Escherichia coli	562	CP126300.1	99.836	4886	3	4	4799	9681	1134058	1129175	0	8973
HH2_dog	241dd414-ac51-4af3-abaa-1edbcc6271d2_ref	Escherichia coli	chrom	Escherichia coli	562	CP049967.1	99.836	4886	3	4	4799	9681	1080892	1085775	0	8973
HH2_dog	241dd414-ac51-4af3-abaa-1edbcc6271d2_ref	Escherichia coli	chrom	Escherichia coli	562	CP025896.1	99.836	4886	3	4	4799	9681	4338614	4343497	0	8973
HH2_dog	44890445-4e26-41de-a7b6-155641b9c6a4_ref	Escherichia coli	chrom	Escherichia coli	562	CP151017.1	98.428	3627	48	8	1254	4878	1501184	1497565	0	6373
HH2_dog	44890445-4e26-41de-a7b6-155641b9c6a4_ref	Escherichia coli	chrom	Escherichia coli	562	LT601384.1	98.401	3627	49	8	1254	4878	1940302	1936683	0	6368
HH2_dog	44890445-4e26-41de-a7b6-155641b9c6a4_ref	Escherichia coli	chrom	Escherichia coli	562	CP050202.1	98.56	4862	55	14	20	4878	7475325	7470476	0	8576
HH2_dog	44890445-4e26-41de-a7b6-155641b9c6a4_ref	Escherichia coli	chrom	Escherichia coli	562	CP164048.1	98.428	3627	48	8	1254	4878	3049375	3045756	0	6373
HH2_dog	44890445-4e26-41de-a7b6-155641b9c6a4_ref	Escherichia coli	chrom	Shigella sonnei	624	CP110404.1	98.56	4862	55	14	20	4878	2092052	2087203	0	8576
HH2_poultry	4afc5ffe-92f3-422f-bb9b-0472d5c7c0da_ref	Klebsiella pneumoniae	plasmid	Escherichia coli	562	CP125923.1	99.642	6975	1	20	32	6997	2369272	2376231	0	12720
HH2_poultry	4afc5ffe-92f3-422f-bb9b-0472d5c7c0da_ref	Klebsiella pneumoniae	plasmid	Klebsiella pneumoniae	573	OP389273.1	99.642	6975	1	20	32	6997	112177	105218	0	12720
HH2_poultry	4afc5ffe-92f3-422f-bb9b-0472d5c7c0da_ref	Klebsiella pneumoniae	plasmid	Klebsiella pneumoniae	573	CP171587.1	99.642	6975	1	20	32	6997	33980	27021	0	12720
HH2_poultry	4afc5ffe-92f3-422f-bb9b-0472d5c7c0da_ref	Klebsiella pneumoniae	plasmid	Klebsiella pneumoniae	573	CP137386.1	99.642	6975	1	20	32	6997	4198	11157	0	12720
HH2_poultry	4afc5ffe-92f3-422f-bb9b-0472d5c7c0da_ref	Klebsiella pneumoniae	plasmid	Klebsiella pneumoniae	573	CP138467.1	99.642	6975	1	20	32	6997	35984	42943	0	12720
HH1_dog	56066576-c048-46c7-a347-0cf71fcfe9dd_ref	Escherichia coli	chrom	Klebsiella quasipneumoniae	1463165	CP163019.1	100	2360	0	0	3	2362	54121	51762	0	4359
HH1_dog	56066576-c048-46c7-a347-0cf71fcfe9dd_ref	Escherichia coli	chrom	Providencia sp. PROV162	2936791	CP096315.1	100	2360	0	0	3	2362	3093151	3095510	0	4359
HH1_dog	56066576-c048-46c7-a347-0cf71fcfe9dd_ref	Escherichia coli	chrom	Escherichia coli	562	ON777850.1	100	2360	0	0	3	2362	242949	240590	0	4359
HH1_dog	56066576-c048-46c7-a347-0cf71fcfe9dd_ref	Escherichia coli	chrom	Klebsiella pneumoniae	573	CP075278.1	100	2360	0	0	3	2362	49667	52026	0	4359
HH1_dog	56066576-c048-46c7-a347-0cf71fcfe9dd_ref	Escherichia coli	chrom	Proteus mirabilis	584	CP110375.1	100	2360	0	0	3	2362	4113370	4111011	0	4359
HH2_dog	57c9cc80-acf1-4853-946e-2cb61f3c6af8_ref	Escherichia coli	chrom	Escherichia coli	562	CP164048.1	99.778	3148	4	2	1253	4400	3049375	3046231	0	5771
HH2_dog	57c9cc80-acf1-4853-946e-2cb61f3c6af8_ref	Escherichia coli	chrom	Escherichia coli	562	LT601384.1	99.746	3148	5	2	1253	4400	1940302	1937158	0	5766
HH2_dog	57c9cc80-acf1-4853-946e-2cb61f3c6af8_ref	Escherichia coli	chrom	Escherichia coli	562	CP050202.1	99.635	4381	10	5	20	4400	7475325	7470951	0	7997
HH2_dog	57c9cc80-acf1-4853-946e-2cb61f3c6af8_ref	Escherichia coli	chrom	Escherichia coli	562	CP151017.1	99.778	3148	4	2	1253	4400	1501184	1498040	0	5771
HH2_dog	57c9cc80-acf1-4853-946e-2cb61f3c6af8_ref	Escherichia coli	chrom	Shigella sonnei	624	CP110404.1	99.635	4381	10	5	20	4400	2092052	2087678	0	7997
HH3_poultry	6262af47-b065-4724-b522-e0ba2deeb8e3_ref	Klebsiella pneumoniae	plasmid	Escherichia coli	562	CP151643.1	98.939	8390	31	49	29	8392	1924621	1932978	0	14947
HH3_poultry	6262af47-b065-4724-b522-e0ba2deeb8e3_ref	Klebsiella pneumoniae	plasmid	Escherichia coli	562	CP070232.1	98.939	8390	31	49	29	8392	1897305	1905662	0	14947
HH3_poultry	6262af47-b065-4724-b522-e0ba2deeb8e3_ref	Klebsiella pneumoniae	plasmid	Escherichia coli	562	AP022107.1	98.939	8390	31	49	29	8392	2500190	2491833	0	14947
HH3_poultry	6262af47-b065-4724-b522-e0ba2deeb8e3_ref	Klebsiella pneumoniae	plasmid	Escherichia coli	562	CP125923.1	98.927	8390	32	49	29	8392	2369272	2377629	0	14942
HH3_poultry	6262af47-b065-4724-b522-e0ba2deeb8e3_ref	Klebsiella pneumoniae	plasmid	Klebsiella pneumoniae	573	CP171587.1	98.927	8390	32	49	29	8392	33980	25623	0	14942
HH2_dog	6d2b5a8a-1aec-4984-b164-2f822d76a070_ref	Escherichia coli	chrom	Escherichia coli	562	CP145621.1	99.739	1917	4	1	25	1941	13382	15297	0	3511
HH2_dog	6d2b5a8a-1aec-4984-b164-2f822d76a070_ref	Escherichia coli	chrom	Escherichia coli	562	CP151032.1	99.896	1917	1	1	25	1941	8029	9944	0	3528
HH2_dog	6d2b5a8a-1aec-4984-b164-2f822d76a070_ref	Escherichia coli	chrom	Klebsiella pneumoniae	573	CP078036.1	99.791	1917	3	1	25	1941	60344	58429	0	3517
HH2_dog	6d2b5a8a-1aec-4984-b164-2f822d76a070_ref	Escherichia coli	chrom	Shigella sonnei	624	CP049174.1	99.739	1917	4	1	25	1941	20889	18974	0	3511
HH2_dog	6d2b5a8a-1aec-4984-b164-2f822d76a070_ref	Escherichia coli	chrom	Shigella sonnei	624	CP049186.1	99.739	1917	4	1	25	1941	30000	31915	0	3511
HH1_dog	8aeb1f6b-6388-4d6e-943c-bcd9ea240fed_ref	Klebsiella pneumoniae	chrom	Citrobacter freundii	546	AP018569.2	99.926	4064	1	2	30	4093	79680	75619	0	7487
HH1_dog	8aeb1f6b-6388-4d6e-943c-bcd9ea240fed_ref	Klebsiella pneumoniae	chrom	Escherichia coli	562	CP173467.1	99.728	4779	6	7	30	4806	29812	25039	0	8746
HH1_dog	8aeb1f6b-6388-4d6e-943c-bcd9ea240fed_ref	Klebsiella pneumoniae	chrom	Klebsiella pneumoniae	573	CP052666.1	99.877	4070	3	2	30	4099	2489	6556	0	7487
HH1_dog	8aeb1f6b-6388-4d6e-943c-bcd9ea240fed_ref	Klebsiella pneumoniae	chrom	Klebsiella pneumoniae	573	CP046649.1	99.728	4779	6	7	30	4806	8378	3605	0	8746
HH1_dog	8aeb1f6b-6388-4d6e-943c-bcd9ea240fed_ref	Klebsiella pneumoniae	chrom	Klebsiella pneumoniae	573	CP153886.1	99.728	4779	6	7	30	4806	1556	6329	0	8746
HH1_dog	8d963112-4eb2-4c65-9c9e-c62746770db5_ref	Escherichia coli	plasmid	Raoultella ornithinolytica	54291	CP121085.1	96.178	8921	151	145	1987	10782	59193	68048	0	14410
HH1_dog	8d963112-4eb2-4c65-9c9e-c62746770db5_ref	Escherichia coli	plasmid	Klebsiella pneumoniae	573	MK773536.1	96.178	8921	151	145	1987	10782	96871	88016	0	14410
HH1_dog	8d963112-4eb2-4c65-9c9e-c62746770db5_ref	Escherichia coli	plasmid	Klebsiella pneumoniae	573	CP092649.1	96.178	8921	151	145	1987	10782	57776	66631	0	14410
HH1_dog	8d963112-4eb2-4c65-9c9e-c62746770db5_ref	Escherichia coli	plasmid	Klebsiella pneumoniae	573	CP173739.1	96.178	8921	151	145	1987	10782	64217	73072	0	14410
HH1_dog	8d963112-4eb2-4c65-9c9e-c62746770db5_ref	Escherichia coli	plasmid	Klebsiella pneumoniae	573	CP151171.1	96.178	8922	151	145	1987	10783	135447	144303	0	14412
HH2_dog	95b42646-9740-43d2-b547-57324ed89043_ref	Klebsiella pneumoniae	chrom	Escherichia coli	562	CP107147.1	99.088	2411	6	12	33	2441	960893	958497	0	4316
HH2_dog	95b42646-9740-43d2-b547-57324ed89043_ref	Klebsiella pneumoniae	chrom	Escherichia coli	562	CP125923.1	99.088	2411	6	12	33	2441	2369272	2371668	0	4316
HH2_dog	95b42646-9740-43d2-b547-57324ed89043_ref	Klebsiella pneumoniae	chrom	Escherichia coli	562	CP136914.1	99.088	2411	6	12	33	2441	146025	148421	0	4316
HH2_dog	95b42646-9740-43d2-b547-57324ed89043_ref	Klebsiella pneumoniae	chrom	Klebsiella pneumoniae	573	CP174077.1	99.088	2411	6	12	33	2441	71620	74016	0	4316
HH2_dog	95b42646-9740-43d2-b547-57324ed89043_ref	Klebsiella pneumoniae	chrom	Klebsiella pneumoniae subsp. pneumoniae	72407	PQ247031.1	99.088	2411	6	12	33	2441	116952	119348	0	4316
HH2_poultry	9c457563-ebdc-4b06-92f4-1e570f9a9d52_ref	Klebsiella pneumoniae	plasmid	Escherichia coli	562	MW077912.1	99.972	10664	1	2	20	10683	48031	58692	0	19675
HH2_poultry	9c457563-ebdc-4b06-92f4-1e570f9a9d52_ref	Klebsiella pneumoniae	plasmid	Escherichia coli	562	CP026200.1	99.962	10664	2	2	20	10683	89496	78835	0	19669
HH2_poultry	9c457563-ebdc-4b06-92f4-1e570f9a9d52_ref	Klebsiella pneumoniae	plasmid	Escherichia coli	562	LC056159.1	99.962	10664	2	2	20	10683	75773	65112	0	19669
HH2_poultry	9c457563-ebdc-4b06-92f4-1e570f9a9d52_ref	Klebsiella pneumoniae	plasmid	Klebsiella pneumoniae	573	AP022554.1	99.962	10664	2	2	20	10683	53471	64132	0	19669
HH2_poultry	9c457563-ebdc-4b06-92f4-1e570f9a9d52_ref	Klebsiella pneumoniae	plasmid	Salmonella enterica subsp. enterica serovar Typhi	90370	CP046430.1	99.962	10664	2	2	20	10683	14044	24705	0	19669
HH3_child	9e0197b3-bd55-40d0-937a-684aa9892a95_ref	Escherichia coli	plasmid	Escherichia coli	562	CP038506.1	97.354	8767	97	106	3415	12161	61158	69809	0	14779
HH3_child	9e0197b3-bd55-40d0-937a-684aa9892a95_ref	Escherichia coli	plasmid	Escherichia coli	562	OZ038929.1	97.194	8767	111	106	3415	12161	85156	76505	0	14702
HH3_child	9e0197b3-bd55-40d0-937a-684aa9892a95_ref	Escherichia coli	plasmid	Escherichia coli	562	CP093011.1	97.194	8767	111	103	3415	12161	4382541	4391192	0	14702
HH3_child	9e0197b3-bd55-40d0-937a-684aa9892a95_ref	Escherichia coli	plasmid	Escherichia coli	562	CP067237.1	97.148	8767	115	106	3415	12161	73671	65020	0	14680
HH3_child	9e0197b3-bd55-40d0-937a-684aa9892a95_ref	Escherichia coli	plasmid	Klebsiella pneumoniae	573	CP153843.1	98.107	8767	32	106	3415	12161	54641	63293	0	15147
HH3_child	9fe26480-08e7-433c-a841-44c1c83b1799_ref	Escherichia coli	chrom	Escherichia coli	562	PP596858.1	99.853	4749	2	5	1298	6044	27503	32248	0	8726
HH3_child	9fe26480-08e7-433c-a841-44c1c83b1799_ref	Escherichia coli	chrom	Escherichia coli	562	CP026725.1	99.853	4749	2	5	1298	6044	13515	18260	0	8726
HH3_child	9fe26480-08e7-433c-a841-44c1c83b1799_ref	Escherichia coli	chrom	Escherichia coli	562	CP038506.1	99.853	4749	2	5	1298	6044	60234	55489	0	8726
HH3_child	9fe26480-08e7-433c-a841-44c1c83b1799_ref	Escherichia coli	chrom	Klebsiella pneumoniae	573	CP153843.1	99.851	6046	2	6	1	6044	51951	45911	0	11108
HH3_child	9fe26480-08e7-433c-a841-44c1c83b1799_ref	Escherichia coli	chrom	Salmonella enterica subsp. enterica serovar Typhi	90370	CP083412.1	99.832	4749	3	5	1298	6044	63245	58500	0	8720
HH1_dog	a7e937e9-0198-4cb5-92c6-cf52bfd7990e_ref	Klebsiella pneumoniae	chrom	Enterobacter kobei	208224	CP083862.1	99.24	1841	14	0	37	1877	5031005	5032845	0	3323
HH1_dog	a7e937e9-0198-4cb5-92c6-cf52bfd7990e_ref	Klebsiella pneumoniae	chrom	Acinetobacter venetianus	52133	CP060164.1	99.24	1841	14	0	37	1877	18272	20112	0	3323
HH1_dog	a7e937e9-0198-4cb5-92c6-cf52bfd7990e_ref	Klebsiella pneumoniae	chrom	Escherichia coli	562	CP072981.1	99.24	1841	14	0	37	1877	41444	43284	0	3323
HH1_dog	a7e937e9-0198-4cb5-92c6-cf52bfd7990e_ref	Klebsiella pneumoniae	chrom	Escherichia coli	562	LC556217.1	99.24	1841	14	0	37	1877	55975	57815	0	3323
HH1_dog	a7e937e9-0198-4cb5-92c6-cf52bfd7990e_ref	Klebsiella pneumoniae	chrom	Klebsiella pneumoniae	573	MN480461.1	99.24	1841	14	0	37	1877	139304	141144	0	3323
HH4_adult	b69bb5f0-bf58-42fc-a825-65e6deec76ff_ref	Escherichia coli	chrom	Escherichia coli	562	CP128447.1	99.454	10075	20	32	1	10058	4489064	4479008	0	18268
HH4_adult	b69bb5f0-bf58-42fc-a825-65e6deec76ff_ref	Escherichia coli	chrom	Shigella sonnei	624	CP049180.1	99.444	10075	21	32	1	10058	48528	58584	0	18262
HH4_adult	b69bb5f0-bf58-42fc-a825-65e6deec76ff_ref	Escherichia coli	chrom	Shigella sonnei	624	CP049176.1	99.444	10075	21	32	1	10058	57794	67850	0	18262
HH4_adult	b69bb5f0-bf58-42fc-a825-65e6deec76ff_ref	Escherichia coli	chrom	Shigella sonnei	624	CP049182.1	99.467	9937	20	30	1	9921	26303	36222	0	18026
HH4_adult	b69bb5f0-bf58-42fc-a825-65e6deec76ff_ref	Escherichia coli	chrom	Shigella sonnei	624	OP038300.1	99.434	10075	22	32	1	10058	56732	46676	0	18257
HH2_dog	ca3b0ed2-9901-4169-8688-2e605c3973d8_ref	Escherichia coli	chrom	Escherichia coli	562	CP151017.1	99.482	9274	21	25	1265	10535	1501184	1491935	0	16835
HH2_dog	ca3b0ed2-9901-4169-8688-2e605c3973d8_ref	Escherichia coli	chrom	Escherichia coli	562	CP050202.1	99.464	5969	10	20	29	5995	7475325	7469377	0	10826
HH2_dog	ca3b0ed2-9901-4169-8688-2e605c3973d8_ref	Escherichia coli	chrom	Escherichia coli	562	CP068801.1	98.495	4651	30	16	1265	5887	3196724	3192086	0	8165
HH2_dog	ca3b0ed2-9901-4169-8688-2e605c3973d8_ref	Escherichia coli	chrom	Escherichia coli	562	CP164048.1	99.342	9274	22	26	1265	10535	3049375	3040138	0	16752
HH2_dog	ca3b0ed2-9901-4169-8688-2e605c3973d8_ref	Escherichia coli	chrom	Shigella sonnei	624	CP110404.1	99.41	10511	27	31	29	10535	2092052	2081573	0	19034
HH2_dog	e00dc027-521f-4729-ae79-58e91fd9beb3_ref	Klebsiella pneumoniae	chrom	Enterobacter hormaechei	158836	CP126768.1	98.257	3270	11	36	36	3300	67697	64469	0	5681
HH2_dog	e00dc027-521f-4729-ae79-58e91fd9beb3_ref	Klebsiella pneumoniae	chrom	Escherichia coli	562	CP117016.1	98.287	3270	10	36	36	3300	1959380	1956152	0	5686
HH2_dog	e00dc027-521f-4729-ae79-58e91fd9beb3_ref	Klebsiella pneumoniae	chrom	Escherichia coli	562	CP117013.1	98.287	3270	10	36	36	3300	983124	986352	0	5686
HH2_dog	e00dc027-521f-4729-ae79-58e91fd9beb3_ref	Klebsiella pneumoniae	chrom	Klebsiella pneumoniae	573	PQ126476.1	98.257	3270	11	36	36	3300	111934	115162	0	5681
HH2_dog	e00dc027-521f-4729-ae79-58e91fd9beb3_ref	Klebsiella pneumoniae	chrom	Klebsiella pneumoniae	573	CP132716.1	98.257	3270	11	36	36	3300	20180	16952	0	5681
HH1_poultry	00d36187-c011-4b46-a7b7-14d2375034c4_ref	Escherichia coli	chrom	Klebsiella pneumoniae	573	ON882015.1	96.317	2742	79	21	876	3603	73733	76466	0	4484
HH1_poultry	00d36187-c011-4b46-a7b7-14d2375034c4_ref	Escherichia coli	chrom	Klebsiella pneumoniae	573	ON111447.1	98.402	1752	14	14	895	2636	5593	3846	0	3068
HH1_poultry	00d36187-c011-4b46-a7b7-14d2375034c4_ref	Escherichia coli	chrom	Klebsiella pneumoniae	573	ON111448.1	98.402	1752	14	14	895	2636	5593	3846	0	3068
HH1_poultry	00d36187-c011-4b46-a7b7-14d2375034c4_ref	Escherichia coli	chrom	Klebsiella pneumoniae	573	ON111451.1	98.402	1752	14	14	892	2633	45356	47103	0	3068
HH1_poultry	00d36187-c011-4b46-a7b7-14d2375034c4_ref	Escherichia coli	chrom	Klebsiella pneumoniae	573	ON111450.1	98.402	1752	14	14	895	2636	5593	3846	0	3068
HH2_poultry	00f13735-7053-4c77-a511-edcc024f7938_ref	Escherichia coli	chrom	Escherichia coli	562	CP083587.1	99.941	1692	1	0	923	2614	91969	93660	0	3120
HH2_poultry	00f13735-7053-4c77-a511-edcc024f7938_ref	Escherichia coli	chrom	Escherichia coli	562	LR882054.1	99.823	1692	3	0	923	2614	81882	80191	0	3109
HH2_poultry	00f13735-7053-4c77-a511-edcc024f7938_ref	Escherichia coli	chrom	Escherichia coli	562	OZ038581.1	99.823	1692	3	0	923	2614	66270	67961	0	3109
HH2_poultry	00f13735-7053-4c77-a511-edcc024f7938_ref	Escherichia coli	chrom	Escherichia coli	562	OZ039511.1	99.823	1692	3	0	923	2614	66925	68616	0	3109
HH2_poultry	00f13735-7053-4c77-a511-edcc024f7938_ref	Escherichia coli	chrom	Escherichia coli	562	CP103469.1	99.823	1692	3	0	923	2614	75660	77351	0	3109
HH3_poultry	010ada54-b388-48c0-9538-08c8f664761d_ref	Escherichia coli	chrom	Escherichia coli	562	CP165057.1	99.179	4748	5	27	2394	7112	4940741	4945483	0	8521
HH3_poultry	010ada54-b388-48c0-9538-08c8f664761d_ref	Escherichia coli	chrom	Escherichia coli	562	CP164788.1	99.158	4748	6	27	2394	7112	9040	13782	0	8516
HH3_poultry	010ada54-b388-48c0-9538-08c8f664761d_ref	Escherichia coli	chrom	Escherichia coli	562	CP165282.1	99.158	4749	5	28	2394	7112	4190173	4194916	0	8516
HH3_poultry	010ada54-b388-48c0-9538-08c8f664761d_ref	Escherichia coli	chrom	Escherichia coli	562	CP165179.1	99.158	4748	6	27	2394	7112	9829	5087	0	8516
HH3_poultry	010ada54-b388-48c0-9538-08c8f664761d_ref	Escherichia coli	chrom	Salmonella enterica subsp. enterica	59201	CP087485.1	99.179	4748	3	28	2394	7112	2772228	2767488	0	8519
HH3_dog	02977d50-3c4a-48ce-82ae-a761f54888f7_ref	Escherichia coli	chrom	Escherichia coli	562	OZ038588.1	99.453	8221	14	16	20	8215	92881	84667	0	14903
HH3_dog	02977d50-3c4a-48ce-82ae-a761f54888f7_ref	Escherichia coli	chrom	Escherichia coli	562	CP122654.1	99.453	8221	14	16	20	8215	76706	68492	0	14903
HH3_dog	02977d50-3c4a-48ce-82ae-a761f54888f7_ref	Escherichia coli	chrom	Escherichia coli	562	LM995927.1	99.453	8221	14	16	20	8215	20158	28372	0	14903
HH3_dog	02977d50-3c4a-48ce-82ae-a761f54888f7_ref	Escherichia coli	chrom	Salmonella enterica subsp. enterica serovar Typhimurium	90371	CP060166.1	99.453	8221	14	16	20	8215	55582	47368	0	14903
HH3_dog	02977d50-3c4a-48ce-82ae-a761f54888f7_ref	Escherichia coli	chrom	Salmonella enterica subsp. enterica serovar Typhimurium	90371	LN794247.1	99.453	8221	14	16	20	8215	70465	62251	0	14903
HH1_child	036d8b3b-e93b-4473-92ab-b59408ca9e5c_ref	Enterobacteriaceae	chrom	Salmonella enterica subsp. enterica serovar Enteritidis	149539	PP920564.1	100	1145	0	0	25	1169	31032	29888	0	2115
HH1_child	036d8b3b-e93b-4473-92ab-b59408ca9e5c_ref	Enterobacteriaceae	chrom	Escherichia coli	562	CP133102.1	100	1145	0	0	25	1169	109992	111136	0	2115
HH1_child	036d8b3b-e93b-4473-92ab-b59408ca9e5c_ref	Enterobacteriaceae	chrom	Escherichia coli	562	OZ039090.1	100	1145	0	0	25	1169	65674	64530	0	2115
HH1_child	036d8b3b-e93b-4473-92ab-b59408ca9e5c_ref	Enterobacteriaceae	chrom	Klebsiella pneumoniae	573	CP130265.1	100	1145	0	0	25	1169	14234	13090	0	2115
HH1_child	036d8b3b-e93b-4473-92ab-b59408ca9e5c_ref	Enterobacteriaceae	chrom	Salmonella enterica subsp. enterica	59201	CP065080.1	100	1145	0	0	25	1169	1187087	1188231	0	2115
HH3_olderchild	039997b3-b89a-4d54-a5d2-b2f8e18a2e93_ref	Escherichia coli	plasmid	Escherichia coli	562	OZ039750.1	99.371	1749	1	8	2412	4156	112268	114010	0	3160
HH3_olderchild	039997b3-b89a-4d54-a5d2-b2f8e18a2e93_ref	Escherichia coli	plasmid	Escherichia coli	562	OZ043898.1	99.371	1749	1	8	2412	4156	23723	21981	0	3160
HH3_olderchild	039997b3-b89a-4d54-a5d2-b2f8e18a2e93_ref	Escherichia coli	plasmid	Escherichia fergusonii	564	AP028838.1	99.371	1749	1	8	2412	4156	47574	45832	0	3160
HH3_olderchild	039997b3-b89a-4d54-a5d2-b2f8e18a2e93_ref	Escherichia coli	plasmid	Escherichia fergusonii	564	AP028848.1	99.371	1749	1	8	2412	4156	47578	45836	0	3160
HH3_olderchild	039997b3-b89a-4d54-a5d2-b2f8e18a2e93_ref	Escherichia coli	plasmid	Escherichia fergusonii	564	AP028859.1	99.371	1749	1	8	2412	4156	47578	45836	0	3160
HH4_poultry2	03f9922e-a12a-4706-b367-791a19721607_ref	Escherichia coli	chrom	Escherichia coli	562	CP097426.1	99.904	2090	0	2	20	2108	2668843	2666755	0	3847
HH4_poultry2	03f9922e-a12a-4706-b367-791a19721607_ref	Escherichia coli	chrom	Escherichia coli	562	CP097426.1	99.904	2090	0	2	20	2108	2676544	2674456	0	3847
HH4_poultry2	03f9922e-a12a-4706-b367-791a19721607_ref	Escherichia coli	chrom	Escherichia coli	562	CP097426.1	99.904	2090	0	2	20	2108	2692179	2690091	0	3847
HH4_poultry2	03f9922e-a12a-4706-b367-791a19721607_ref	Escherichia coli	chrom	Escherichia coli	562	CP097426.1	99.904	2090	0	2	20	2108	2707816	2705728	0	3847
HH4_poultry2	03f9922e-a12a-4706-b367-791a19721607_ref	Escherichia coli	chrom	Escherichia coli	562	AP027612.1	99.904	2090	0	2	20	2108	306376	304288	0	3847
HH1_dog	04d2efb6-6b02-4cad-8539-3ed24ee97201_ref	Escherichia coli	plasmid	Escherichia coli O39:NM str. F8704-2	1446739	CP050997.1	95.541	8320	215	113	10951	19199	45910	37676	0	13165
HH1_dog	04d2efb6-6b02-4cad-8539-3ed24ee97201_ref	Escherichia coli	plasmid	Escherichia coli	562	CP124997.1	98.984	13089	83	43	29	13103	13053	1	0	23388
HH1_dog	04d2efb6-6b02-4cad-8539-3ed24ee97201_ref	Escherichia coli	plasmid	Escherichia coli	562	CP035835.1	95.541	8321	215	114	10951	19199	55013	63249	0	13167
HH1_dog	04d2efb6-6b02-4cad-8539-3ed24ee97201_ref	Escherichia coli	plasmid	Escherichia coli	562	OY754379.1	95.127	8331	243	118	10951	19199	58701	66950	0	12984
HH1_dog	04d2efb6-6b02-4cad-8539-3ed24ee97201_ref	Escherichia coli	plasmid	Escherichia coli	562	OY757101.1	95.127	8331	243	118	10951	19199	58701	66950	0	12984
HH3_child	0550bd3b-15e7-41b9-9cdd-9a49b9232e90_ref	Escherichia coli	chrom	Escherichia coli O145:H28	1078034	AP019705.1	99.782	1832	3	1	1	1831	9373	7542	0	3360
HH3_child	0550bd3b-15e7-41b9-9cdd-9a49b9232e90_ref	Escherichia coli	chrom	Escherichia coli	562	CP164164.1	99.836	1832	2	1	1	1831	34980	36811	0	3365
HH3_child	0550bd3b-15e7-41b9-9cdd-9a49b9232e90_ref	Escherichia coli	chrom	Escherichia coli	562	MT868886.1	99.782	1832	3	1	1	1831	107497	109328	0	3360
HH3_child	0550bd3b-15e7-41b9-9cdd-9a49b9232e90_ref	Escherichia coli	chrom	Escherichia coli	562	OP242242.1	99.782	1832	3	1	1	1831	16989	15158	0	3360
HH3_child	0550bd3b-15e7-41b9-9cdd-9a49b9232e90_ref	Escherichia coli	chrom	Escherichia coli	562	CP113487.1	99.782	1832	3	1	1	1831	62868	61037	0	3360
HH2_poultry	05c5f0fa-1f77-4f8f-a483-f0cd9dd5d25b_ref	Klebsiella pneumoniae	plasmid	Escherichia coli	562	CP010149.1	99.627	5355	8	9	849	6200	199494	194149	0	9768
HH2_poultry	05c5f0fa-1f77-4f8f-a483-f0cd9dd5d25b_ref	Klebsiella pneumoniae	plasmid	Escherichia coli	562	CP041524.1	99.851	4704	1	5	30	4733	54645	59342	0	8643
HH2_poultry	05c5f0fa-1f77-4f8f-a483-f0cd9dd5d25b_ref	Klebsiella pneumoniae	plasmid	Escherichia coli	562	LC501644.1	99.872	4700	0	5	30	4729	9278	4585	0	8641
HH2_poultry	05c5f0fa-1f77-4f8f-a483-f0cd9dd5d25b_ref	Klebsiella pneumoniae	plasmid	Escherichia coli	562	CP122493.1	99.627	6174	10	10	30	6200	180752	186915	0	11261
HH2_poultry	05c5f0fa-1f77-4f8f-a483-f0cd9dd5d25b_ref	Klebsiella pneumoniae	plasmid	Klebsiella pneumoniae	573	CP089019.1	99.788	4713	3	6	30	4741	43412	48118	0	8641
HH4_adult	07d1eef9-e593-41ab-9d2b-de90272c38e4_ref	Escherichia coli	plasmid	Shigella flexneri 7b	2049486	CP024474.1	99.759	7475	6	9	2113	9581	60701	53233	0	13694
HH4_adult	07d1eef9-e593-41ab-9d2b-de90272c38e4_ref	Escherichia coli	plasmid	Escherichia coli	562	CP042902.1	99.759	7475	6	9	2113	9581	37969	45437	0	13694
HH4_adult	07d1eef9-e593-41ab-9d2b-de90272c38e4_ref	Escherichia coli	plasmid	Shigella flexneri	623	CP097835.1	99.759	7475	6	9	2113	9581	13275	20743	0	13694
HH4_adult	07d1eef9-e593-41ab-9d2b-de90272c38e4_ref	Escherichia coli	plasmid	Shigella flexneri	623	CP097833.1	99.759	7475	6	9	2113	9581	12632	5164	0	13694
HH4_adult	07d1eef9-e593-41ab-9d2b-de90272c38e4_ref	Escherichia coli	plasmid	Salmonella enterica subsp. enterica serovar Typhi	90370	LT904889.1	99.759	7475	6	9	2113	9581	51489	58957	0	13694
HH4_poultry1	08fc5e27-de04-416a-93c5-41a1a0aba49b_ref	Escherichia coli	plasmid	Escherichia coli	562	CP134910.1	99.916	9499	4	4	20	9516	2693063	2702559	0	17494
HH4_poultry1	08fc5e27-de04-416a-93c5-41a1a0aba49b_ref	Escherichia coli	plasmid	Escherichia coli	562	CP109601.1	99.916	9499	4	4	20	9516	2709677	2719173	0	17494
HH4_poultry1	08fc5e27-de04-416a-93c5-41a1a0aba49b_ref	Escherichia coli	plasmid	Escherichia coli	562	CP071440.1	99.905	9499	5	4	20	9516	17844	27340	0	17488
HH4_poultry1	08fc5e27-de04-416a-93c5-41a1a0aba49b_ref	Escherichia coli	plasmid	Escherichia coli	562	OZ038661.1	99.895	9502	6	4	20	9519	47998	38499	0	17488
HH4_poultry1	08fc5e27-de04-416a-93c5-41a1a0aba49b_ref	Escherichia coli	plasmid	Escherichia coli	562	CP124991.1	99.895	9502	6	4	20	9519	31255	21756	0	17488
HH1_poultry	09a67ece-97aa-4464-ae53-acd026bc2787_ref	Escherichia coli	chrom	Escherichia coli	562	OY754384.1	98.833	5143	57	3	20	5161	82396	87536	0	9162
HH1_poultry	09a67ece-97aa-4464-ae53-acd026bc2787_ref	Escherichia coli	chrom	Escherichia coli	562	OY754365.1	98.833	5143	57	3	20	5161	80219	85359	0	9162
HH1_poultry	09a67ece-97aa-4464-ae53-acd026bc2787_ref	Escherichia coli	chrom	Escherichia coli	562	CP098985.1	98.969	5143	50	3	20	5161	50616	45476	0	9201
HH1_poultry	09a67ece-97aa-4464-ae53-acd026bc2787_ref	Escherichia coli	chrom	Escherichia coli	562	AP027538.1	98.833	5143	57	3	20	5161	86693	81553	0	9162
HH1_poultry	09a67ece-97aa-4464-ae53-acd026bc2787_ref	Escherichia coli	chrom	Escherichia coli	562	CP073970.1	98.59	4256	57	3	907	5161	57560	53307	0	7524
HH2_poultry	0a1a8e11-f791-4f12-ba45-11bdd74e3abc_ref	Escherichia coli	plasmid	Enterobacter hormaechei	158836	CP095681.1	96.657	3231	0	80	28	3152	15948	12720	0	5269
HH2_poultry	0a1a8e11-f791-4f12-ba45-11bdd74e3abc_ref	Escherichia coli	plasmid	Escherichia coli	562	LC744435.1	96.657	3231	0	80	28	3152	26412	29640	0	5269
HH2_poultry	0a1a8e11-f791-4f12-ba45-11bdd74e3abc_ref	Escherichia coli	plasmid	Escherichia coli	562	CP095595.1	96.657	3231	0	80	28	3152	10177	13405	0	5269
HH2_poultry	0a1a8e11-f791-4f12-ba45-11bdd74e3abc_ref	Escherichia coli	plasmid	Escherichia coli	562	LC744440.1	96.657	3231	0	80	28	3152	15950	12722	0	5269
HH2_poultry	0a1a8e11-f791-4f12-ba45-11bdd74e3abc_ref	Escherichia coli	plasmid	Klebsiella pneumoniae subsp. pneumoniae	72407	PQ247031.1	96.657	3231	0	80	28	3152	123467	126695	0	5269
HH2_dog	0a3f9b9c-7b50-4af2-a61e-a90493d3cf50_ref	Escherichia coli	chrom	Escherichia coli O157	1045010	CP044149.1	99.522	2510	6	4	1044	3553	6949	4446	0	4564
HH2_dog	0a3f9b9c-7b50-4af2-a61e-a90493d3cf50_ref	Escherichia coli	chrom	Escherichia coli	562	CP124997.1	99.567	2774	6	4	1041	3814	13378	16145	0	5051
HH2_dog	0a3f9b9c-7b50-4af2-a61e-a90493d3cf50_ref	Escherichia coli	chrom	Escherichia coli	562	CP020057.1	99.522	2510	6	4	1041	3550	16944	19447	0	4564
HH2_dog	0a3f9b9c-7b50-4af2-a61e-a90493d3cf50_ref	Escherichia coli	chrom	Escherichia coli	562	PP261913.1	99.522	2510	6	4	1041	3550	8844	11347	0	4564
HH2_dog	0a3f9b9c-7b50-4af2-a61e-a90493d3cf50_ref	Escherichia coli	chrom	uncultured bacterium	77133	KU546537.1	99.522	2510	6	4	1041	3550	4006	6509	0	4564
HH1_dog	0b54a3c9-2f5c-4622-8854-70256133456d_ref	Escherichia coli	plasmid	Escherichia coli	562	LR130565.1	96.912	3627	33	45	1475	5090	46231	42673	0	6004
HH1_dog	0b54a3c9-2f5c-4622-8854-70256133456d_ref	Escherichia coli	plasmid	Escherichia coli	562	OZ038904.1	96.912	3627	33	45	1475	5090	46230	42672	0	6004
HH1_dog	0b54a3c9-2f5c-4622-8854-70256133456d_ref	Escherichia coli	plasmid	Escherichia coli	562	CP164601.1	96.912	3627	33	45	1475	5090	46230	42672	0	6004
HH1_dog	0b54a3c9-2f5c-4622-8854-70256133456d_ref	Escherichia coli	plasmid	Escherichia coli	562	OZ040964.1	96.912	3627	33	45	1475	5090	46508	42950	0	6004
HH1_dog	0b54a3c9-2f5c-4622-8854-70256133456d_ref	Escherichia coli	plasmid	Escherichia coli	562	OZ039235.1	96.912	3627	33	45	1475	5090	46230	42672	0	6004
HH2_poultry	0b647ec1-b98d-41a0-9692-6a5923090ec3_ref	Escherichia coli	plasmid	Escherichia sp.	1884818	MW940628.1	99.727	2563	4	2	30	2589	42074	39512	0	4691
HH2_poultry	0b647ec1-b98d-41a0-9692-6a5923090ec3_ref	Escherichia coli	plasmid	Enterobacter cloacae	550	KM877517.1	99.727	2564	4	2	30	2590	69971	72534	0	4693
HH2_poultry	0b647ec1-b98d-41a0-9692-6a5923090ec3_ref	Escherichia coli	plasmid	Escherichia coli	562	MN061455.1	99.844	2559	3	1	30	2588	43665	46222	0	4702
HH2_poultry	0b647ec1-b98d-41a0-9692-6a5923090ec3_ref	Escherichia coli	plasmid	Escherichia coli	562	CP050041.1	99.805	2560	3	2	30	2588	60155	57597	0	4698
HH2_poultry	0b647ec1-b98d-41a0-9692-6a5923090ec3_ref	Escherichia coli	plasmid	Escherichia coli	562	CP080158.1	99.727	2564	4	2	30	2590	99953	97390	0	4693
HH3_poultry	0b9a02d0-0512-483c-82a2-2871de8a5d9b_ref	Escherichia coli	plasmid	Escherichia coli	562	CP050049.1	99.113	9468	19	56	29	9488	17270	26680	0	16958
HH3_poultry	0b9a02d0-0512-483c-82a2-2871de8a5d9b_ref	Escherichia coli	plasmid	Escherichia coli	562	CP050037.1	99.113	9468	19	56	29	9488	3173	12583	0	16958
HH3_poultry	0b9a02d0-0512-483c-82a2-2871de8a5d9b_ref	Escherichia coli	plasmid	Escherichia coli	562	ON390807.1	99.102	9468	20	56	29	9488	34702	44112	0	16953
HH3_poultry	0b9a02d0-0512-483c-82a2-2871de8a5d9b_ref	Escherichia coli	plasmid	Escherichia coli	562	ON934551.1	99.102	9468	20	56	29	9488	25994	35404	0	16953
HH3_poultry	0b9a02d0-0512-483c-82a2-2871de8a5d9b_ref	Escherichia coli	plasmid	Escherichia coli	562	CP096838.1	99.102	9468	20	56	29	9488	11680	2270	0	16953
HH3_dog	0c281b55-96c5-4620-9601-92f55729403f_ref	Escherichia coli	plasmid	Escherichia coli O102:H6	3065859	CP163449.1	99.963	5393	0	2	1734	7126	62139	67529	0	9947
HH3_dog	0c281b55-96c5-4620-9601-92f55729403f_ref	Escherichia coli	plasmid	Escherichia coli	562	AP019804.1	99.944	5396	1	2	1734	7129	20476	15083	0	9947
HH3_dog	0c281b55-96c5-4620-9601-92f55729403f_ref	Escherichia coli	plasmid	Escherichia coli	562	CP173563.1	99.944	5396	1	2	1734	7129	113899	108506	0	9947
HH3_dog	0c281b55-96c5-4620-9601-92f55729403f_ref	Escherichia coli	plasmid	Escherichia coli	562	CP173483.1	99.963	5393	0	2	1734	7126	3467	8857	0	9947
HH3_dog	0c281b55-96c5-4620-9601-92f55729403f_ref	Escherichia coli	plasmid	Escherichia coli	562	LC744489.1	99.944	5396	1	2	1734	7129	137716	132323	0	9947
HH2_adult	0c4a5400-427b-4812-9a2d-0d7c506bfd49_ref	Escherichia coli	plasmid	Escherichia coli PMV-1	1382700	HG428756.1	94.887	3149	75	70	1864	5004	9474	6404	0	4844
HH2_adult	0c4a5400-427b-4812-9a2d-0d7c506bfd49_ref	Escherichia coli	plasmid	Escherichia coli	562	CP116086.1	94.887	3149	75	70	1864	5004	11096	8026	0	4844
HH2_adult	0c4a5400-427b-4812-9a2d-0d7c506bfd49_ref	Escherichia coli	plasmid	Escherichia coli	562	CP090250.1	94.887	3149	75	70	1864	5004	10602	7532	0	4844
HH2_adult	0c4a5400-427b-4812-9a2d-0d7c506bfd49_ref	Escherichia coli	plasmid	Escherichia coli	562	CP165114.1	94.887	3149	75	70	1864	5004	9330	6260	0	4844
HH2_adult	0c4a5400-427b-4812-9a2d-0d7c506bfd49_ref	Escherichia coli	plasmid	Salmonella enterica subsp. enterica	59201	MK088173.1	94.919	3149	74	70	1864	5004	11980	8910	0	4850
HH1_poultry	0c9117f6-00f3-4e9a-8122-8e9f8e6c5093_ref	Escherichia coli	plasmid	Escherichia coli	562	OY754384.1	99.713	10111	11	18	1	10105	83008	72910	0	18495
HH1_poultry	0c9117f6-00f3-4e9a-8122-8e9f8e6c5093_ref	Escherichia coli	plasmid	Escherichia coli	562	OY754365.1	99.703	10111	12	18	1	10105	80831	70733	0	18489
HH1_poultry	0c9117f6-00f3-4e9a-8122-8e9f8e6c5093_ref	Escherichia coli	plasmid	Escherichia coli	562	CP098985.1	99.688	9931	13	18	1	9925	50004	59922	0	18151
HH1_poultry	0c9117f6-00f3-4e9a-8122-8e9f8e6c5093_ref	Escherichia coli	plasmid	Escherichia coli	562	AP027538.1	99.648	8229	13	16	1754	9976	140952	132734	0	15021
HH1_poultry	0c9117f6-00f3-4e9a-8122-8e9f8e6c5093_ref	Escherichia coli	plasmid	Escherichia fergusonii	564	CP099329.1	99.698	9931	12	18	1	9925	2781	12699	0	18157
HH1_dog	0cca1851-02d8-4e8d-b876-ccd8cc13d000_ref	Escherichia coli	plasmid	Escherichia coli NCCP15648	1200752	CP009053.1	93.475	3954	170	75	5975	9888	6001	9906	0	5792
HH1_dog	0cca1851-02d8-4e8d-b876-ccd8cc13d000_ref	Escherichia coli	plasmid	Escherichia coli	562	CP035885.1	93.945	4740	204	70	5189	9888	31155	35851	0	7086
HH1_dog	0cca1851-02d8-4e8d-b876-ccd8cc13d000_ref	Escherichia coli	plasmid	Escherichia coli	562	CP042952.1	93.475	3954	170	75	5975	9888	22421	26326	0	5792
HH1_dog	0cca1851-02d8-4e8d-b876-ccd8cc13d000_ref	Escherichia coli	plasmid	Escherichia coli	562	HE603111.1	93.475	3954	170	75	5975	9888	6001	9906	0	5792
HH1_dog	0cca1851-02d8-4e8d-b876-ccd8cc13d000_ref	Escherichia coli	plasmid	Escherichia coli 55989	585055	CU928159.2	93.475	3954	170	75	5975	9888	6001	9906	0	5792
HH2_poultry	0e86915e-2fd8-4438-acc3-625d6e705e12_ref	Escherichia coli	plasmid	Escherichia coli O102:H6	3065859	CP163449.1	97.123	6014	0	146	3498	9338	67917	61904	0	9987
HH2_poultry	0e86915e-2fd8-4438-acc3-625d6e705e12_ref	Escherichia coli	plasmid	Escherichia coli	562	CP163706.1	97.097	6029	1	146	3482	9338	9892	3866	0	10004
HH2_poultry	0e86915e-2fd8-4438-acc3-625d6e705e12_ref	Escherichia coli	plasmid	Escherichia coli	562	CP173563.1	97.123	6014	0	146	3498	9338	108121	114134	0	9987
HH2_poultry	0e86915e-2fd8-4438-acc3-625d6e705e12_ref	Escherichia coli	plasmid	Escherichia coli	562	CP173483.1	97.123	6014	0	146	3498	9338	9245	3232	0	9987
HH2_poultry	0e86915e-2fd8-4438-acc3-625d6e705e12_ref	Escherichia coli	plasmid	Escherichia coli	562	AP019804.1	97.123	6014	0	146	3498	9338	14698	20711	0	9987
HH3_dog	c5283862-4d92-473a-a231-2dfdfe529a2e_ref	Bifidobacterium longum	chrom	Escherichia coli	562	CP097426.1	99.58	1904	4	3	29	1931	2691551	2693451	0	3469
HH3_dog	c5283862-4d92-473a-a231-2dfdfe529a2e_ref	Bifidobacterium longum	chrom	Escherichia coli	562	CP097426.1	99.58	1904	4	3	29	1931	2683849	2685749	0	3469
HH3_dog	c5283862-4d92-473a-a231-2dfdfe529a2e_ref	Bifidobacterium longum	chrom	Escherichia coli	562	CP097426.1	99.58	1904	4	3	29	1931	2691551	2693451	0	3469
HH3_dog	c5283862-4d92-473a-a231-2dfdfe529a2e_ref	Bifidobacterium longum	chrom	Escherichia coli	562	CP097426.1	99.58	1904	4	3	29	1931	2683849	2685749	0	3469
HH3_dog	c5283862-4d92-473a-a231-2dfdfe529a2e_ref	Bifidobacterium longum	chrom	Escherichia coli	562	CP097426.1	99.527	1904	4	4	29	1931	2668215	2670114	0	3461
HH1_poultry	0fffd532-972c-483f-95ad-2c4a46bc234a_ref	Escherichia coli	plasmid	Escherichia coli	562	CP070921.1	97.991	7266	92	46	923	8176	61719	68942	0	12560
HH1_poultry	0fffd532-972c-483f-95ad-2c4a46bc234a_ref	Escherichia coli	plasmid	Escherichia coli	562	CP088467.1	98.045	7264	92	44	923	8176	15686	8463	0	12582
HH1_poultry	0fffd532-972c-483f-95ad-2c4a46bc234a_ref	Escherichia coli	plasmid	Escherichia coli	562	CP051750.1	98.045	7264	92	44	923	8176	23589	16366	0	12582
HH1_poultry	0fffd532-972c-483f-95ad-2c4a46bc234a_ref	Escherichia coli	plasmid	Escherichia coli	562	CP098202.1	98.045	7264	92	44	923	8176	2088	9311	0	12582
HH1_poultry	0fffd532-972c-483f-95ad-2c4a46bc234a_ref	Escherichia coli	plasmid	Escherichia coli	562	CP029744.1	98.046	7266	90	45	923	8176	101299	108524	0	12584
HH3_child	10fec57e-b71b-4ad0-8ff5-76b71ba325d8_ref	Escherichia coli	plasmid	Escherichia coli	562	CP088653.1	95.991	7458	194	88	4811	12247	50840	58213	0	12019
HH3_child	10fec57e-b71b-4ad0-8ff5-76b71ba325d8_ref	Escherichia coli	plasmid	Escherichia coli	562	CP139845.1	95.759	6461	195	68	4767	11219	66307	72696	0	10340
HH3_child	10fec57e-b71b-4ad0-8ff5-76b71ba325d8_ref	Escherichia coli	plasmid	Escherichia coli	562	OY754379.1	95.227	6537	229	70	4695	11219	56890	63355	0	10266
HH3_child	10fec57e-b71b-4ad0-8ff5-76b71ba325d8_ref	Escherichia coli	plasmid	Escherichia coli	562	OY757101.1	95.227	6537	229	70	4695	11219	56890	63355	0	10266
HH3_child	10fec57e-b71b-4ad0-8ff5-76b71ba325d8_ref	Escherichia coli	plasmid	Escherichia coli	562	OY754422.1	95.227	6537	229	70	4695	11219	56890	63355	0	10266
HH2_poultry	11109f59-f9d0-4c5d-9cd1-c0fbe8ef77b9_ref	Escherichia coli	plasmid	Escherichia coli	562	PP261913.1	98.112	6515	90	27	30	6531	7891	14385	0	11319
HH2_poultry	11109f59-f9d0-4c5d-9cd1-c0fbe8ef77b9_ref	Escherichia coli	plasmid	Escherichia coli	562	OX460324.1	98.112	6515	90	27	30	6531	8749	15243	0	11319
HH2_poultry	11109f59-f9d0-4c5d-9cd1-c0fbe8ef77b9_ref	Escherichia coli	plasmid	Escherichia coli	562	OX460331.1	98.112	6515	90	27	30	6531	8749	15243	0	11319
HH2_poultry	11109f59-f9d0-4c5d-9cd1-c0fbe8ef77b9_ref	Escherichia coli	plasmid	Escherichia coli	562	OX460317.1	98.112	6515	90	27	30	6531	8749	15243	0	11319
HH2_poultry	11109f59-f9d0-4c5d-9cd1-c0fbe8ef77b9_ref	Escherichia coli	plasmid	Escherichia coli	562	OX460339.1	98.112	6515	90	27	30	6531	8749	15243	0	11319
HH1_dog	113f5ce1-40f0-421c-8a50-3971ff0a55e3_ref	Escherichia coli	plasmid	Klebsiella michiganensis	1134687	CP166236.1	99.348	4294	2	6	27	4320	134011	138278	0	7751
HH1_dog	113f5ce1-40f0-421c-8a50-3971ff0a55e3_ref	Escherichia coli	plasmid	Escherichia coli	562	CP136914.1	99.348	4294	2	6	27	4320	142417	146684	0	7751
HH1_dog	113f5ce1-40f0-421c-8a50-3971ff0a55e3_ref	Escherichia coli	plasmid	Klebsiella pneumoniae	573	CP145720.1	99.348	4294	2	6	27	4320	91124	95391	0	7751
HH1_dog	113f5ce1-40f0-421c-8a50-3971ff0a55e3_ref	Escherichia coli	plasmid	Klebsiella pneumoniae	573	CP132716.1	99.348	4294	2	6	27	4320	23788	19521	0	7751
HH1_dog	113f5ce1-40f0-421c-8a50-3971ff0a55e3_ref	Escherichia coli	plasmid	Klebsiella pneumoniae	573	PP481660.1	99.348	4294	2	6	27	4320	5023	756	0	7751
HH1_poultry	1215d348-e149-417a-a8f2-47e292a27086_ref	Escherichia coli	plasmid	Escherichia coli	562	AP027645.1	99.94	8386	3	1	653	9036	8386	1	0	15457
HH1_poultry	1215d348-e149-417a-a8f2-47e292a27086_ref	Escherichia coli	plasmid	Escherichia coli	562	AP027651.1	99.864	8838	10	1	907	9742	1	8838	0	16253
HH1_poultry	1215d348-e149-417a-a8f2-47e292a27086_ref	Escherichia coli	plasmid	Escherichia coli	562	CP063490.1	99.934	9141	5	1	760	9899	1	9141	0	16846
HH1_poultry	1215d348-e149-417a-a8f2-47e292a27086_ref	Escherichia coli	plasmid	Escherichia coli	562	GQ149344.1	99.902	9142	6	3	760	9899	1	9141	0	16829
HH1_poultry	1215d348-e149-417a-a8f2-47e292a27086_ref	Escherichia coli	plasmid	Escherichia coli	562	AP027670.1	99.952	8342	2	1	653	8992	8343	2	0	15381
HH1_poultry	1226be8a-ca16-4d63-806f-0b5df4fff77d_ref	Escherichia coli	plasmid	Enterobacter hormaechei subsp. steigerwaltii	299766	OQ821074.1	94.643	2856	86	59	2619	5442	32014	34834	0	4364
HH1_poultry	1226be8a-ca16-4d63-806f-0b5df4fff77d_ref	Escherichia coli	plasmid	Escherichia coli	562	CP069866.1	94.888	2856	80	58	2619	5442	28422	31243	0	4405
HH1_poultry	1226be8a-ca16-4d63-806f-0b5df4fff77d_ref	Escherichia coli	plasmid	Klebsiella pneumoniae	573	CP065950.1	95.402	2871	54	54	2619	5442	3144	305	0	4499
HH1_poultry	1226be8a-ca16-4d63-806f-0b5df4fff77d_ref	Escherichia coli	plasmid	Klebsiella pneumoniae	573	OQ821084.1	94.643	2856	86	59	2619	5442	32014	34834	0	4364
HH1_poultry	1226be8a-ca16-4d63-806f-0b5df4fff77d_ref	Escherichia coli	plasmid	Raoultella planticola	575	CP023878.1	95.06	2854	77	56	2619	5442	94199	97018	0	4431
HH3_dog	13864b23-9e08-4b3e-9366-9b62ab0b2e5d_ref	Escherichia coli	chrom	Salmonella enterica	28901	CP149470.1	99.665	5377	5	11	4410	9779	46805	41435	0	9817
HH3_dog	13864b23-9e08-4b3e-9366-9b62ab0b2e5d_ref	Escherichia coli	chrom	Salmonella enterica	28901	CP149469.1	99.665	5377	5	11	4410	9779	30152	24782	0	9817
HH3_dog	13864b23-9e08-4b3e-9366-9b62ab0b2e5d_ref	Escherichia coli	chrom	Salmonella enterica subsp. enterica serovar 4,[5],12:i:-	440524	CP149223.1	99.665	5377	5	11	4410	9779	72604	67234	0	9817
HH3_dog	13864b23-9e08-4b3e-9366-9b62ab0b2e5d_ref	Escherichia coli	chrom	Escherichia coli	562	CP142591.1	99.665	5377	5	11	4410	9779	55067	60437	0	9817
HH3_dog	13864b23-9e08-4b3e-9366-9b62ab0b2e5d_ref	Escherichia coli	chrom	Escherichia coli	562	CP063502.1	99.665	5377	5	11	4410	9779	33435	38805	0	9817
HH2_poultry	1395a0f1-b0ae-45e0-9b01-d93825ea0729_ref	Klebsiella pneumoniae	plasmid	Enterobacter hormaechei	158836	CP126759.1	98.986	4439	41	4	20	4457	61896	66331	0	7945
HH2_poultry	1395a0f1-b0ae-45e0-9b01-d93825ea0729_ref	Klebsiella pneumoniae	plasmid	Escherichia coli	562	OZ040016.1	98.986	4439	41	4	20	4457	51700	56135	0	7945
HH2_poultry	1395a0f1-b0ae-45e0-9b01-d93825ea0729_ref	Klebsiella pneumoniae	plasmid	Escherichia coli	562	OZ039090.1	98.986	4439	41	4	20	4457	65674	61239	0	7945
HH2_poultry	1395a0f1-b0ae-45e0-9b01-d93825ea0729_ref	Klebsiella pneumoniae	plasmid	Escherichia coli	562	AP027845.1	98.986	4439	41	4	20	4457	257	4692	0	7945
HH2_poultry	1395a0f1-b0ae-45e0-9b01-d93825ea0729_ref	Klebsiella pneumoniae	plasmid	Escherichia coli	562	CP165432.1	98.986	4439	41	4	20	4457	50199	45764	0	7945
HH3_poultry	14120bde-1430-4448-b8de-d22c0a5b970e_ref	Escherichia coli	plasmid	Salmonella enterica subsp. enterica serovar Enteritidis	149539	CP018656.1	99.952	2096	0	1	31	2126	115039	112945	0	3864
HH3_poultry	14120bde-1430-4448-b8de-d22c0a5b970e_ref	Escherichia coli	plasmid	Salmonella enterica	28901	CP178372.1	99.952	2096	0	1	31	2126	196837	194743	0	3864
HH3_poultry	14120bde-1430-4448-b8de-d22c0a5b970e_ref	Escherichia coli	plasmid	Escherichia coli	562	OZ040904.1	99.952	2096	0	1	31	2126	59769	57675	0	3864
HH3_poultry	14120bde-1430-4448-b8de-d22c0a5b970e_ref	Escherichia coli	plasmid	Proteus mirabilis	584	CP118227.1	99.905	2101	1	1	31	2131	3945929	3943830	0	3868
HH3_poultry	14120bde-1430-4448-b8de-d22c0a5b970e_ref	Escherichia coli	plasmid	Salmonella enterica subsp. enterica serovar Typhimurium	90371	AP023291.1	99.952	2096	0	1	31	2126	1154276	1156370	0	3864
HH1_dog	148c6abe-e24c-4b76-a0ae-483c06d1cf19_ref	Escherichia coli	chrom	Escherichia coli	562	CP088377.1	96.333	6163	198	16	4981	11137	89253	83113	0	10104
HH1_dog	148c6abe-e24c-4b76-a0ae-483c06d1cf19_ref	Escherichia coli	chrom	Escherichia coli	562	CP034256.1	99.948	5772	1	2	31	5801	10491	4721	0	10641
HH1_dog	148c6abe-e24c-4b76-a0ae-483c06d1cf19_ref	Escherichia coli	chrom	Escherichia coli	562	CP034256.1	98.995	5772	2	53	31	5801	20407	14691	0	10286
HH1_dog	148c6abe-e24c-4b76-a0ae-483c06d1cf19_ref	Escherichia coli	chrom	Escherichia coli	562	PP596846.1	96.333	6163	198	16	4981	11137	23674	29814	0	10104
HH1_dog	148c6abe-e24c-4b76-a0ae-483c06d1cf19_ref	Escherichia coli	chrom	Escherichia coli	562	OX359164.1	96.333	6163	198	16	4981	11137	34186	28046	0	10104
HH1_poultry	14bcecc6-8e45-4d10-bf94-e2b86be6d5cb_ref	Escherichia coli	plasmid	Escherichia coli	562	CP024718.1	99.592	2695	0	1	20	2714	58736	61419	0	4905
HH1_poultry	14bcecc6-8e45-4d10-bf94-e2b86be6d5cb_ref	Escherichia coli	plasmid	Escherichia coli	562	CP063481.1	99.446	2709	1	2	20	2714	84726	82018	0	4907
HH1_poultry	14bcecc6-8e45-4d10-bf94-e2b86be6d5cb_ref	Escherichia coli	plasmid	Escherichia coli	562	CP117718.1	99.703	2696	8	0	20	2715	71439	74134	0	4935
HH1_poultry	14bcecc6-8e45-4d10-bf94-e2b86be6d5cb_ref	Escherichia coli	plasmid	Escherichia coli	562	MZ634323.1	99.74	2696	6	1	20	2714	115807	118502	0	4939
HH1_poultry	14bcecc6-8e45-4d10-bf94-e2b86be6d5cb_ref	Escherichia coli	plasmid	Klebsiella pneumoniae subsp. pneumoniae	72407	CP072809.1	99.74	2695	0	2	20	2714	226087	228774	0	4931
HH1_child	14e0b6c8-4c1e-40eb-937b-1768208374fd_ref	Escherichia coli	chrom	Klebsiella michiganensis	1134687	CP089315.1	99.327	4902	12	19	1126	6020	3974015	3978902	0	8850
HH1_child	14e0b6c8-4c1e-40eb-937b-1768208374fd_ref	Escherichia coli	chrom	Salmonella enterica subsp. enterica serovar Typhimurium str. D23580	568708	LS997974.1	99.327	4902	12	19	1126	6020	76907	81794	0	8850
HH1_child	14e0b6c8-4c1e-40eb-937b-1768208374fd_ref	Escherichia coli	chrom	Proteus mirabilis	584	CP137236.1	99.307	4905	13	19	1126	6023	4036880	4031990	0	8850
HH1_child	14e0b6c8-4c1e-40eb-937b-1768208374fd_ref	Escherichia coli	chrom	Proteus mirabilis	584	CP059056.1	99.307	4905	13	19	1126	6023	4074739	4069849	0	8850
HH1_child	14e0b6c8-4c1e-40eb-937b-1768208374fd_ref	Escherichia coli	chrom	Proteus mirabilis	584	CP070572.1	99.307	4905	13	19	1126	6023	4068085	4063195	0	8850
HH2_poultry	160c66ee-0ff3-4743-8464-b839b235d905_ref	Escherichia coli	plasmid	Acinetobacter baumannii	470	KF483599.2	92.077	3004	117	84	2409	5309	58124	61109	0	4117
HH2_poultry	160c66ee-0ff3-4743-8464-b839b235d905_ref	Escherichia coli	plasmid	Acinetobacter baumannii	470	KM921776.1	92.077	3004	117	84	2409	5309	32009	34994	0	4117
HH2_poultry	160c66ee-0ff3-4743-8464-b839b235d905_ref	Escherichia coli	plasmid	Acinetobacter baumannii	470	LS483472.1	92.154	2995	114	84	2418	5309	3772621	3769645	0	4117
HH2_poultry	160c66ee-0ff3-4743-8464-b839b235d905_ref	Escherichia coli	plasmid	Acinetobacter baumannii	470	CP076821.1	92.077	3004	117	84	2409	5309	640342	643327	0	4117
HH2_poultry	160c66ee-0ff3-4743-8464-b839b235d905_ref	Escherichia coli	plasmid	Escherichia coli	562	CP122625.1	92.042	3066	112	92	2363	5309	2740647	2743699	0	4189
HH3_dog	16e2d019-5916-4dad-9a83-b331282ed2fa_ref	Escherichia coli	chrom	Escherichia coli	562	AP022299.1	99.692	6821	6	15	2117	8935	10460	17267	0	12466
HH3_dog	16e2d019-5916-4dad-9a83-b331282ed2fa_ref	Escherichia coli	chrom	Escherichia coli	562	CP051701.1	98.023	5412	87	18	3526	8935	91633	86240	0	9383
HH3_dog	16e2d019-5916-4dad-9a83-b331282ed2fa_ref	Escherichia coli	chrom	Escherichia coli	562	AP022299.1	99.692	6821	6	15	2117	8935	10460	17267	0	12466
HH3_dog	16e2d019-5916-4dad-9a83-b331282ed2fa_ref	Escherichia coli	chrom	Klebsiella pneumoniae	573	CP032836.1	96.677	6139	160	34	2811	8935	34104	40212	0	10166
HH3_dog	16e2d019-5916-4dad-9a83-b331282ed2fa_ref	Escherichia coli	chrom	Klebsiella pneumoniae	573	CP032836.1	96.677	6139	160	34	2811	8935	34104	40212	0	10166
HH2_dog	184c1743-7412-4c80-a584-23f48f27fa96_ref	Escherichia coli	plasmid	Salmonella enterica	28901	CP101375.1	99.568	11332	15	25	1005	12304	1814265	1825594	0	20624
HH2_dog	184c1743-7412-4c80-a584-23f48f27fa96_ref	Escherichia coli	plasmid	Escherichia coli	562	CP163861.1	99.603	11326	17	24	1005	12304	79970	68647	0	20641
HH2_dog	184c1743-7412-4c80-a584-23f48f27fa96_ref	Escherichia coli	plasmid	Escherichia coli	562	CP164087.1	99.585	11325	17	26	1005	12304	4713013	4724332	0	20626
HH2_dog	184c1743-7412-4c80-a584-23f48f27fa96_ref	Escherichia coli	plasmid	Escherichia coli	562	CP038791.1	99.603	11326	17	24	1005	12304	86582	75259	0	20641
HH2_dog	184c1743-7412-4c80-a584-23f48f27fa96_ref	Escherichia coli	plasmid	Salmonella enterica subsp. enterica serovar Typhi	90370	CP040575.1	99.568	11332	15	25	1005	12304	22745	34074	0	20624
HH3_poultry	189cd0cf-5627-4aa5-8e5f-7f7f1a9bfc9e_ref	Escherichia coli	chrom	Escherichia coli	562	MW574951.1	93.577	4188	2	222	26	3947	29036	33222	0	5997
HH3_poultry	189cd0cf-5627-4aa5-8e5f-7f7f1a9bfc9e_ref	Escherichia coli	chrom	Escherichia coli	562	CP160469.1	93.577	4188	2	222	26	3947	30346	26160	0	5997
HH3_poultry	189cd0cf-5627-4aa5-8e5f-7f7f1a9bfc9e_ref	Escherichia coli	chrom	Escherichia coli	562	CP117009.1	93.577	4188	2	222	26	3947	24719	20533	0	5997
HH3_poultry	189cd0cf-5627-4aa5-8e5f-7f7f1a9bfc9e_ref	Escherichia coli	chrom	Escherichia coli	562	LR882051.1	93.577	4188	2	222	26	3947	42531	46717	0	5997
HH3_poultry	189cd0cf-5627-4aa5-8e5f-7f7f1a9bfc9e_ref	Escherichia coli	chrom	Escherichia coli	562	CP042974.1	93.577	4188	2	222	26	3947	69831	74017	0	5997
HH2_poultry	1901d997-5a45-4528-9c62-7e55c17eff6f_ref	Klebsiella pneumoniae	plasmid	Escherichia coli	562	CP025898.1	99.691	7770	4	4	30	7782	18380	10614	0	14198
HH2_poultry	1901d997-5a45-4528-9c62-7e55c17eff6f_ref	Klebsiella pneumoniae	plasmid	Escherichia coli	562	ON390815.1	98.856	7777	58	6	30	7779	63139	55367	0	13839
HH2_poultry	1901d997-5a45-4528-9c62-7e55c17eff6f_ref	Klebsiella pneumoniae	plasmid	Escherichia coli	562	CP050046.1	99.957	6930	0	3	30	6959	8929	2003	0	12778
HH2_poultry	1901d997-5a45-4528-9c62-7e55c17eff6f_ref	Klebsiella pneumoniae	plasmid	Escherichia coli	562	CP122765.1	99.957	6930	0	3	30	6959	17439	10513	0	12778
HH2_poultry	1901d997-5a45-4528-9c62-7e55c17eff6f_ref	Klebsiella pneumoniae	plasmid	Escherichia coli	562	CP085076.1	99.957	6930	0	3	30	6959	49440	42514	0	12778
HH3_dog	1aa10579-0a71-44eb-b781-74e33eecc696_ref	Escherichia coli	chrom	Escherichia coli	562	CP072323.1	99.835	9118	7	7	3961	13076	65880	74991	0	16748
HH3_dog	1aa10579-0a71-44eb-b781-74e33eecc696_ref	Escherichia coli	chrom	Escherichia coli	562	LR025097.1	99.835	9118	7	7	3961	13076	58503	49392	0	16748
HH3_dog	1aa10579-0a71-44eb-b781-74e33eecc696_ref	Escherichia coli	chrom	Escherichia coli	562	CP022735.1	99.835	9118	7	7	3961	13076	207339	198228	0	16748
HH3_dog	1aa10579-0a71-44eb-b781-74e33eecc696_ref	Escherichia coli	chrom	Escherichia coli	562	CP034390.1	99.814	9118	7	9	3961	13076	152271	161380	0	16735
HH3_dog	1aa10579-0a71-44eb-b781-74e33eecc696_ref	Escherichia coli	chrom	Escherichia coli	562	KY689633.1	99.825	9118	8	7	3961	13076	44777	53888	0	16742
HH1_dog	1bce9fff-9d5c-4d2a-b80a-637a911a3e38_ref	Escherichia coli	chrom	Escherichia coli	562	GQ149344.1	98.16	7933	54	67	1602	9500	7875	1	0	13756
HH1_dog	1bce9fff-9d5c-4d2a-b80a-637a911a3e38_ref	Escherichia coli	chrom	Escherichia coli	562	AP027670.1	98.194	8030	53	67	1602	9597	362	8333	0	13941
HH1_dog	1bce9fff-9d5c-4d2a-b80a-637a911a3e38_ref	Escherichia coli	chrom	Escherichia coli	562	AP027645.1	98.194	8030	53	67	1602	9597	405	8376	0	13941
HH1_dog	1bce9fff-9d5c-4d2a-b80a-637a911a3e38_ref	Escherichia coli	chrom	Escherichia coli	562	CP063490.1	98.172	7933	53	67	1602	9500	7875	1	0	13762
HH1_dog	1bce9fff-9d5c-4d2a-b80a-637a911a3e38_ref	Escherichia coli	chrom	Escherichia coli	562	AP027651.1	98.098	7782	58	65	1602	9349	7728	3	0	13468
HH1_dog	1be15d4b-d000-42d3-884b-956ad27047e1_ref	Escherichia coli	plasmid	Salmonella enterica subsp. enterica serovar Kentucky	192955	CP092004.1	98.285	2508	16	24	29	2522	4838432	4840926	0	4368
HH1_dog	1be15d4b-d000-42d3-884b-956ad27047e1_ref	Escherichia coli	plasmid	Salmonella enterica subsp. enterica serovar Kentucky	192955	CP092006.1	98.325	2508	16	23	29	2522	4805588	4808083	0	4375
HH1_dog	1be15d4b-d000-42d3-884b-956ad27047e1_ref	Escherichia coli	plasmid	Salmonella enterica subsp. enterica serovar Kentucky	192955	AY463797.8	98.249	2513	16	25	29	2527	48113	45615	0	4372
HH1_dog	1be15d4b-d000-42d3-884b-956ad27047e1_ref	Escherichia coli	plasmid	Escherichia coli	562	OP242252.1	99.635	2741	1	6	1703	4439	65551	68286	0	4998
HH1_dog	1be15d4b-d000-42d3-884b-956ad27047e1_ref	Escherichia coli	plasmid	Salmonella enterica subsp. enterica	59201	CP160184.1	98.285	2508	16	24	29	2522	4768780	4771274	0	4368
HH2_poultry	1c336643-3be6-492f-a241-1d54e948445b_ref	Escherichia coli	chrom	Escherichia coli	562	OZ040896.1	99.132	4264	18	16	28	4284	271472	267221	0	7651
HH2_poultry	1c336643-3be6-492f-a241-1d54e948445b_ref	Escherichia coli	chrom	Escherichia coli	562	CP165072.1	99.132	4264	18	16	28	4284	407521	411772	0	7651
HH2_poultry	1c336643-3be6-492f-a241-1d54e948445b_ref	Escherichia coli	chrom	Escherichia coli	562	CP171472.1	99.132	4264	18	16	28	4284	4942900	4938649	0	7651
HH2_poultry	1c336643-3be6-492f-a241-1d54e948445b_ref	Escherichia coli	chrom	Escherichia coli	562	OZ038772.1	99.132	4264	18	16	28	4284	83465	87716	0	7651
HH2_poultry	1c336643-3be6-492f-a241-1d54e948445b_ref	Escherichia coli	chrom	Escherichia coli	562	CP171474.1	99.132	4264	18	16	28	4284	1888167	1883916	0	7651
HH3_child	1dbe33bf-6583-49dd-87d1-4f79ac731e60_ref	Klebsiella pneumoniae	plasmid	Enterobacter hormaechei	158836	CP163111.1	99.83	4700	2	6	32	4731	63727	68420	0	8630
HH3_child	1dbe33bf-6583-49dd-87d1-4f79ac731e60_ref	Klebsiella pneumoniae	plasmid	Enterobacter hormaechei	158836	CP030077.1	99.851	4699	1	6	32	4730	152755	148063	0	8634
HH3_child	1dbe33bf-6583-49dd-87d1-4f79ac731e60_ref	Klebsiella pneumoniae	plasmid	Escherichia coli	562	CP146554.1	98.511	6382	26	50	32	6397	13123	6795	0	11195
HH3_child	1dbe33bf-6583-49dd-87d1-4f79ac731e60_ref	Klebsiella pneumoniae	plasmid	Escherichia coli	562	AP026449.1	99.788	4711	3	7	32	4742	106891	102188	0	8637
HH3_child	1dbe33bf-6583-49dd-87d1-4f79ac731e60_ref	Klebsiella pneumoniae	plasmid	Klebsiella pneumoniae subsp. pneumoniae	72407	CP101558.1	99.851	4698	1	6	32	4729	16552	21243	0	8632
HH3_poultry	1f2cda59-82ab-42be-83c9-de067b60868f_ref	Escherichia coli	plasmid	Salmonella enterica subsp. enterica serovar Paratyphi A str. AKU_12601	554290	AM412236.1	97.973	7844	47	83	2325	10072	97239	105066	0	13501
HH3_poultry	1f2cda59-82ab-42be-83c9-de067b60868f_ref	Escherichia coli	plasmid	Escherichia coli	562	CP165179.1	97.985	7841	49	82	2325	10072	9829	2005	0	13503
HH3_poultry	1f2cda59-82ab-42be-83c9-de067b60868f_ref	Escherichia coli	plasmid	Escherichia coli	562	CP163808.1	97.997	7840	47	83	2325	10072	75008	67187	0	13507
HH3_poultry	1f2cda59-82ab-42be-83c9-de067b60868f_ref	Escherichia coli	plasmid	Escherichia coli	562	CP116095.1	97.973	7844	47	83	2325	10072	24502	32329	0	13501
HH3_poultry	1f2cda59-82ab-42be-83c9-de067b60868f_ref	Escherichia coli	plasmid	Escherichia coli	562	OZ043864.1	97.973	7844	47	83	2325	10072	19914	12087	0	13501
HH3_poultry	1f443389-d549-415c-8b34-6e544901beaf_ref	Escherichia coli	plasmid	Escherichia coli	562	CP091402.1	99.129	4132	8	25	2126	6250	109783	113893	0	7406
HH3_poultry	1f443389-d549-415c-8b34-6e544901beaf_ref	Escherichia coli	plasmid	Escherichia coli	562	AP022299.1	99.177	4132	6	25	2126	6250	10460	14570	0	7417
HH3_poultry	1f443389-d549-415c-8b34-6e544901beaf_ref	Escherichia coli	plasmid	Escherichia coli	562	CP117007.1	99.129	4132	8	25	2126	6250	101113	105223	0	7406
HH3_poultry	1f443389-d549-415c-8b34-6e544901beaf_ref	Escherichia coli	plasmid	Escherichia coli	562	CP146557.1	99.129	4132	8	25	2126	6250	52144	48034	0	7406
HH3_poultry	1f443389-d549-415c-8b34-6e544901beaf_ref	Escherichia coli	plasmid	Escherichia coli	562	CP026724.1	99.129	4132	8	25	2126	6250	83471	79361	0	7406
HH1_dog	1f47a72c-0271-4f69-a67a-be279e5a3929_ref	Escherichia coli	plasmid	Escherichia coli	562	CP034256.1	99.825	5143	3	6	38	5180	9857	4721	0	9443
HH1_dog	1f47a72c-0271-4f69-a67a-be279e5a3929_ref	Escherichia coli	plasmid	Escherichia coli	562	CP034256.1	98.794	5143	4	55	38	5180	19775	14691	0	9101
HH1_dog	1f47a72c-0271-4f69-a67a-be279e5a3929_ref	Escherichia coli	plasmid	Escherichia coli	562	CP109875.1	99.838	4941	2	6	243	5183	39560	44494	0	9075
HH1_dog	1f47a72c-0271-4f69-a67a-be279e5a3929_ref	Escherichia coli	plasmid	Escherichia coli	562	CP019256.1	99.818	4943	3	6	243	5185	3479526	3484462	0	9073
HH1_dog	1f47a72c-0271-4f69-a67a-be279e5a3929_ref	Escherichia coli	plasmid	Escherichia coli	562	CP019353.1	99.798	4945	4	6	243	5187	153751	158689	0	9071
HH3_olderchild	5de97ebb-26fb-472b-9e52-4cc0a472b947_ref	Haemophilus influenzae	plasmid	Actinobacillus pleuropneumoniae	715	KU551312.1	93.562	4598	241	35	6731	11314	50425	54981	0	6800
HH3_olderchild	5de97ebb-26fb-472b-9e52-4cc0a472b947_ref	Haemophilus influenzae	plasmid	Actinobacillus pleuropneumoniae	715	KU551320.1	93.342	4611	239	37	6731	11314	50425	54994	0	6752
HH3_olderchild	5de97ebb-26fb-472b-9e52-4cc0a472b947_ref	Haemophilus influenzae	plasmid	Actinobacillus pleuropneumoniae	715	KU551316.1	93.342	4611	239	37	6731	11314	50425	54994	0	6752
HH3_olderchild	5de97ebb-26fb-472b-9e52-4cc0a472b947_ref	Haemophilus influenzae	plasmid	Haemophilus parainfluenzae	729	CP063117.1	96.96	4606	99	26	6731	11314	1088080	1083494	0	7692
HH3_olderchild	5de97ebb-26fb-472b-9e52-4cc0a472b947_ref	Haemophilus influenzae	plasmid	Haemophilus parainfluenzae T3T1	862965	FQ312002.1	94.68	4605	193	28	6731	11314	1158821	1154248	0	7099
HH3_child	1f9dac6f-2659-47fb-a27f-dfef1c257dac_ref	Escherichia coli	chrom	Salmonella enterica subsp. enterica serovar Typhimurium str. U288	1171376	CP004059.1	99.614	3112	5	4	2023	5131	3909	7016	0	5674
HH3_child	1f9dac6f-2659-47fb-a27f-dfef1c257dac_ref	Escherichia coli	chrom	Escherichia coli	562	CP133102.1	99.646	3109	4	4	2026	5131	108373	105269	0	5674
HH3_child	1f9dac6f-2659-47fb-a27f-dfef1c257dac_ref	Escherichia coli	chrom	Escherichia coli	562	CP133103.1	99.614	3112	5	4	2023	5131	16109	19216	0	5674
HH3_child	1f9dac6f-2659-47fb-a27f-dfef1c257dac_ref	Escherichia coli	chrom	Salmonella enterica subsp. enterica serovar Typhimurium	90371	KU852461.1	99.614	3112	5	4	2023	5131	6289	9396	0	5674
HH3_child	1f9dac6f-2659-47fb-a27f-dfef1c257dac_ref	Escherichia coli	chrom	Salmonella enterica subsp. enterica serovar Typhimurium	90371	CP149417.1	99.614	3112	5	4	2023	5131	274	3381	0	5674
HH2_adult	1fe34c08-8be4-4016-aa9d-3efcd8851876_ref	Klebsiella pneumoniae	plasmid	Shigella flexneri 7b	2049486	CP024474.1	97.512	5787	62	55	28	5796	6423	701	0	9814
HH2_adult	1fe34c08-8be4-4016-aa9d-3efcd8851876_ref	Klebsiella pneumoniae	plasmid	Enterobacter cloacae	550	CP071862.1	97.512	5787	62	55	28	5796	102724	108446	0	9814
HH2_adult	1fe34c08-8be4-4016-aa9d-3efcd8851876_ref	Klebsiella pneumoniae	plasmid	Escherichia coli	562	CP050046.1	97.512	5787	62	55	28	5796	8929	3207	0	9814
HH2_adult	1fe34c08-8be4-4016-aa9d-3efcd8851876_ref	Klebsiella pneumoniae	plasmid	Escherichia coli	562	CP085076.1	97.512	5787	62	55	28	5796	49440	43718	0	9814
HH2_adult	1fe34c08-8be4-4016-aa9d-3efcd8851876_ref	Klebsiella pneumoniae	plasmid	Escherichia coli	562	CP122765.1	97.512	5787	62	55	28	5796	17439	11717	0	9814
HH3_olderchild	eed21adc-218b-4286-be6f-40e1fdc833a6_ref	Haemophilus influenzae	plasmid	Haemophilus influenzae	727	CP167880.1	97.515	4989	89	17	1	4984	1277326	1272368	0	8493
HH3_olderchild	eed21adc-218b-4286-be6f-40e1fdc833a6_ref	Haemophilus influenzae	plasmid	Haemophilus influenzae	727	OR982609.1	97.533	4986	88	17	1	4981	66572	71527	0	8493
HH3_olderchild	eed21adc-218b-4286-be6f-40e1fdc833a6_ref	Haemophilus influenzae	plasmid	Haemophilus influenzae	727	CP167885.1	97.513	4986	86	19	1	4981	1401178	1406130	0	8486
HH3_olderchild	eed21adc-218b-4286-be6f-40e1fdc833a6_ref	Haemophilus influenzae	plasmid	Haemophilus influenzae	727	OR982604.1	97.513	4986	86	19	1	4981	66561	71513	0	8486
HH3_olderchild	eed21adc-218b-4286-be6f-40e1fdc833a6_ref	Haemophilus influenzae	plasmid	Haemophilus influenzae	727	OR982608.1	97.493	4986	87	19	1	4981	66565	71517	0	8480
HH2_dog	20c894d9-b32d-4b01-84ac-cb4a5d4aaa3c_ref	Escherichia coli	plasmid	Escherichia coli	562	CP091395.1	99.741	5793	10	5	174	5964	65755	59966	0	10610
HH2_dog	20c894d9-b32d-4b01-84ac-cb4a5d4aaa3c_ref	Escherichia coli	plasmid	Escherichia coli	562	CP056606.1	99.741	5794	10	5	174	5965	15072	20862	0	10611
HH2_dog	20c894d9-b32d-4b01-84ac-cb4a5d4aaa3c_ref	Escherichia coli	plasmid	Shigella flexneri	623	CP045523.1	99.517	5797	13	13	174	5964	130197	135984	0	10536
HH2_dog	20c894d9-b32d-4b01-84ac-cb4a5d4aaa3c_ref	Escherichia coli	plasmid	Shigella flexneri	623	CP045523.1	99.724	5793	11	5	174	5964	26921	32710	0	10604
HH2_dog	20c894d9-b32d-4b01-84ac-cb4a5d4aaa3c_ref	Escherichia coli	plasmid	Shigella sonnei	624	OP038275.1	99.672	5794	10	8	174	5965	23268	17482	0	10586
HH2_poultry	2152a061-3b24-456d-b430-2b6d55283745_ref	Escherichia coli	plasmid	Salmonella enterica subsp. enterica serovar Panama	29472	CP133280.1	99.979	4689	0	1	1	4689	20075	24762	0	8652
HH2_poultry	2152a061-3b24-456d-b430-2b6d55283745_ref	Escherichia coli	plasmid	Escherichia coli	562	MG014720.1	99.979	4688	0	1	1	4688	170543	175229	0	8650
HH2_poultry	2152a061-3b24-456d-b430-2b6d55283745_ref	Escherichia coli	plasmid	Salmonella enterica subsp. enterica serovar Paratyphi B	57045	KY807920.1	99.957	4694	0	2	1	4693	3403	8095	0	8656
HH2_poultry	2152a061-3b24-456d-b430-2b6d55283745_ref	Escherichia coli	plasmid	Klebsiella pneumoniae	573	CP130676.1	99.979	4691	0	1	1	4691	31095	35784	0	8656
HH2_poultry	2152a061-3b24-456d-b430-2b6d55283745_ref	Escherichia coli	plasmid	Klebsiella pneumoniae	573	LR890551.1	99.957	4691	1	1	1	4691	8052	3363	0	8650
HH1_dog	21ccddff-a3e9-4210-932c-c0db2e578faf_ref	Escherichia coli	plasmid	Escherichia coli	562	CP020057.1	98.874	2397	0	23	1856	4226	18386	15991	0	4252
HH1_dog	21ccddff-a3e9-4210-932c-c0db2e578faf_ref	Escherichia coli	plasmid	Escherichia coli	562	MT868886.1	98.874	2397	0	23	1856	4226	105728	108123	0	4252
HH1_dog	21ccddff-a3e9-4210-932c-c0db2e578faf_ref	Escherichia coli	plasmid	Escherichia coli	562	PP261913.1	98.874	2397	0	23	1856	4226	10286	7891	0	4252
HH1_dog	21ccddff-a3e9-4210-932c-c0db2e578faf_ref	Escherichia coli	plasmid	uncultured bacterium	77133	KU546537.1	98.874	2397	0	23	1856	4226	5448	3053	0	4252
HH1_dog	21ccddff-a3e9-4210-932c-c0db2e578faf_ref	Escherichia coli	plasmid	uncultured bacterium	77133	KU547659.1	98.874	2397	0	23	1856	4226	2609	214	0	4252
HH2_dog	2351a444-28fc-4931-90d6-8a8b9e737f16_ref	Escherichia coli	plasmid	Escherichia coli	562	CP056819.1	99.239	6173	15	25	32	6197	8441	2294	0	11110
HH2_dog	2351a444-28fc-4931-90d6-8a8b9e737f16_ref	Escherichia coli	plasmid	Escherichia coli	562	CP016546.1	99.255	6171	15	25	32	6196	4998288	5004433	0	11112
HH2_dog	2351a444-28fc-4931-90d6-8a8b9e737f16_ref	Escherichia coli	plasmid	Escherichia coli	562	AP027417.1	99.239	6173	15	25	32	6197	1694073	1700220	0	11110
HH2_dog	2351a444-28fc-4931-90d6-8a8b9e737f16_ref	Escherichia coli	plasmid	Escherichia coli	562	CP176482.1	99.239	6173	15	25	32	6197	31311	37458	0	11110
HH2_dog	2351a444-28fc-4931-90d6-8a8b9e737f16_ref	Escherichia coli	plasmid	Escherichia coli	562	OZ038764.1	98.595	6835	32	54	32	6849	4387154	4380367	0	12032
HH3_child	2413bc99-88a1-45b2-a0e6-9cebbbc4af14_ref	Escherichia coli	chrom	Escherichia coli O7:K1 str. CE10	1072459	CP003035.1	99.609	15349	42	15	962	16303	3241	18578	0	27996
HH3_child	2413bc99-88a1-45b2-a0e6-9cebbbc4af14_ref	Escherichia coli	chrom	Escherichia coli	562	CP054382.1	99.655	15349	35	15	962	16303	37181	21844	0	28035
HH3_child	2413bc99-88a1-45b2-a0e6-9cebbbc4af14_ref	Escherichia coli	chrom	Escherichia coli	562	CP164236.1	99.622	15349	40	15	962	16303	18929	34266	0	28007
HH3_child	2413bc99-88a1-45b2-a0e6-9cebbbc4af14_ref	Escherichia coli	chrom	Escherichia coli	562	OZ039175.1	99.695	15725	32	13	1	15719	27831	12117	0	28758
HH3_child	2413bc99-88a1-45b2-a0e6-9cebbbc4af14_ref	Escherichia coli	chrom	Escherichia coli	562	CP164483.1	99.59	15350	44	16	962	16303	43303	27965	0	27979
HH3_poultry	2508edd7-d7d0-4763-a906-f2f080aaecaf_ref	Escherichia coli	chrom	Salmonella enterica	28901	CP169347.1	98.699	5536	16	43	30	5524	32652	27132	0	9773
HH3_poultry	2508edd7-d7d0-4763-a906-f2f080aaecaf_ref	Escherichia coli	chrom	Escherichia coli	562	AP027879.1	98.717	5536	15	43	30	5524	33795	39315	0	9779
HH3_poultry	2508edd7-d7d0-4763-a906-f2f080aaecaf_ref	Escherichia coli	chrom	Escherichia coli	562	CP056843.1	98.699	5536	16	43	30	5524	39606	45126	0	9773
HH3_poultry	2508edd7-d7d0-4763-a906-f2f080aaecaf_ref	Escherichia coli	chrom	Escherichia coli	562	CP096836.1	98.681	5536	16	44	30	5524	14131	8612	0	9766
HH3_poultry	2508edd7-d7d0-4763-a906-f2f080aaecaf_ref	Escherichia coli	chrom	Escherichia fergusonii	564	CP070952.1	98.717	5536	15	43	30	5524	141713	136193	0	9779
HH3_poultry	250e9f79-4079-4b72-9f37-cce2d8282b34_ref	Escherichia coli	chrom	Escherichia coli	562	CP163972.1	99.681	4383	7	6	915	5296	85325	80949	0	8010
HH3_poultry	250e9f79-4079-4b72-9f37-cce2d8282b34_ref	Escherichia coli	chrom	Escherichia coli	562	CP164619.1	99.658	4383	7	7	915	5296	23650	19275	0	8004
HH3_poultry	250e9f79-4079-4b72-9f37-cce2d8282b34_ref	Escherichia coli	chrom	Escherichia coli	562	CP165091.1	99.658	4384	6	8	915	5296	89209	93585	0	8004
HH3_poultry	250e9f79-4079-4b72-9f37-cce2d8282b34_ref	Escherichia coli	chrom	Shigella sonnei	624	OQ230385.1	99.659	5272	8	9	27	5296	44521	39258	0	9627
HH3_poultry	250e9f79-4079-4b72-9f37-cce2d8282b34_ref	Escherichia coli	chrom	Shigella sonnei	624	OQ230387.1	99.659	5272	8	9	27	5296	37636	42899	0	9627
HH3_poultry	258fd54f-52f9-418d-908d-c21271da1cc2_ref	Escherichia coli	chrom	Escherichia coli	562	CP125034.1	98.386	5203	29	39	2107	7285	43495	48666	0	9092
HH3_poultry	258fd54f-52f9-418d-908d-c21271da1cc2_ref	Escherichia coli	chrom	Escherichia coli	562	CP035851.1	98.386	5203	29	39	2107	7285	57688	52517	0	9092
HH3_poultry	258fd54f-52f9-418d-908d-c21271da1cc2_ref	Escherichia coli	chrom	Escherichia coli	562	OZ038989.1	98.386	5203	29	39	2107	7285	55119	49948	0	9092
HH3_poultry	258fd54f-52f9-418d-908d-c21271da1cc2_ref	Escherichia coli	chrom	Klebsiella pneumoniae	573	CP153845.1	99.464	3543	3	1	2386	5928	86899	90425	0	6423
HH3_poultry	258fd54f-52f9-418d-908d-c21271da1cc2_ref	Escherichia coli	chrom	Escherichia coli TW14425	913087	CP127266.1	98.386	5203	29	39	2107	7285	11703	6532	0	9092
HH1_dog	26012d55-dc7e-4321-87e9-71347421258a_ref	Escherichia coli	plasmid	Escherichia coli O102:H6	3065859	CP163449.1	99.88	6663	2	5	3366	10023	67915	61254	0	12255
HH1_dog	26012d55-dc7e-4321-87e9-71347421258a_ref	Escherichia coli	plasmid	Escherichia coli	562	LC744489.1	99.88	6664	2	5	3365	10023	131939	138601	0	12257
HH1_dog	26012d55-dc7e-4321-87e9-71347421258a_ref	Escherichia coli	plasmid	Escherichia coli	562	LC807791.1	99.88	6664	2	5	3365	10023	27986	21324	0	12257
HH1_dog	26012d55-dc7e-4321-87e9-71347421258a_ref	Escherichia coli	plasmid	Escherichia coli	562	CP173563.1	99.88	6663	2	5	3366	10023	108123	114784	0	12255
HH1_dog	26012d55-dc7e-4321-87e9-71347421258a_ref	Escherichia coli	plasmid	Escherichia coli	562	CP173483.1	99.88	6663	2	5	3366	10023	9243	2582	0	12255
HH2_poultry	27bf03c4-88a8-449a-b9e1-27d89eed5346_ref	Klebsiella pneumoniae	plasmid	Shigella flexneri 7b	2049486	CP024474.1	99.946	5556	0	3	29	5584	6423	871	0	10240
HH2_poultry	27bf03c4-88a8-449a-b9e1-27d89eed5346_ref	Klebsiella pneumoniae	plasmid	Enterobacter cloacae	550	CP071862.1	99.946	5556	0	3	29	5584	102724	108276	0	10240
HH2_poultry	27bf03c4-88a8-449a-b9e1-27d89eed5346_ref	Klebsiella pneumoniae	plasmid	Escherichia coli	562	CP050046.1	99.946	5556	0	3	29	5584	8929	3377	0	10240
HH2_poultry	27bf03c4-88a8-449a-b9e1-27d89eed5346_ref	Klebsiella pneumoniae	plasmid	Escherichia coli	562	CP085076.1	99.946	5556	0	3	29	5584	49440	43888	0	10240
HH2_poultry	27bf03c4-88a8-449a-b9e1-27d89eed5346_ref	Klebsiella pneumoniae	plasmid	Escherichia coli	562	CP122765.1	99.946	5556	0	3	29	5584	17439	11887	0	10240
HH3_dog	29231e68-5832-49b3-a43d-f3e3e336cdce_ref	Escherichia coli	plasmid	Shigella flexneri 2a	42897	CP090161.1	97.729	8807	166	20	3554	12357	55415	64190	0	15125
HH3_dog	29231e68-5832-49b3-a43d-f3e3e336cdce_ref	Escherichia coli	plasmid	Escherichia coli	562	AP022299.1	99.678	10250	11	16	2108	12357	10460	20687	0	18726
HH3_dog	29231e68-5832-49b3-a43d-f3e3e336cdce_ref	Escherichia coli	plasmid	Klebsiella pneumoniae	573	CP064370.1	98.024	8807	151	17	3554	12357	82791	74005	0	15278
HH3_dog	29231e68-5832-49b3-a43d-f3e3e336cdce_ref	Escherichia coli	plasmid	Klebsiella pneumoniae	573	CP040995.1	98.024	8807	151	17	3554	12357	86567	77781	0	15278
HH3_dog	29231e68-5832-49b3-a43d-f3e3e336cdce_ref	Escherichia coli	plasmid	Klebsiella pneumoniae	573	CP032836.1	97.408	9567	198	34	2803	12357	34104	43632	0	16247
HH3_dog	2a6ea562-4ae9-40d4-82b3-48ae458cf358_ref	Escherichia coli	plasmid	Salmonella enterica	28901	CP149469.1	99.883	1714	1	1	2139	3852	29333	31045	0	3153
HH3_dog	2a6ea562-4ae9-40d4-82b3-48ae458cf358_ref	Escherichia coli	plasmid	Salmonella enterica	28901	CP149470.1	99.883	1714	1	1	2139	3852	45986	47698	0	3153
HH3_dog	2a6ea562-4ae9-40d4-82b3-48ae458cf358_ref	Escherichia coli	plasmid	Salmonella enterica subsp. enterica serovar 4,[5],12:i:-	440524	CP149271.1	99.883	1714	1	1	2139	3852	29931	28219	0	3153
HH3_dog	2a6ea562-4ae9-40d4-82b3-48ae458cf358_ref	Escherichia coli	plasmid	Escherichia coli	562	CP142591.1	99.883	1714	1	1	2139	3852	55886	54174	0	3153
HH3_dog	2a6ea562-4ae9-40d4-82b3-48ae458cf358_ref	Escherichia coli	plasmid	Shigella flexneri	623	CP055197.1	99.883	1714	1	1	2139	3852	74750	76462	0	3153
HH2_adult	2beadff8-2df3-4c56-8907-3b8b5c50e4bd_ref	Klebsiella pneumoniae	plasmid	Escherichia coli O157	1045010	CP044149.1	99.251	3471	14	9	20	3489	7905	4446	0	6255
HH2_adult	2beadff8-2df3-4c56-8907-3b8b5c50e4bd_ref	Klebsiella pneumoniae	plasmid	Escherichia coli	562	CP020057.1	99.279	3468	13	9	20	3486	15991	19447	0	6255
HH2_adult	2beadff8-2df3-4c56-8907-3b8b5c50e4bd_ref	Klebsiella pneumoniae	plasmid	Escherichia coli	562	CP124997.1	99.255	4294	17	12	20	4312	12425	16704	0	7738
HH2_adult	2beadff8-2df3-4c56-8907-3b8b5c50e4bd_ref	Klebsiella pneumoniae	plasmid	Escherichia coli	562	PP261913.1	99.279	3468	13	9	20	3486	7891	11347	0	6255
HH2_adult	2beadff8-2df3-4c56-8907-3b8b5c50e4bd_ref	Klebsiella pneumoniae	plasmid	uncultured bacterium	77133	KU546537.1	99.279	3468	13	9	20	3486	3053	6509	0	6255
HH2_poultry	2ca0a707-2dcc-485b-9849-4853d7f3aee4_ref	Escherichia coli	chrom	Escherichia coli O145:H28	1078034	AP019705.1	99.32	3971	16	10	2756	6721	7456	3492	0	7173
HH2_poultry	2ca0a707-2dcc-485b-9849-4853d7f3aee4_ref	Escherichia coli	chrom	Escherichia coli	562	CP124997.1	99.442	5552	18	10	2756	8301	11134	5590	0	10069
HH2_poultry	2ca0a707-2dcc-485b-9849-4853d7f3aee4_ref	Escherichia coli	chrom	Escherichia coli	562	CP070171.1	99.419	3961	14	9	2756	6711	44386	48342	0	7179
HH2_poultry	2ca0a707-2dcc-485b-9849-4853d7f3aee4_ref	Escherichia coli	chrom	Escherichia coli	562	PP566048.1	99.394	3961	15	9	2756	6711	15812	19768	0	7173
HH2_poultry	2ca0a707-2dcc-485b-9849-4853d7f3aee4_ref	Escherichia coli	chrom	Escherichia coli	562	PP261913.1	99.32	3971	16	10	2756	6721	6600	2636	0	7173
HH1_poultry	2ed48522-5546-4468-a37f-6bd6429190e8_ref	Escherichia coli	chrom	Salmonella enterica	28901	CP169347.1	99.842	5065	4	4	20	5082	32652	27590	0	9306
HH1_poultry	2ed48522-5546-4468-a37f-6bd6429190e8_ref	Escherichia coli	chrom	Escherichia coli	562	AP027879.1	99.862	5065	3	4	20	5082	33795	38857	0	9311
HH1_poultry	2ed48522-5546-4468-a37f-6bd6429190e8_ref	Escherichia coli	chrom	Escherichia coli	562	MW077913.1	99.842	5065	4	4	20	5082	20314	15252	0	9306
HH1_poultry	2ed48522-5546-4468-a37f-6bd6429190e8_ref	Escherichia coli	chrom	Escherichia coli	562	CP056843.1	99.842	5065	4	4	20	5082	39606	44668	0	9306
HH1_poultry	2ed48522-5546-4468-a37f-6bd6429190e8_ref	Escherichia coli	chrom	Escherichia fergusonii	564	CP070952.1	99.862	5065	3	4	20	5082	141713	136651	0	9311
HH1_dog	2f901279-b746-4cfe-8258-c5c6f1b29cb2_ref	Escherichia coli	plasmid	Escherichia coli	562	CP029113.1	99.879	4947	4	2	1045	5990	74787	79732	0	9101
HH1_dog	2f901279-b746-4cfe-8258-c5c6f1b29cb2_ref	Escherichia coli	plasmid	Escherichia coli	562	CP064104.1	99.879	4947	4	2	1045	5990	111995	116940	0	9101
HH1_dog	2f901279-b746-4cfe-8258-c5c6f1b29cb2_ref	Escherichia coli	plasmid	Escherichia coli	562	CP062925.1	99.879	4947	4	2	1045	5990	84390	89335	0	9101
HH1_dog	2f901279-b746-4cfe-8258-c5c6f1b29cb2_ref	Escherichia coli	plasmid	Escherichia coli	562	CP062971.1	99.879	4947	4	2	1045	5990	84390	89335	0	9101
HH1_dog	2f901279-b746-4cfe-8258-c5c6f1b29cb2_ref	Escherichia coli	plasmid	Escherichia coli	562	CP107152.1	99.879	4947	4	2	1045	5990	47414	52359	0	9101
HH1_dog	2fbce22a-1b3c-4dc6-b976-13a467519c34_ref	Escherichia coli	plasmid	Escherichia coli	562	CP008715.1	99.923	2582	1	1	28	2608	76751	79332	0	4756
HH1_dog	2fbce22a-1b3c-4dc6-b976-13a467519c34_ref	Escherichia coli	plasmid	Klebsiella pneumoniae	573	OW968354.1	99.651	2581	1	1	28	2608	89599	92171	0	4710
HH1_dog	2fbce22a-1b3c-4dc6-b976-13a467519c34_ref	Escherichia coli	plasmid	Klebsiella pneumoniae	573	LR991402.1	99.651	2582	1	1	28	2609	30792	33365	0	4711
HH1_dog	2fbce22a-1b3c-4dc6-b976-13a467519c34_ref	Escherichia coli	plasmid	Klebsiella pneumoniae	573	CP075593.1	99.613	2585	1	2	28	2612	68206	65631	0	4710
HH1_dog	2fbce22a-1b3c-4dc6-b976-13a467519c34_ref	Escherichia coli	plasmid	Klebsiella pneumoniae	573	OW968356.1	99.651	2582	1	1	28	2609	31163	28590	0	4711
HH2_dog	2fe47184-3434-4b0c-a525-b8fab217401d_ref	Escherichia coli	chrom	Escherichia coli	562	LR882053.1	99.268	6283	32	12	2827	9107	30864	24594	0	11335
HH2_dog	2fe47184-3434-4b0c-a525-b8fab217401d_ref	Escherichia coli	chrom	Escherichia coli	562	CP116995.1	99.316	6283	29	12	2827	9107	38904	32634	0	11352
HH2_dog	2fe47184-3434-4b0c-a525-b8fab217401d_ref	Escherichia coli	chrom	Escherichia coli	562	CP095156.1	99.316	6283	29	12	2827	9107	38533	32263	0	11352
HH2_dog	2fe47184-3434-4b0c-a525-b8fab217401d_ref	Escherichia coli	chrom	Escherichia coli	562	CP124971.1	99.316	6283	29	12	2827	9107	37580	31310	0	11352
HH2_dog	2fe47184-3434-4b0c-a525-b8fab217401d_ref	Escherichia coli	chrom	Escherichia coli	562	CP088730.1	99.161	7029	44	13	2082	9107	7567	14583	0	12639
HH3_child	308a2a13-4dde-4e93-9e5d-391e1cf8cc5d_ref	Escherichia coli	plasmid	Escherichia coli	562	CP088611.1	99.86	5017	5	2	806	5821	120055	115040	0	9225
HH3_child	308a2a13-4dde-4e93-9e5d-391e1cf8cc5d_ref	Escherichia coli	plasmid	Escherichia coli	562	CP158350.1	99.821	5024	5	4	799	5821	19362	14342	0	9225
HH3_child	308a2a13-4dde-4e93-9e5d-391e1cf8cc5d_ref	Escherichia coli	plasmid	Escherichia coli	562	CP173440.1	99.663	5049	9	6	774	5821	75292	70251	0	9223
HH3_child	308a2a13-4dde-4e93-9e5d-391e1cf8cc5d_ref	Escherichia coli	plasmid	Klebsiella pneumoniae	573	CP155674.1	99.663	5049	9	6	774	5821	47091	42050	0	9223
HH3_child	308a2a13-4dde-4e93-9e5d-391e1cf8cc5d_ref	Escherichia coli	plasmid	Klebsiella pneumoniae	573	CP091814.1	99.663	5049	9	6	774	5821	367229	362188	0	9223
HH3_dog	30b9d18c-6467-47ab-aa20-b82155ac5eae_ref	Escherichia coli	plasmid	Escherichia coli	562	CP165012.1	99.519	1662	2	6	6529	8187	16579	18237	0	3020
HH3_dog	30b9d18c-6467-47ab-aa20-b82155ac5eae_ref	Escherichia coli	plasmid	Escherichia coli	562	CP122782.1	99.697	1652	1	4	6537	8187	57915	56267	0	3020
HH3_dog	30b9d18c-6467-47ab-aa20-b82155ac5eae_ref	Escherichia coli	plasmid	Escherichia coli	562	CP165012.1	99.519	1662	2	6	6529	8187	16579	18237	0	3020
HH3_dog	30b9d18c-6467-47ab-aa20-b82155ac5eae_ref	Escherichia coli	plasmid	Escherichia coli	562	CP122782.1	99.697	1652	1	4	6537	8187	57915	56267	0	3020
HH3_dog	30b9d18c-6467-47ab-aa20-b82155ac5eae_ref	Escherichia coli	plasmid	Escherichia coli	562	OZ039601.1	99.697	1651	1	4	6538	8187	1062600	1060953	0	3018
HH2_poultry	30f7c631-a613-4fd8-888b-cb0873983c26_ref	Escherichia coli	plasmid	Escherichia coli	562	CP116095.1	99.772	4381	1	3	1	4378	22125	26499	0	8026
HH2_poultry	30f7c631-a613-4fd8-888b-cb0873983c26_ref	Escherichia coli	plasmid	Escherichia coli	562	CP139804.1	99.749	4380	3	3	1	4378	63362	67735	0	8021
HH2_poultry	30f7c631-a613-4fd8-888b-cb0873983c26_ref	Escherichia coli	plasmid	Escherichia coli	562	MK878891.1	99.726	4381	3	3	1	4378	57511	53137	0	8015
HH2_poultry	30f7c631-a613-4fd8-888b-cb0873983c26_ref	Escherichia coli	plasmid	Escherichia coli	562	MK878890.1	99.726	4381	3	3	1	4378	57968	53594	0	8015
HH2_poultry	30f7c631-a613-4fd8-888b-cb0873983c26_ref	Escherichia coli	plasmid	Escherichia coli	562	OW968112.1	99.726	4381	3	3	1	4378	75825	80199	0	8015
HH2_poultry	316906d7-7650-4f0f-8264-31e3d775320b_ref	Escherichia coli	plasmid	Salmonella enterica	28901	CP116020.1	99.541	7194	9	20	999	8184	25518	18341	0	13080
HH2_poultry	316906d7-7650-4f0f-8264-31e3d775320b_ref	Escherichia coli	plasmid	Escherichia coli	562	CP047470.1	99.541	7194	9	20	999	8184	24581	17404	0	13080
HH2_poultry	316906d7-7650-4f0f-8264-31e3d775320b_ref	Escherichia coli	plasmid	Escherichia coli	562	CP058653.1	99.527	7194	10	20	999	8184	60575	67752	0	13075
HH2_poultry	316906d7-7650-4f0f-8264-31e3d775320b_ref	Escherichia coli	plasmid	Escherichia coli	562	CP110990.1	99.527	7194	10	20	999	8184	1144	8321	0	13075
HH2_poultry	316906d7-7650-4f0f-8264-31e3d775320b_ref	Escherichia coli	plasmid	Citrobacter braakii	57706	CP138572.1	99.541	7194	9	20	999	8184	11129	3952	0	13080
HH2_poultry	318976cc-17fa-486a-b48b-d0e55c1f4b5a_ref	Klebsiella pneumoniae	chrom	Salmonella sp. SA17155	3030530	CP123280.1	99.973	3765	1	0	28	3792	4383027	4379263	0	6948
HH2_poultry	318976cc-17fa-486a-b48b-d0e55c1f4b5a_ref	Klebsiella pneumoniae	chrom	Salmonella enterica subsp. enterica serovar 4,[5],12:i:-	440524	AP023300.1	99.973	3765	1	0	28	3792	1155000	1151236	0	6948
HH2_poultry	318976cc-17fa-486a-b48b-d0e55c1f4b5a_ref	Klebsiella pneumoniae	chrom	Escherichia coli	562	CP163887.1	99.973	3765	1	0	28	3792	78662	74898	0	6948
HH2_poultry	318976cc-17fa-486a-b48b-d0e55c1f4b5a_ref	Klebsiella pneumoniae	chrom	Escherichia coli	562	CP164910.1	99.973	3765	1	0	28	3792	3243292	3247056	0	6948
HH2_poultry	318976cc-17fa-486a-b48b-d0e55c1f4b5a_ref	Klebsiella pneumoniae	chrom	Salmonella enterica subsp. enterica serovar Typhimurium	90371	MT507882.1	99.973	3765	1	0	28	3792	6463	10227	0	6948
HH3_olderchild	328b31bd-63eb-44bd-b45b-14acc5bce271_ref	Escherichia coli	chrom	Salmonella enterica subsp. enterica serovar Albany	211968	LC488708.1	98.767	3894	16	23	32	3922	91052	94916	0	6896
HH3_olderchild	328b31bd-63eb-44bd-b45b-14acc5bce271_ref	Escherichia coli	chrom	Salmonella enterica	28901	CP169345.1	98.767	3894	16	23	32	3922	6634	2770	0	6896
HH3_olderchild	328b31bd-63eb-44bd-b45b-14acc5bce271_ref	Escherichia coli	chrom	Escherichia coli	562	CP043738.1	98.767	3894	16	23	32	3922	61707	65571	0	6896
HH3_olderchild	328b31bd-63eb-44bd-b45b-14acc5bce271_ref	Escherichia coli	chrom	Escherichia coli	562	CP021843.1	98.767	3894	16	23	32	3922	6418	2554	0	6896
HH3_olderchild	328b31bd-63eb-44bd-b45b-14acc5bce271_ref	Escherichia coli	chrom	Escherichia coli	562	MT773666.1	98.767	3894	16	23	32	3922	24398	20534	0	6896
HH2_poultry	33f840c8-ed25-426b-9eb2-a58bd28023bc_ref	Escherichia coli	plasmid	Escherichia coli	562	CP051750.1	97.773	8084	151	23	907	8985	23589	15530	0	13904
HH2_poultry	33f840c8-ed25-426b-9eb2-a58bd28023bc_ref	Escherichia coli	plasmid	Escherichia coli	562	CP098202.1	97.773	8084	151	23	907	8985	2088	10147	0	13904
HH2_poultry	33f840c8-ed25-426b-9eb2-a58bd28023bc_ref	Escherichia coli	plasmid	Escherichia coli	562	CP088467.1	97.773	8084	151	23	907	8985	15686	7627	0	13904
HH2_poultry	33f840c8-ed25-426b-9eb2-a58bd28023bc_ref	Escherichia coli	plasmid	Escherichia coli	562	CP029744.1	97.761	8084	154	22	907	8985	101299	109360	0	13900
HH2_poultry	33f840c8-ed25-426b-9eb2-a58bd28023bc_ref	Escherichia coli	plasmid	Escherichia coli	562	CP070921.1	97.724	8084	155	23	907	8985	61719	69778	0	13882
HH3_poultry	344a8d85-ee89-4259-8930-c3dcb1bdfefd_ref	Escherichia coli	chrom	Salmonella enterica subsp. enterica serovar Ohio	117541	FN179347.1	99.828	7557	3	10	4610	12162	8765	1215	0	13874
HH3_poultry	344a8d85-ee89-4259-8930-c3dcb1bdfefd_ref	Escherichia coli	chrom	Escherichia coli	562	CP147070.1	99.828	7557	3	10	4610	12162	101065	108615	0	13874
HH3_poultry	344a8d85-ee89-4259-8930-c3dcb1bdfefd_ref	Escherichia coli	chrom	Escherichia coli	562	CP016498.1	99.828	7557	3	10	4610	12162	64729	72279	0	13874
HH3_poultry	344a8d85-ee89-4259-8930-c3dcb1bdfefd_ref	Escherichia coli	chrom	Shigella dysenteriae	622	CP055065.1	99.833	8377	4	10	3790	12162	27076	18706	0	15383
HH3_poultry	344a8d85-ee89-4259-8930-c3dcb1bdfefd_ref	Escherichia coli	chrom	Shigella flexneri	623	CP055197.1	99.797	8377	7	10	3790	12162	75569	67199	0	15367
HH3_dog	34f3e9e1-adcc-47fa-bd99-0808dc9efc1d_ref	Escherichia coli	plasmid	Escherichia coli	562	OZ039292.1	99.876	3221	0	3	29	3249	3482	266	0	5923
HH3_dog	34f3e9e1-adcc-47fa-bd99-0808dc9efc1d_ref	Escherichia coli	plasmid	Escherichia coli	562	OZ040215.1	99.876	3221	0	3	29	3249	666	3882	0	5923
HH3_dog	34f3e9e1-adcc-47fa-bd99-0808dc9efc1d_ref	Escherichia coli	plasmid	Escherichia coli	562	CP116926.1	99.876	3221	0	3	29	3249	5842	9058	0	5923
HH3_dog	34f3e9e1-adcc-47fa-bd99-0808dc9efc1d_ref	Escherichia coli	plasmid	Escherichia coli	562	CP164492.1	99.876	3221	0	3	29	3249	5842	9058	0	5923
HH3_dog	34f3e9e1-adcc-47fa-bd99-0808dc9efc1d_ref	Escherichia coli	plasmid	Escherichia coli	562	CP163706.1	99.847	4583	1	5	29	4611	13091	8515	0	8419
HH2_poultry	36843dc6-7180-400b-ac3c-4dd550de45fb_ref	Escherichia coli	plasmid	Salmonella enterica	28901	CP169347.1	99.939	6567	2	2	4074	10639	25389	31954	0	12104
HH2_poultry	36843dc6-7180-400b-ac3c-4dd550de45fb_ref	Escherichia coli	plasmid	Escherichia coli	562	AP027879.1	99.242	7524	1	44	3172	10639	42016	34493	0	13527
HH2_poultry	36843dc6-7180-400b-ac3c-4dd550de45fb_ref	Escherichia coli	plasmid	Escherichia coli	562	MW077913.1	99.176	7527	3	45	3172	10639	12090	19616	0	13501
HH2_poultry	36843dc6-7180-400b-ac3c-4dd550de45fb_ref	Escherichia coli	plasmid	Escherichia coli	562	CP056843.1	99.924	6567	3	2	4074	10639	46869	40304	0	12098
HH2_poultry	36843dc6-7180-400b-ac3c-4dd550de45fb_ref	Escherichia coli	plasmid	Escherichia fergusonii	564	CP070952.1	99.229	7524	2	44	3172	10639	133492	141015	0	13522
HH1_dog	372c2da6-d08a-4bd0-ae2e-e1c27d209c0a_ref	Escherichia coli	plasmid	Escherichia coli	562	OZ039235.1	98.638	2570	10	18	2287	4849	55938	53387	0	4529
HH1_dog	372c2da6-d08a-4bd0-ae2e-e1c27d209c0a_ref	Escherichia coli	plasmid	Escherichia coli	562	OZ040964.1	98.638	2570	10	18	2287	4849	53250	55801	0	4529
HH1_dog	372c2da6-d08a-4bd0-ae2e-e1c27d209c0a_ref	Escherichia coli	plasmid	Escherichia coli	562	OZ038904.1	98.638	2570	10	18	2287	4849	60309	57758	0	4529
HH1_dog	372c2da6-d08a-4bd0-ae2e-e1c27d209c0a_ref	Escherichia coli	plasmid	Escherichia coli	562	CP164601.1	98.638	2570	10	18	2287	4849	52972	55523	0	4529
HH1_dog	372c2da6-d08a-4bd0-ae2e-e1c27d209c0a_ref	Escherichia coli	plasmid	Escherichia coli	562	CP164685.1	98.638	2570	10	18	2287	4849	55938	53387	0	4529
HH1_dog	37a8d19c-ba53-4d9c-88af-c7c6da9ba2c5_ref	Escherichia coli	chrom	Escherichia coli	562	LC553463.1	99.919	4943	3	1	1009	5951	19605	14664	0	9105
HH1_dog	37a8d19c-ba53-4d9c-88af-c7c6da9ba2c5_ref	Escherichia coli	chrom	Klebsiella pneumoniae	573	CP054305.1	99.98	4934	0	1	1013	5946	97413	102345	0	9105
HH1_dog	37a8d19c-ba53-4d9c-88af-c7c6da9ba2c5_ref	Escherichia coli	chrom	Serratia marcescens	615	AP028575.1	99.98	4934	0	1	1013	5946	104883	99951	0	9105
HH1_dog	37a8d19c-ba53-4d9c-88af-c7c6da9ba2c5_ref	Escherichia coli	chrom	Shigella flexneri	623	CP054995.1	99.959	4937	1	1	1013	5949	15764	20699	0	9105
HH1_dog	37a8d19c-ba53-4d9c-88af-c7c6da9ba2c5_ref	Escherichia coli	chrom	Shigella flexneri	623	CP058782.1	99.959	4937	1	1	1013	5949	15764	20699	0	9105
HH3_dog	39b687fb-7cc9-4c0c-9d5f-83621177cbf8_ref	Klebsiella pneumoniae	chrom	Salmonella enterica subsp. enterica serovar Indiana	286783	CP041182.1	99.627	4284	8	7	14	4295	171852	167575	0	7816
HH3_dog	39b687fb-7cc9-4c0c-9d5f-83621177cbf8_ref	Klebsiella pneumoniae	chrom	Salmonella enterica subsp. enterica serovar Indiana	286783	CP041180.1	99.627	4284	8	7	14	4295	132519	136796	0	7816
HH3_dog	39b687fb-7cc9-4c0c-9d5f-83621177cbf8_ref	Klebsiella pneumoniae	chrom	Escherichia coli	562	CP165057.1	99.627	4284	8	7	14	4295	4918586	4922863	0	7816
HH3_dog	39b687fb-7cc9-4c0c-9d5f-83621177cbf8_ref	Klebsiella pneumoniae	chrom	Escherichia coli	562	CP165057.1	99.627	4284	8	7	14	4295	4928387	4932664	0	7816
HH3_dog	39b687fb-7cc9-4c0c-9d5f-83621177cbf8_ref	Klebsiella pneumoniae	chrom	Escherichia coli	562	CP122926.1	99.627	4284	8	7	14	4295	40637	44914	0	7816
HH2_adult	39cca78f-d26e-4cea-b1a1-5917a77833f2_ref	Escherichia coli	plasmid	Shigella flexneri 2a	42897	CP121221.1	96.658	9216	264	36	4303	13502	12021	2834	0	15272
HH2_adult	39cca78f-d26e-4cea-b1a1-5917a77833f2_ref	Escherichia coli	plasmid	Escherichia coli	562	CP041527.1	98.422	8300	105	20	4303	12594	17486	9205	0	14578
HH2_adult	39cca78f-d26e-4cea-b1a1-5917a77833f2_ref	Escherichia coli	plasmid	Escherichia coli	562	PP566048.1	98.416	8271	105	19	4303	12565	15282	23534	0	14525
HH2_adult	39cca78f-d26e-4cea-b1a1-5917a77833f2_ref	Escherichia coli	plasmid	Escherichia coli	562	CP051693.1	98.188	8278	122	22	4303	12570	71926	80185	0	14430
HH2_adult	39cca78f-d26e-4cea-b1a1-5917a77833f2_ref	Escherichia coli	plasmid	Escherichia coli	562	OZ039175.1	98.32	8272	108	23	4303	12565	28608	36857	0	14477
HH4_poultry2	39ebad33-ddb3-468e-894b-26d003251771_ref	Escherichia coli	chrom	Providencia alcalifaciens	126385	CP084296.1	97.859	4952	5	78	1652	6523	415104	420034	0	8464
HH4_poultry2	39ebad33-ddb3-468e-894b-26d003251771_ref	Escherichia coli	chrom	Salmonella enterica subsp. enterica serovar Indiana	286783	CP041699.1	97.859	4951	5	78	1653	6523	699956	704885	0	8462
HH4_poultry2	39ebad33-ddb3-468e-894b-26d003251771_ref	Escherichia coli	chrom	Salmonella enterica subsp. enterica serovar Indiana	286783	CP050756.1	97.859	4951	5	78	1653	6523	706982	702053	0	8462
HH4_poultry2	39ebad33-ddb3-468e-894b-26d003251771_ref	Escherichia coli	chrom	Escherichia coli	562	CP021087.1	99.153	4131	4	21	2403	6523	69619	65510	0	7406
HH4_poultry2	39ebad33-ddb3-468e-894b-26d003251771_ref	Escherichia coli	chrom	Morganella morganii	582	CP059986.1	99.153	4131	4	21	2403	6523	2316162	2320271	0	7406
HH3_dog	3aa64064-0a9a-467d-bb6c-656f36827da2_ref	Escherichia coli	chrom	Escherichia coli	562	CP035851.1	99.267	8326	26	28	35	8344	59364	51058	0	15005
HH3_dog	3aa64064-0a9a-467d-bb6c-656f36827da2_ref	Escherichia coli	chrom	Escherichia coli	562	CP125034.1	99.267	8326	26	28	35	8344	41819	50125	0	15005
HH3_dog	3aa64064-0a9a-467d-bb6c-656f36827da2_ref	Escherichia coli	chrom	Escherichia coli	562	OP242242.1	99.423	4679	9	15	35	4709	16991	12327	0	8475
HH3_dog	3aa64064-0a9a-467d-bb6c-656f36827da2_ref	Escherichia coli	chrom	Escherichia coli	562	OZ038989.1	99.267	8326	26	28	35	8344	56795	48489	0	15005
HH3_dog	3aa64064-0a9a-467d-bb6c-656f36827da2_ref	Escherichia coli	chrom	Escherichia coli TW14425	913087	CP127266.1	99.267	8326	26	28	35	8344	13379	5073	0	15005
HH3_child	3b1c42f2-9070-4d81-8be3-243b6744ad49_ref	Escherichia coli	chrom	Escherichia coli	562	CP029104.1	99.688	4166	5	2	1050	5214	28955	33113	0	7614
HH3_child	3b1c42f2-9070-4d81-8be3-243b6744ad49_ref	Escherichia coli	chrom	Escherichia coli	562	CP035838.1	99.664	4167	6	2	1050	5215	11892	16051	0	7611
HH3_child	3b1c42f2-9070-4d81-8be3-243b6744ad49_ref	Escherichia coli	chrom	Leclercia adecarboxylata	83655	CP106669.1	99.856	4166	5	1	1050	5214	31800	27635	0	7659
HH3_child	3b1c42f2-9070-4d81-8be3-243b6744ad49_ref	Escherichia coli	chrom	Leclercia adecarboxylata	83655	CP168390.1	99.856	4166	5	1	1050	5214	51020	46855	0	7659
HH3_child	3b1c42f2-9070-4d81-8be3-243b6744ad49_ref	Escherichia coli	chrom	Leclercia adecarboxylata	83655	CP106960.1	99.856	4166	5	1	1050	5214	72844	68679	0	7659
HH3_dog	3b3f601c-3e63-45e3-8c64-4b7fea455130_ref	Escherichia coli	chrom	Salmonella enterica subsp. enterica serovar 4,[5],12:i:-	440524	AP019375.1	99.29	7322	13	29	23	7326	1167452	1160152	0	13197
HH3_dog	3b3f601c-3e63-45e3-8c64-4b7fea455130_ref	Escherichia coli	chrom	Salmonella enterica subsp. enterica serovar 4,[5],12:i:-	440524	CP149275.1	99.29	7322	13	29	23	7326	1168644	1161344	0	13197
HH3_dog	3b3f601c-3e63-45e3-8c64-4b7fea455130_ref	Escherichia coli	chrom	Salmonella enterica subsp. enterica serovar Typhi	90370	KM023773.1	99.303	7321	12	29	23	7325	11117	18416	0	13200
HH3_dog	3b3f601c-3e63-45e3-8c64-4b7fea455130_ref	Escherichia coli	chrom	Salmonella enterica subsp. enterica serovar Typhi	90370	KM023773.1	99.303	7321	12	29	23	7325	11117	18416	0	13200
HH3_dog	3b3f601c-3e63-45e3-8c64-4b7fea455130_ref	Escherichia coli	chrom	Salmonella enterica subsp. enterica serovar Typhimurium	90371	CP029567.1	99.29	7322	13	29	23	7326	3990711	3983411	0	13197
HH2_dog	3bbb649c-41c0-4fa7-8e23-37a655d130d3_ref	Escherichia coli	chrom	Escherichia coli	562	CP117046.1	99.565	5745	19	4	20	5761	67243	72984	0	10466
HH2_dog	3bbb649c-41c0-4fa7-8e23-37a655d130d3_ref	Escherichia coli	chrom	Escherichia coli	562	CP117050.1	99.565	5745	19	4	20	5761	67242	72983	0	10466
HH2_dog	3bbb649c-41c0-4fa7-8e23-37a655d130d3_ref	Escherichia coli	chrom	Escherichia coli	562	LR890289.1	99.565	5745	19	4	20	5761	65756	71497	0	10466
HH2_dog	3bbb649c-41c0-4fa7-8e23-37a655d130d3_ref	Escherichia coli	chrom	Escherichia coli	562	CP048610.1	99.565	5745	19	4	20	5761	83348	77607	0	10466
HH2_dog	3bbb649c-41c0-4fa7-8e23-37a655d130d3_ref	Escherichia coli	chrom	Klebsiella pneumoniae	573	CP093477.1	99.565	5745	19	4	20	5761	32228	37969	0	10466
HH1_poultry	3bc14081-26c3-4a6a-b780-17beff8942fb_ref	Escherichia coli	chrom	Klebsiella quasipneumoniae	1463165	CP091807.1	99.342	2433	1	5	25	2442	37753	40185	0	4390
HH1_poultry	3bc14081-26c3-4a6a-b780-17beff8942fb_ref	Escherichia coli	chrom	Klebsiella quasipneumoniae	1463165	OV754000.1	99.342	2433	1	5	25	2442	15603	18035	0	4390
HH1_poultry	3bc14081-26c3-4a6a-b780-17beff8942fb_ref	Escherichia coli	chrom	Klebsiella quasipneumoniae	1463165	OV753637.1	99.342	2433	1	5	25	2442	15602	18034	0	4390
HH1_poultry	3bc14081-26c3-4a6a-b780-17beff8942fb_ref	Escherichia coli	chrom	Klebsiella pneumoniae	573	OV753989.1	99.342	2433	1	5	25	2442	11539	13971	0	4390
HH1_poultry	3bc14081-26c3-4a6a-b780-17beff8942fb_ref	Escherichia coli	chrom	Klebsiella pneumoniae	573	OV753994.1	99.342	2433	1	5	25	2442	11539	13971	0	4390
HH1_child	3c423dd8-7abc-420f-a18c-a9d9676fea7a_ref	Escherichia coli	plasmid	Escherichia coli	562	CP129282.1	97.293	14037	151	166	20	13911	80898	66946	0	23604
HH1_child	3c423dd8-7abc-420f-a18c-a9d9676fea7a_ref	Escherichia coli	plasmid	Escherichia coli	562	CP122654.1	97.279	14037	153	166	20	13911	76706	62754	0	23593
HH1_child	3c423dd8-7abc-420f-a18c-a9d9676fea7a_ref	Escherichia coli	plasmid	Escherichia coli	562	LM995927.1	97.279	14037	153	166	20	13911	20158	34110	0	23593
HH1_child	3c423dd8-7abc-420f-a18c-a9d9676fea7a_ref	Escherichia coli	plasmid	Salmonella enterica subsp. enterica serovar Typhimurium	90371	CP060166.1	97.279	14037	153	166	20	13911	55582	41630	0	23593
HH1_child	3c423dd8-7abc-420f-a18c-a9d9676fea7a_ref	Escherichia coli	plasmid	Salmonella enterica subsp. enterica serovar Typhimurium	90371	LN794247.1	97.279	14037	153	166	20	13911	70465	56513	0	23593
HH1_poultry	3ce7e389-3aff-47ef-a658-5b82245bec54_ref	Escherichia coli	plasmid	Salmonella enterica subsp. enterica serovar Mbandaka	192954	CP100723.1	97.344	6550	50	91	29	6555	122694	129142	0	11018
HH1_poultry	3ce7e389-3aff-47ef-a658-5b82245bec54_ref	Escherichia coli	plasmid	Enterobacter sp. Z1	2561927	CP099719.1	97.345	6553	49	93	29	6558	242236	235786	0	11021
HH1_poultry	3ce7e389-3aff-47ef-a658-5b82245bec54_ref	Escherichia coli	plasmid	Escherichia coli	562	OZ038661.1	97.345	6553	50	92	29	6558	47998	41547	0	11023
HH1_poultry	3ce7e389-3aff-47ef-a658-5b82245bec54_ref	Escherichia coli	plasmid	Escherichia coli	562	CP124991.1	97.345	6553	50	92	29	6558	31255	24804	0	11023
HH1_poultry	3ce7e389-3aff-47ef-a658-5b82245bec54_ref	Escherichia coli	plasmid	Escherichia coli	562	CP071440.1	97.359	6550	49	91	29	6555	17844	24292	0	11023
HH2_dog	3e4e0cd7-4b96-43d4-a2bc-4ad6aa1c1b9f_ref	Escherichia coli	chrom	Escherichia coli	562	CP163810.1	99.207	4789	23	9	875	5654	74614	79396	0	8619
HH2_dog	3e4e0cd7-4b96-43d4-a2bc-4ad6aa1c1b9f_ref	Escherichia coli	chrom	Escherichia coli	562	CP086511.1	99.248	4790	20	10	875	5654	115931	111148	0	8632
HH2_dog	3e4e0cd7-4b96-43d4-a2bc-4ad6aa1c1b9f_ref	Escherichia coli	chrom	Escherichia coli	562	CP043947.1	99.228	4790	21	10	875	5654	70803	66020	0	8626
HH2_dog	3e4e0cd7-4b96-43d4-a2bc-4ad6aa1c1b9f_ref	Escherichia coli	chrom	Escherichia coli	562	CP086481.1	99.207	4790	22	10	875	5654	16365	11582	0	8621
HH2_dog	3e4e0cd7-4b96-43d4-a2bc-4ad6aa1c1b9f_ref	Escherichia coli	chrom	Escherichia coli	562	CP086471.1	99.186	4790	23	10	875	5654	14677	9894	0	8615
HH2_dog	3ece1603-7960-48e8-8f92-646b43dfc644_ref	Escherichia coli	chrom	Escherichia coli O145:H28	1078034	AP019705.1	99.408	5917	25	7	20	5933	9375	3466	0	10724
HH2_dog	3ece1603-7960-48e8-8f92-646b43dfc644_ref	Escherichia coli	chrom	Escherichia coli	562	PP261913.1	99.408	5917	25	7	20	5933	8519	2610	0	10724
HH2_dog	3ece1603-7960-48e8-8f92-646b43dfc644_ref	Escherichia coli	chrom	Escherichia coli	562	CP141081.1	99.408	5917	25	7	20	5933	44855	38946	0	10724
HH2_dog	3ece1603-7960-48e8-8f92-646b43dfc644_ref	Escherichia coli	chrom	Escherichia coli	562	CP164164.1	99.425	5917	24	7	20	5933	34978	40887	0	10730
HH2_dog	3ece1603-7960-48e8-8f92-646b43dfc644_ref	Escherichia coli	chrom	Escherichia coli	562	PP566048.1	99.408	5917	25	7	20	5933	13893	19802	0	10724
HH3_olderchild	3f309b8a-fd1e-463e-b7fd-ee9ef44ca731_ref	Klebsiella pneumoniae	plasmid	Escherichia coli O104:H4	1038927	CP027394.1	99.811	11659	11	11	1	11655	2956690	2968341	0	21398
HH3_olderchild	3f309b8a-fd1e-463e-b7fd-ee9ef44ca731_ref	Klebsiella pneumoniae	plasmid	Escherichia coli O104:H4	1038927	CP031902.1	99.811	11659	11	11	1	11655	84032	72381	0	21398
HH3_olderchild	3f309b8a-fd1e-463e-b7fd-ee9ef44ca731_ref	Klebsiella pneumoniae	plasmid	Salmonella enterica subsp. enterica serovar 4,[5],12:i:-	440524	CP082624.1	99.811	11659	11	11	1	11655	1186268	1174617	0	21398
HH3_olderchild	3f309b8a-fd1e-463e-b7fd-ee9ef44ca731_ref	Klebsiella pneumoniae	plasmid	Salmonella enterica subsp. enterica serovar Paratyphi A str. AKU_12601	554290	AM412236.1	99.82	11659	10	11	1	11655	95314	106965	0	21403
HH3_olderchild	3f309b8a-fd1e-463e-b7fd-ee9ef44ca731_ref	Klebsiella pneumoniae	plasmid	Escherichia coli	562	CP133102.1	99.811	11659	11	11	1	11655	109992	98341	0	21398
HH1_dog	402c31c8-effd-4fbc-a10a-2b5e0b091695_ref	Escherichia coli	chrom	Escherichia coli O145:H28	1078034	AP019705.1	99.644	5907	7	14	26	5931	9375	3482	0	10780
HH1_dog	402c31c8-effd-4fbc-a10a-2b5e0b091695_ref	Escherichia coli	chrom	Escherichia coli	562	PP566048.1	99.644	5907	7	14	26	5931	13893	19786	0	10780
HH1_dog	402c31c8-effd-4fbc-a10a-2b5e0b091695_ref	Escherichia coli	chrom	Escherichia coli	562	CP124997.1	99.587	6048	7	16	26	6072	13053	7023	0	11014
HH1_dog	402c31c8-effd-4fbc-a10a-2b5e0b091695_ref	Escherichia coli	chrom	Escherichia coli	562	CP070171.1	99.661	5907	6	14	26	5931	42467	48360	0	10785
HH1_dog	402c31c8-effd-4fbc-a10a-2b5e0b091695_ref	Escherichia coli	chrom	Escherichia coli	562	CP164164.1	99.661	5907	6	14	26	5931	34978	40871	0	10785
HH3_dog	404ba3f0-8dd0-4015-a16e-d63a7f0ff1e9_ref	Escherichia coli	plasmid	Escherichia coli	562	CP163706.1	99.436	4962	1	19	2514	7449	13970	9010	0	8983
HH3_dog	404ba3f0-8dd0-4015-a16e-d63a7f0ff1e9_ref	Escherichia coli	plasmid	Escherichia coli	562	CP163706.1	99.436	4962	1	19	2514	7449	13970	9010	0	8983
HH3_dog	404ba3f0-8dd0-4015-a16e-d63a7f0ff1e9_ref	Escherichia coli	plasmid	Escherichia coli	562	CP163706.1	99.319	4110	1	19	2500	6583	4109	1	0	7409
HH3_dog	404ba3f0-8dd0-4015-a16e-d63a7f0ff1e9_ref	Escherichia coli	plasmid	Escherichia coli	562	CP163706.1	99.319	4110	1	19	2500	6583	4109	1	0	7409
HH3_dog	404ba3f0-8dd0-4015-a16e-d63a7f0ff1e9_ref	Escherichia coli	plasmid	Escherichia coli	562	CP116926.1	99.27	4111	1	20	2500	6582	4949	9058	0	7398
HH3_child	40e6d54e-0eb3-4a67-a212-3805d678234e_ref	Klebsiella pneumoniae	chrom	Salmonella enterica subsp. enterica serovar Typhimurium str. USDA-ARS-USMARC-1810	1454647	CP020113.1	98.862	8525	90	4	593	9112	21531	13009	0	15199
HH3_child	40e6d54e-0eb3-4a67-a212-3805d678234e_ref	Klebsiella pneumoniae	chrom	Enterobacter hormaechei	158836	CP048697.1	99.926	8125	6	0	593	8717	294786	286662	0	14971
HH3_child	40e6d54e-0eb3-4a67-a212-3805d678234e_ref	Klebsiella pneumoniae	chrom	Citrobacter sp. B72	2807631	CP069801.1	99.071	10545	89	6	593	11131	1132754	1143295	0	18921
HH3_child	40e6d54e-0eb3-4a67-a212-3805d678234e_ref	Klebsiella pneumoniae	chrom	Citrobacter freundii	546	CP071265.1	99.791	10545	13	6	593	11131	2828957	2839498	0	19342
HH3_child	40e6d54e-0eb3-4a67-a212-3805d678234e_ref	Klebsiella pneumoniae	chrom	Citrobacter freundii	546	CP151864.1	99.033	10553	79	20	593	11131	281979	292522	0	18901
HH3_dog	418df7e0-7c24-466a-b8e2-84f984760700_ref	Escherichia coli	plasmid	Escherichia coli	562	MW077912.1	99.917	2410	1	1	1424	3833	65858	68266	0	4438
HH3_dog	418df7e0-7c24-466a-b8e2-84f984760700_ref	Escherichia coli	plasmid	Escherichia coli	562	CP117009.1	99.876	2412	2	1	1424	3835	39636	42046	0	4436
HH3_dog	418df7e0-7c24-466a-b8e2-84f984760700_ref	Escherichia coli	plasmid	Escherichia coli	562	CP042974.1	99.876	2412	2	1	1424	3835	54914	52504	0	4436
HH3_dog	418df7e0-7c24-466a-b8e2-84f984760700_ref	Escherichia coli	plasmid	Escherichia coli	562	CP042900.1	99.876	2412	2	1	1424	3835	102060	99650	0	4436
HH3_dog	418df7e0-7c24-466a-b8e2-84f984760700_ref	Escherichia coli	plasmid	Escherichia coli	562	CP116930.1	99.876	2412	2	1	1424	3835	68722	66312	0	4436
HH1_dog	43437611-e591-440f-917e-dc7579554e1c_ref	Klebsiella pneumoniae	chrom	Salmonella enterica subsp. enterica serovar Indiana	286783	CP098832.1	98.835	1888	9	11	970	2849	64346	66228	0	3352
HH1_dog	43437611-e591-440f-917e-dc7579554e1c_ref	Klebsiella pneumoniae	chrom	Escherichia coli	562	CP165291.1	98.835	1888	9	11	970	2849	99459	97577	0	3352
HH1_dog	43437611-e591-440f-917e-dc7579554e1c_ref	Klebsiella pneumoniae	chrom	Escherichia coli	562	OZ040732.1	98.835	1888	9	11	970	2849	8284	6402	0	3352
HH1_dog	43437611-e591-440f-917e-dc7579554e1c_ref	Klebsiella pneumoniae	chrom	Klebsiella pneumoniae	573	CP174420.1	98.835	1888	9	11	970	2849	287604	289486	0	3352
HH1_dog	43437611-e591-440f-917e-dc7579554e1c_ref	Klebsiella pneumoniae	chrom	Salmonella enterica subsp. enterica serovar Typhimurium	90371	CP021464.1	98.834	1887	9	11	971	2849	47893	49774	0	3350
HH2_adult	43a17266-b2af-4f57-a035-0a0af4f0e57d_ref	Klebsiella pneumoniae	chrom	Escherichia coli	562	MT868886.1	99.187	2338	11	7	20	2357	108123	105794	0	4205
HH2_adult	43a17266-b2af-4f57-a035-0a0af4f0e57d_ref	Klebsiella pneumoniae	chrom	Escherichia coli	562	CP020057.1	99.187	2338	11	7	20	2357	15991	18320	0	4205
HH2_adult	43a17266-b2af-4f57-a035-0a0af4f0e57d_ref	Klebsiella pneumoniae	chrom	Escherichia coli	562	PP261913.1	99.187	2338	11	7	20	2357	7891	10220	0	4205
HH2_adult	43a17266-b2af-4f57-a035-0a0af4f0e57d_ref	Klebsiella pneumoniae	chrom	uncultured bacterium	77133	KU547659.1	99.187	2338	11	7	20	2357	214	2543	0	4205
HH2_adult	43a17266-b2af-4f57-a035-0a0af4f0e57d_ref	Klebsiella pneumoniae	chrom	uncultured bacterium	77133	KU546537.1	99.187	2338	11	7	20	2357	3053	5382	0	4205
HH1_dog	43fc24ff-936b-471e-a7d1-1ec4053c3397_ref	Escherichia coli	plasmid	Escherichia coli	562	CP136914.1	100	4933	0	0	3901	8833	149500	154432	0	9110
HH1_dog	43fc24ff-936b-471e-a7d1-1ec4053c3397_ref	Escherichia coli	plasmid	Klebsiella pneumoniae	573	CP137447.1	100	4933	0	0	3901	8833	149500	154432	0	9110
HH1_dog	43fc24ff-936b-471e-a7d1-1ec4053c3397_ref	Escherichia coli	plasmid	Klebsiella pneumoniae	573	CP054305.1	100	4933	0	0	3901	8833	102345	97413	0	9110
HH1_dog	43fc24ff-936b-471e-a7d1-1ec4053c3397_ref	Escherichia coli	plasmid	Serratia marcescens	615	AP028575.1	100	4933	0	0	3901	8833	99951	104883	0	9110
HH1_dog	43fc24ff-936b-471e-a7d1-1ec4053c3397_ref	Escherichia coli	plasmid	Klebsiella pneumoniae subsp. pneumoniae	72407	CP028781.2	99.98	4936	1	0	3898	8833	129999	134934	0	9110
HH3_dog	44dcac2f-d4cc-4486-93fb-a95ab9551900_ref	Escherichia coli	chrom	Escherichia coli	562	CP097426.1	98.533	2045	10	12	1	2043	2691567	2693593	0	3592
HH3_dog	44dcac2f-d4cc-4486-93fb-a95ab9551900_ref	Escherichia coli	chrom	Escherichia coli	562	CP097426.1	98.484	2045	10	13	1	2043	2668231	2670256	0	3585
HH3_dog	44dcac2f-d4cc-4486-93fb-a95ab9551900_ref	Escherichia coli	chrom	Escherichia coli	562	CP097426.1	98.533	2045	10	12	1	2043	2683865	2685891	0	3592
HH3_dog	44dcac2f-d4cc-4486-93fb-a95ab9551900_ref	Escherichia coli	chrom	Escherichia coli	562	CP097426.1	98.533	2045	10	12	1	2043	2691567	2693593	0	3592
HH3_dog	44dcac2f-d4cc-4486-93fb-a95ab9551900_ref	Escherichia coli	chrom	Escherichia coli	562	CP097426.1	98.533	2045	10	12	1	2043	2683865	2685891	0	3592
HH1_dog	457ab425-28a2-4ef6-b0da-4e163be46112_ref	Escherichia coli	chrom	Salmonella enterica subsp. enterica serovar Mbandaka	192954	CP100723.1	97.088	4979	72	53	919	5866	145779	150715	0	8323
HH1_dog	457ab425-28a2-4ef6-b0da-4e163be46112_ref	Escherichia coli	chrom	Aeromonas dhakensis	196024	AP027942.1	97.088	4979	72	53	919	5866	4835278	4840214	0	8323
HH1_dog	457ab425-28a2-4ef6-b0da-4e163be46112_ref	Escherichia coli	chrom	Citrobacter freundii	546	MF344582.1	97.088	4979	72	53	919	5866	149531	154467	0	8323
HH1_dog	457ab425-28a2-4ef6-b0da-4e163be46112_ref	Escherichia coli	chrom	Escherichia coli	562	AP027666.1	97.088	4979	72	53	919	5866	2214508	2209572	0	8323
HH1_dog	457ab425-28a2-4ef6-b0da-4e163be46112_ref	Escherichia coli	chrom	Klebsiella pneumoniae	573	CP123431.1	97.088	4979	72	53	919	5866	102619	107555	0	8323
HH2_poultry	4609068d-ed6a-413d-9104-3559dd69b670_ref	Klebsiella pneumoniae	plasmid	Salmonella enterica subsp. enterica serovar Enteritidis	149539	PP920564.1	100	2295	0	0	20	2314	31032	28738	0	4239
HH2_poultry	4609068d-ed6a-413d-9104-3559dd69b670_ref	Klebsiella pneumoniae	plasmid	Escherichia coli	562	OZ040016.1	100	2295	0	0	20	2314	51700	53994	0	4239
HH2_poultry	4609068d-ed6a-413d-9104-3559dd69b670_ref	Klebsiella pneumoniae	plasmid	Escherichia coli	562	OZ039090.1	100	2295	0	0	20	2314	65674	63380	0	4239
HH2_poultry	4609068d-ed6a-413d-9104-3559dd69b670_ref	Klebsiella pneumoniae	plasmid	Escherichia coli	562	AP027845.1	100	2295	0	0	20	2314	257	2551	0	4239
HH2_poultry	4609068d-ed6a-413d-9104-3559dd69b670_ref	Klebsiella pneumoniae	plasmid	Escherichia coli	562	CP165432.1	100	2295	0	0	20	2314	50199	47905	0	4239
HH3_dog	4734ed8b-d786-48f6-ad52-fa9cdca567ad_ref	Escherichia coli	chrom	Escherichia coli	562	CP116926.1	99.896	3849	0	3	30	3878	5214	9058	0	7083
HH3_dog	4734ed8b-d786-48f6-ad52-fa9cdca567ad_ref	Escherichia coli	chrom	Escherichia coli	562	CP163706.1	99.832	4178	0	5	30	4206	13719	9548	0	7670
HH3_dog	4734ed8b-d786-48f6-ad52-fa9cdca567ad_ref	Escherichia coli	chrom	Escherichia coli	562	OZ040215.1	99.896	3849	0	3	30	3878	38	3882	0	7083
HH3_dog	4734ed8b-d786-48f6-ad52-fa9cdca567ad_ref	Escherichia coli	chrom	Escherichia coli	562	CP164492.1	99.896	3849	0	3	30	3878	5214	9058	0	7083
HH3_dog	4734ed8b-d786-48f6-ad52-fa9cdca567ad_ref	Escherichia coli	chrom	Escherichia coli	562	OZ039292.1	99.87	3849	1	3	30	3878	4110	266	0	7077
HH2_poultry	47a90d76-1ae7-4815-b5b3-c96877a308ec_ref	Escherichia coli	plasmid	Salmonella enterica	28901	CP149470.1	96.404	2642	78	12	2519	5155	61470	64099	0	4337
HH2_poultry	47a90d76-1ae7-4815-b5b3-c96877a308ec_ref	Escherichia coli	plasmid	Salmonella enterica subsp. enterica serovar 4,[5],12:i:-	440524	CP149271.1	96.404	2642	78	12	2519	5155	52521	55150	0	4337
HH2_poultry	47a90d76-1ae7-4815-b5b3-c96877a308ec_ref	Escherichia coli	plasmid	Citrobacter freundii	546	CP135469.1	99.158	2493	9	5	20	2501	4319671	4317180	0	4477
HH2_poultry	47a90d76-1ae7-4815-b5b3-c96877a308ec_ref	Escherichia coli	plasmid	Klebsiella pneumoniae	573	CP141662.1	99.557	2483	3	6	20	2501	37222	34747	0	4518
HH2_poultry	47a90d76-1ae7-4815-b5b3-c96877a308ec_ref	Escherichia coli	plasmid	Shigella flexneri	623	CP055197.1	96.404	2642	78	12	2519	5155	66474	63845	0	4337
HH1_dog	47b5cf68-cb02-4bf2-99aa-06f2c2dc31d1_ref	Escherichia coli	chrom	Escherichia coli	562	CP165369.1	98.143	4039	33	36	1570	5599	78157	74152	0	7005
HH1_dog	47b5cf68-cb02-4bf2-99aa-06f2c2dc31d1_ref	Escherichia coli	chrom	Escherichia coli	562	CP088416.1	97.603	4130	48	44	1466	5582	104312	100221	0	7031
HH1_dog	47b5cf68-cb02-4bf2-99aa-06f2c2dc31d1_ref	Escherichia coli	chrom	Escherichia coli	562	CP088418.1	97.603	4130	48	44	1466	5582	86805	82714	0	7031
HH1_dog	47b5cf68-cb02-4bf2-99aa-06f2c2dc31d1_ref	Escherichia coli	chrom	Escherichia coli	562	CP164344.1	98.143	4039	33	36	1570	5599	63086	67091	0	7005
HH1_dog	47b5cf68-cb02-4bf2-99aa-06f2c2dc31d1_ref	Escherichia coli	chrom	Escherichia coli O25b:H4-ST131	941322	MK295820.1	97.637	4147	47	44	1466	5599	92161	96269	0	7068
HH1_dog	488cd276-f733-44d1-94ab-01d1b0dbfdf7_ref	Klebsiella pneumoniae	plasmid	Shigella flexneri 7b	2049486	CP024474.1	99.78	5905	3	8	30	5931	6423	526	0	10824
HH1_dog	488cd276-f733-44d1-94ab-01d1b0dbfdf7_ref	Klebsiella pneumoniae	plasmid	Enterobacter cloacae	550	CP071862.1	99.78	5905	3	8	30	5931	102724	108621	0	10824
HH1_dog	488cd276-f733-44d1-94ab-01d1b0dbfdf7_ref	Klebsiella pneumoniae	plasmid	Escherichia coli	562	CP122765.1	99.78	5905	3	8	30	5931	17439	11542	0	10824
HH1_dog	488cd276-f733-44d1-94ab-01d1b0dbfdf7_ref	Klebsiella pneumoniae	plasmid	Escherichia coli	562	CP050046.1	99.78	5905	3	8	30	5931	8929	3032	0	10824
HH1_dog	488cd276-f733-44d1-94ab-01d1b0dbfdf7_ref	Klebsiella pneumoniae	plasmid	Escherichia coli	562	CP085076.1	99.78	5905	3	8	30	5931	49440	43543	0	10824
HH3_dog	48af697d-cd1e-40e7-98fa-7ad96f39cb45_ref	Escherichia coli	plasmid	Escherichia coli	562	CP163706.1	98.924	7618	76	4	17	7631	6356	13970	0	13609
HH3_dog	48af697d-cd1e-40e7-98fa-7ad96f39cb45_ref	Escherichia coli	plasmid	Escherichia coli	562	CP163706.1	98.03	4111	76	3	3538	7645	1	4109	0	7138
HH3_dog	48af697d-cd1e-40e7-98fa-7ad96f39cb45_ref	Escherichia coli	plasmid	Klebsiella pneumoniae	573	CP074562.1	99.915	3536	1	2	17	3551	115494	111960	0	6512
HH3_dog	48af697d-cd1e-40e7-98fa-7ad96f39cb45_ref	Escherichia coli	plasmid	Klebsiella pneumoniae	573	CP122391.1	100	3526	0	0	17	3542	245353	248878	0	6512
HH3_dog	48af697d-cd1e-40e7-98fa-7ad96f39cb45_ref	Escherichia coli	plasmid	Klebsiella pneumoniae	573	CP074457.1	99.915	3536	1	2	17	3551	52223	48689	0	6512
HH1_poultry	495c960e-b298-48a3-990f-bbbfbf5eb894_ref	Escherichia coli	plasmid	Enterobacter hormaechei	158836	CP163058.1	99.979	4699	1	0	29	4727	256193	260891	0	8672
HH1_poultry	495c960e-b298-48a3-990f-bbbfbf5eb894_ref	Escherichia coli	plasmid	Enterobacter hormaechei	158836	CP042489.1	99.979	4699	1	0	29	4727	111067	115765	0	8672
HH1_poultry	495c960e-b298-48a3-990f-bbbfbf5eb894_ref	Escherichia coli	plasmid	Salmonella enterica	28901	CP099763.1	98.464	5078	75	3	29	5106	117785	112711	0	8942
HH1_poultry	495c960e-b298-48a3-990f-bbbfbf5eb894_ref	Escherichia coli	plasmid	Klebsiella pneumoniae	573	OZ111442.1	99.979	4699	1	0	29	4727	112201	116899	0	8672
HH1_poultry	495c960e-b298-48a3-990f-bbbfbf5eb894_ref	Escherichia coli	plasmid	Serratia marcescens	615	CP083755.1	99.979	4699	1	0	29	4727	206463	201765	0	8672
HH2_poultry	49fb8d8b-903f-4e25-8324-a1dea5806521_ref	Escherichia coli	chrom	Escherichia coli	562	OP242217.1	99.919	3708	1	1	918	4625	64855	68560	0	6830
HH2_poultry	49fb8d8b-903f-4e25-8324-a1dea5806521_ref	Escherichia coli	chrom	Escherichia coli	562	CP172147.1	99.946	3708	0	1	918	4625	13925	10220	0	6835
HH2_poultry	49fb8d8b-903f-4e25-8324-a1dea5806521_ref	Escherichia coli	chrom	Escherichia coli	562	CP100919.1	99.919	3708	1	1	918	4625	9666	5961	0	6830
HH2_poultry	49fb8d8b-903f-4e25-8324-a1dea5806521_ref	Escherichia coli	chrom	Escherichia coli	562	CP063477.1	99.919	3708	1	1	918	4625	58636	62341	0	6830
HH2_poultry	49fb8d8b-903f-4e25-8324-a1dea5806521_ref	Escherichia coli	chrom	Escherichia coli	562	CP100527.1	99.919	3708	1	1	918	4625	14851	11146	0	6830
HH2_poultry	4a501ed9-0127-42ed-a604-4b35ca8b7d5a_ref	Escherichia coli	chrom	Escherichia coli	562	CP116075.1	96.866	2808	42	33	2376	5148	62213	65009	0	4656
HH2_poultry	4a501ed9-0127-42ed-a604-4b35ca8b7d5a_ref	Escherichia coli	chrom	Escherichia coli	562	LR130553.1	96.807	2756	41	34	2376	5095	3397	6141	0	4558
HH2_poultry	4a501ed9-0127-42ed-a604-4b35ca8b7d5a_ref	Escherichia coli	chrom	Klebsiella pneumoniae	573	AP022554.1	96.866	2808	42	33	2376	5148	42501	39705	0	4656
HH2_poultry	4a501ed9-0127-42ed-a604-4b35ca8b7d5a_ref	Escherichia coli	chrom	Klebsiella pneumoniae	573	CP138434.1	96.733	2755	44	33	2376	5095	5782	3039	0	4547
HH2_poultry	4a501ed9-0127-42ed-a604-4b35ca8b7d5a_ref	Escherichia coli	chrom	Klebsiella pneumoniae	573	CP021946.1	96.733	2755	44	33	2376	5095	96516	99259	0	4547
HH1_poultry	4aa23f03-ed70-4c05-9766-52f93b668cee_ref	Escherichia coli	chrom	Escherichia coli	562	CP027200.1	100	2286	0	0	29	2314	20549	22834	0	4222
HH1_poultry	4aa23f03-ed70-4c05-9766-52f93b668cee_ref	Escherichia coli	chrom	Escherichia coli	562	CP116101.1	100	2286	0	0	29	2314	67498	65213	0	4222
HH1_poultry	4aa23f03-ed70-4c05-9766-52f93b668cee_ref	Escherichia coli	chrom	Klebsiella pneumoniae	573	MH341574.1	100	2286	0	0	29	2314	72925	70640	0	4222
HH1_poultry	4aa23f03-ed70-4c05-9766-52f93b668cee_ref	Escherichia coli	chrom	Shigella dysenteriae	622	CP055065.1	100	2286	0	0	29	2314	27341	29626	0	4222
HH1_poultry	4aa23f03-ed70-4c05-9766-52f93b668cee_ref	Escherichia coli	chrom	Shigella flexneri	623	CP055180.1	100	2286	0	0	29	2314	43929	41644	0	4222
HH1_poultry	4cfd0397-eed1-40c1-b12f-52a83dcb99b1_ref	Escherichia coli	plasmid	Escherichia coli O157	1045010	CP044149.1	93.76	5240	226	76	4571	9780	20470	25638	0	7771
HH1_poultry	4cfd0397-eed1-40c1-b12f-52a83dcb99b1_ref	Escherichia coli	plasmid	Escherichia coli	562	CP029744.1	96.722	4728	68	64	5068	9780	102642	107297	0	7792
HH1_poultry	4cfd0397-eed1-40c1-b12f-52a83dcb99b1_ref	Escherichia coli	plasmid	Escherichia coli	562	CP069530.1	93.738	5238	234	74	4571	9780	75116	80287	0	7769
HH1_poultry	4cfd0397-eed1-40c1-b12f-52a83dcb99b1_ref	Escherichia coli	plasmid	Escherichia coli	562	CP125034.1	96.16	7135	169	88	1853	8963	40554	33501	0	11561
HH1_poultry	4cfd0397-eed1-40c1-b12f-52a83dcb99b1_ref	Escherichia coli	plasmid	Escherichia coli TW14425	913087	CP127266.1	96.721	5672	128	53	1850	7514	16745	22365	0	9391
HH2_poultry	4d7debe8-a0a3-4fcc-917a-a87b6f46437c_ref	Escherichia coli	plasmid	Escherichia coli	562	MW077913.1	99.962	18356	4	1	1	18353	20295	1940	0	33855
HH2_poultry	4d7debe8-a0a3-4fcc-917a-a87b6f46437c_ref	Escherichia coli	plasmid	Escherichia coli	562	AP027879.1	99.978	13576	3	0	1	13576	33814	47389	0	25054
HH2_poultry	4d7debe8-a0a3-4fcc-917a-a87b6f46437c_ref	Escherichia coli	plasmid	Escherichia coli	562	LC771586.1	99.926	10807	3	5	7547	18353	3979	14780	0	19908
HH2_poultry	4d7debe8-a0a3-4fcc-917a-a87b6f46437c_ref	Escherichia coli	plasmid	Escherichia coli	562	CP064020.1	99.981	10271	2	0	8083	18353	18763	8493	0	18956
HH2_poultry	4d7debe8-a0a3-4fcc-917a-a87b6f46437c_ref	Escherichia coli	plasmid	Escherichia fergusonii	564	CP070952.1	99.963	13582	3	2	1	13582	141694	128115	0	25052
HH3_dog	4f106ff1-4277-44c0-a6b1-bd7404751abe_ref	Escherichia coli	chrom	Escherichia coli	562	CP160644.1	99.767	9434	15	5	20	9453	15134	5708	0	17293
HH3_dog	4f106ff1-4277-44c0-a6b1-bd7404751abe_ref	Escherichia coli	chrom	Escherichia coli	562	CP099107.1	99.799	9434	15	4	20	9453	26004	16575	0	17313
HH3_dog	4f106ff1-4277-44c0-a6b1-bd7404751abe_ref	Escherichia coli	chrom	Escherichia coli	562	CP099107.1	99.799	9434	15	4	20	9453	26004	16575	0	17313
HH3_dog	4f106ff1-4277-44c0-a6b1-bd7404751abe_ref	Escherichia coli	chrom	Shigella flexneri	623	CP026764.1	99.799	9434	15	4	20	9453	48435	39006	0	17313
HH3_dog	4f106ff1-4277-44c0-a6b1-bd7404751abe_ref	Escherichia coli	chrom	Shigella flexneri	623	CP026764.1	99.799	9434	15	4	20	9453	48435	39006	0	17313
HH2_poultry	50c40861-1852-4e98-8495-c68bafd435dd_ref	Escherichia coli	plasmid	Klebsiella michiganensis	1134687	CP166236.1	100	2475	0	0	2540	5014	136501	134027	0	4571
HH2_poultry	50c40861-1852-4e98-8495-c68bafd435dd_ref	Escherichia coli	plasmid	Enterobacter hormaechei	158836	CP126768.1	100	2475	0	0	2540	5014	68815	71289	0	4571
HH2_poultry	50c40861-1852-4e98-8495-c68bafd435dd_ref	Escherichia coli	plasmid	Klebsiella pneumoniae	573	PP481660.1	100	2475	0	0	2540	5014	2533	5007	0	4571
HH2_poultry	50c40861-1852-4e98-8495-c68bafd435dd_ref	Escherichia coli	plasmid	Klebsiella pneumoniae	573	CP132716.1	100	2475	0	0	2540	5014	21298	23772	0	4571
HH2_poultry	50c40861-1852-4e98-8495-c68bafd435dd_ref	Escherichia coli	plasmid	Salmonella enterica subsp. enterica serovar Agona	58095	CP172479.1	100	2475	0	0	2540	5014	702293	704767	0	4571
HH2_dog	50d4ba4c-9828-43fa-aa5f-7d9f86e986b1_ref	Escherichia coli	chrom	Escherichia coli	562	CP133102.1	98.941	2172	7	13	28	2186	110620	108452	0	3869
HH2_dog	50d4ba4c-9828-43fa-aa5f-7d9f86e986b1_ref	Escherichia coli	chrom	Escherichia coli	562	CP165256.1	98.941	2172	7	13	28	2186	69649	71817	0	3869
HH2_dog	50d4ba4c-9828-43fa-aa5f-7d9f86e986b1_ref	Escherichia coli	chrom	Escherichia coli	562	OY754399.1	98.941	2172	7	13	28	2186	65109	67277	0	3869
HH2_dog	50d4ba4c-9828-43fa-aa5f-7d9f86e986b1_ref	Escherichia coli	chrom	Escherichia coli	562	OZ039480.1	98.941	2172	7	13	28	2186	62053	64221	0	3869
HH2_dog	50d4ba4c-9828-43fa-aa5f-7d9f86e986b1_ref	Escherichia coli	chrom	Salmonella enterica subsp. enterica	59201	CP065080.1	98.941	2172	7	13	28	2186	1187715	1185547	0	3869
HH2_poultry	51876905-45ba-4564-95c1-f2c1fe452e1d_ref	Escherichia coli	plasmid	Salmonella enterica subsp. enterica serovar Enteritidis	149539	PP920564.1	99.85	4002	4	2	20	4020	31032	27032	0	7356
HH2_poultry	51876905-45ba-4564-95c1-f2c1fe452e1d_ref	Escherichia coli	plasmid	Escherichia coli	562	OZ040016.1	99.875	3999	3	2	20	4017	51700	55697	0	7356
HH2_poultry	51876905-45ba-4564-95c1-f2c1fe452e1d_ref	Escherichia coli	plasmid	Escherichia coli	562	OZ039090.1	99.85	4002	4	2	20	4020	65674	61674	0	7356
HH2_poultry	51876905-45ba-4564-95c1-f2c1fe452e1d_ref	Escherichia coli	plasmid	Escherichia coli	562	AP027845.1	99.875	3999	3	2	20	4017	257	4254	0	7356
HH2_poultry	51876905-45ba-4564-95c1-f2c1fe452e1d_ref	Escherichia coli	plasmid	Escherichia coli	562	CP165432.1	99.85	4002	4	2	20	4020	50199	46199	0	7356
HH1_dog	51cd1a62-fb61-49e7-9b7a-649393119c3c_ref	Enterobacteriaceae	plasmid	Escherichia coli	562	CP116089.1	99.169	5052	12	12	20	5043	127431	132480	0	9070
HH1_dog	51cd1a62-fb61-49e7-9b7a-649393119c3c_ref	Enterobacteriaceae	plasmid	Escherichia coli	562	OZ040016.1	99.893	4674	4	1	20	4693	51700	56372	0	8602
HH1_dog	51cd1a62-fb61-49e7-9b7a-649393119c3c_ref	Enterobacteriaceae	plasmid	Escherichia coli	562	CP116101.1	99.169	5052	12	12	20	5043	66870	71919	0	9070
HH1_dog	51cd1a62-fb61-49e7-9b7a-649393119c3c_ref	Enterobacteriaceae	plasmid	Escherichia coli	562	OZ040171.1	99.169	5052	12	12	20	5043	79366	84415	0	9070
HH1_dog	51cd1a62-fb61-49e7-9b7a-649393119c3c_ref	Enterobacteriaceae	plasmid	Escherichia coli	562	CP162988.1	99.169	5052	12	12	20	5043	78661	83710	0	9070
HH2_poultry	53243ef1-155b-44a5-ba12-f68b8dfa1205_ref	Klebsiella pneumoniae	plasmid	Citrobacter freundii	546	CP162983.1	99.852	11480	3	10	16	11488	13295	24767	0	21093
HH2_poultry	53243ef1-155b-44a5-ba12-f68b8dfa1205_ref	Klebsiella pneumoniae	plasmid	Escherichia coli	562	CP067247.1	99.861	11480	2	10	16	11488	6810	18282	0	21099
HH2_poultry	53243ef1-155b-44a5-ba12-f68b8dfa1205_ref	Klebsiella pneumoniae	plasmid	Escherichia coli	562	CP067276.1	99.852	11480	3	10	16	11488	8370	19842	0	21093
HH2_poultry	53243ef1-155b-44a5-ba12-f68b8dfa1205_ref	Klebsiella pneumoniae	plasmid	Escherichia coli	562	CP147051.1	99.852	11480	3	10	16	11488	1536	13008	0	21093
HH2_poultry	53243ef1-155b-44a5-ba12-f68b8dfa1205_ref	Klebsiella pneumoniae	plasmid	Escherichia coli	562	MT180431.1	99.852	11480	3	10	16	11488	22122	10650	0	21093
HH3_dog	53fd5a1e-5ea6-4dc4-a4c0-caea4c410439_ref	Escherichia coli	plasmid	Shigella flexneri 2a	42897	CP090161.1	97.868	8912	165	15	3542	12450	55415	64304	0	15381
HH3_dog	53fd5a1e-5ea6-4dc4-a4c0-caea4c410439_ref	Escherichia coli	plasmid	Escherichia coli	562	AP022299.1	99.826	10349	10	7	2103	12450	10460	20801	0	19004
HH3_dog	53fd5a1e-5ea6-4dc4-a4c0-caea4c410439_ref	Escherichia coli	plasmid	Klebsiella pneumoniae	573	CP040995.1	98.149	8912	151	12	3542	12450	86567	77667	0	15531
HH3_dog	53fd5a1e-5ea6-4dc4-a4c0-caea4c410439_ref	Escherichia coli	plasmid	Klebsiella pneumoniae	573	CP032836.1	97.579	9666	198	25	2798	12450	34104	43746	0	16521
HH3_dog	53fd5a1e-5ea6-4dc4-a4c0-caea4c410439_ref	Escherichia coli	plasmid	Klebsiella pneumoniae	573	CP064370.1	98.149	8912	151	12	3542	12450	82791	73891	0	15531
HH2_poultry	5405a026-4755-4fa5-aa44-68083628d13c_ref	Escherichia coli	chrom	Escherichia coli	562	CP116095.1	97.831	5393	2	98	2320	7600	25604	30993	0	9204
HH2_poultry	5405a026-4755-4fa5-aa44-68083628d13c_ref	Escherichia coli	chrom	Escherichia coli	562	CP133102.1	97.795	5396	4	98	2320	7603	106965	101573	0	9199
HH2_poultry	5405a026-4755-4fa5-aa44-68083628d13c_ref	Escherichia coli	chrom	Escherichia coli	562	CP133103.1	97.812	5393	3	98	2320	7600	17520	22909	0	9199
HH2_poultry	5405a026-4755-4fa5-aa44-68083628d13c_ref	Escherichia coli	chrom	Proteus mirabilis	584	MT599988.1	97.793	5393	4	98	2320	7600	34247	39636	0	9193
HH2_poultry	5405a026-4755-4fa5-aa44-68083628d13c_ref	Escherichia coli	chrom	Proteus mirabilis	584	MT585156.1	97.776	5396	5	98	2320	7603	164420	159028	0	9193
HH2_poultry	54288625-2b15-45bc-978b-65b9e32b5a61_ref	Escherichia coli	chrom	Escherichia coli	562	CP101734.1	98.926	4748	6	37	912	5623	85752	90490	0	8444
HH2_poultry	54288625-2b15-45bc-978b-65b9e32b5a61_ref	Escherichia coli	chrom	Escherichia coli	562	CP029181.1	98.905	4748	6	38	912	5623	72104	76841	0	8438
HH2_poultry	54288625-2b15-45bc-978b-65b9e32b5a61_ref	Escherichia coli	chrom	Escherichia coli	562	CP053080.1	98.905	4748	6	38	912	5623	5095492	5090755	0	8438
HH2_poultry	54288625-2b15-45bc-978b-65b9e32b5a61_ref	Escherichia coli	chrom	Escherichia coli	562	CP137737.1	98.905	4748	7	37	912	5623	870954	866216	0	8438
HH2_poultry	54288625-2b15-45bc-978b-65b9e32b5a61_ref	Escherichia coli	chrom	Shigella flexneri	623	CP055016.1	98.905	4748	7	38	912	5623	53987	49249	0	8438
HH1_poultry	54834069-e918-4239-a10a-09875f117454_ref	Escherichia coli	chrom	Escherichia coli	562	CP163887.1	99.83	1766	0	3	25	1790	78034	79796	0	3241
HH1_poultry	54834069-e918-4239-a10a-09875f117454_ref	Escherichia coli	chrom	Escherichia coli	562	CP164910.1	99.83	1766	0	3	25	1790	3243920	3242158	0	3241
HH1_poultry	54834069-e918-4239-a10a-09875f117454_ref	Escherichia coli	chrom	Salmonella enterica subsp. enterica serovar Typhi	90370	LT882486.1	99.83	1766	0	3	25	1790	4606512	4604750	0	3241
HH1_poultry	54834069-e918-4239-a10a-09875f117454_ref	Escherichia coli	chrom	Salmonella enterica subsp. enterica serovar Typhi	90370	LT904879.1	99.83	1766	0	3	25	1790	148445	146683	0	3241
HH1_poultry	54834069-e918-4239-a10a-09875f117454_ref	Escherichia coli	chrom	Salmonella enterica subsp. enterica serovar Typhi	90370	CP029943.1	99.83	1766	0	3	25	1790	120432	122194	0	3241
HH1_dog	5562c5c9-c606-4827-8750-f93a183f07c5_ref	Escherichia coli	chrom	Escherichia coli	562	PP261913.1	97.889	2747	0	51	2283	4971	10646	7900	0	4698
HH1_dog	5562c5c9-c606-4827-8750-f93a183f07c5_ref	Escherichia coli	chrom	Escherichia coli	562	CP165036.1	97.924	2746	0	50	2283	4971	21228	18483	0	4702
HH1_dog	5562c5c9-c606-4827-8750-f93a183f07c5_ref	Escherichia coli	chrom	Escherichia coli	562	MT868886.1	97.889	2747	0	51	2283	4971	105368	108114	0	4698
HH1_dog	5562c5c9-c606-4827-8750-f93a183f07c5_ref	Escherichia coli	chrom	Escherichia coli	562	CP020057.1	97.889	2747	0	51	2283	4971	18746	16000	0	4698
HH1_dog	5562c5c9-c606-4827-8750-f93a183f07c5_ref	Escherichia coli	chrom	uncultured bacterium	77133	KU547659.1	97.889	2747	0	51	2283	4971	2969	223	0	4698
HH2_poultry	55735ac2-1a9f-4192-a5ef-fc1c8866daa0_ref	Escherichia coli	chrom	Escherichia coli	562	CP164492.1	98.37	4602	48	24	28	4609	5842	10436	0	8058
HH2_poultry	55735ac2-1a9f-4192-a5ef-fc1c8866daa0_ref	Escherichia coli	chrom	Escherichia coli	562	CP034256.1	97.721	4212	49	42	28	4220	537	4720	0	7203
HH2_poultry	55735ac2-1a9f-4192-a5ef-fc1c8866daa0_ref	Escherichia coli	chrom	Escherichia coli	562	OZ040215.1	98.37	4602	48	24	28	4609	666	5260	0	8058
HH2_poultry	55735ac2-1a9f-4192-a5ef-fc1c8866daa0_ref	Escherichia coli	chrom	Escherichia coli	562	CP116926.1	98.37	4602	48	24	28	4609	5842	10436	0	8058
HH2_poultry	55735ac2-1a9f-4192-a5ef-fc1c8866daa0_ref	Escherichia coli	chrom	Escherichia coli	562	CP034256.1	98.147	4210	48	25	28	4218	10491	14689	0	7315
HH1_poultry	564ae28c-cd83-4ad8-8928-f4df6fe22517_ref	Klebsiella pneumoniae	plasmid	Enterobacter cloacae	550	CP071862.1	99.94	8397	1	3	20	8415	102724	111117	0	15476
HH1_poultry	564ae28c-cd83-4ad8-8928-f4df6fe22517_ref	Klebsiella pneumoniae	plasmid	Escherichia coli	562	CP122765.1	99.94	8397	1	3	20	8415	17439	9046	0	15476
HH1_poultry	564ae28c-cd83-4ad8-8928-f4df6fe22517_ref	Klebsiella pneumoniae	plasmid	Escherichia coli	562	CP080076.1	99.693	8787	2	6	20	8805	26011	34773	0	16054
HH1_poultry	564ae28c-cd83-4ad8-8928-f4df6fe22517_ref	Klebsiella pneumoniae	plasmid	Escherichia coli	562	CP050046.1	99.94	8397	1	3	20	8415	8929	536	0	15476
HH1_poultry	564ae28c-cd83-4ad8-8928-f4df6fe22517_ref	Klebsiella pneumoniae	plasmid	Escherichia coli	562	CP085076.1	99.94	8397	1	3	20	8415	49440	41047	0	15476
HH2_poultry	5850539b-403b-4126-81a3-16ddff79974c_ref	Escherichia coli	plasmid	Escherichia coli	562	CP135690.1	97.568	6496	12	118	5914	12265	20586	14093	0	10986
HH2_poultry	5850539b-403b-4126-81a3-16ddff79974c_ref	Escherichia coli	plasmid	Escherichia coli	562	CP067252.1	98.507	5894	6	66	6453	12265	38975	44867	0	10322
HH2_poultry	5850539b-403b-4126-81a3-16ddff79974c_ref	Escherichia coli	plasmid	Salmonella enterica subsp. enterica	59201	CP160177.1	97.602	6714	13	121	5938	12506	1	6711	0	11370
HH2_poultry	5850539b-403b-4126-81a3-16ddff79974c_ref	Escherichia coli	plasmid	Salmonella enterica subsp. enterica	59201	CP160177.1	98.954	5930	38	15	29	5937	6730	12656	0	10586
HH2_poultry	5850539b-403b-4126-81a3-16ddff79974c_ref	Escherichia coli	plasmid	Salmonella enterica subsp. enterica serovar Typhimurium	90371	AJ634602.1	97.531	7938	23	137	4736	12506	1	7932	0	13413
HH3_olderchild	5883458a-d59c-444a-b95d-d91c685417fb_ref	Klebsiella pneumoniae	plasmid	Salmonella enterica	28901	CP099763.1	99.298	4699	24	8	20	4718	117785	113096	0	8486
HH3_olderchild	5883458a-d59c-444a-b95d-d91c685417fb_ref	Klebsiella pneumoniae	plasmid	Escherichia coli	562	OX030702.1	99.298	4701	24	8	20	4720	8285	3594	0	8490
HH3_olderchild	5883458a-d59c-444a-b95d-d91c685417fb_ref	Klebsiella pneumoniae	plasmid	Escherichia coli	562	CP119721.1	99.298	4699	24	8	20	4718	6726	2037	0	8486
HH3_olderchild	5883458a-d59c-444a-b95d-d91c685417fb_ref	Klebsiella pneumoniae	plasmid	Escherichia coli	562	CP128256.1	99.298	4699	24	8	20	4718	50586	55275	0	8486
HH3_olderchild	5883458a-d59c-444a-b95d-d91c685417fb_ref	Klebsiella pneumoniae	plasmid	Klebsiella oxytoca	571	OW969663.1	99.277	4702	25	8	20	4721	29085	24393	0	8486
HH2_adult	58d20b7c-bd8c-4721-9551-ae793f047706_ref	Escherichia coli	plasmid	Escherichia coli O103:H2	376725	AP038978.1	98.58	14646	110	33	892	15503	13190	27771	0	25804
HH2_adult	58d20b7c-bd8c-4721-9551-ae793f047706_ref	Escherichia coli	plasmid	Escherichia coli	562	LT985265.1	98.591	14616	119	34	892	15503	82786	68254	0	25769
HH2_adult	58d20b7c-bd8c-4721-9551-ae793f047706_ref	Escherichia coli	plasmid	Escherichia coli	562	CP124997.1	98.755	15505	111	34	3	15503	17050	32476	0	27488
HH2_adult	58d20b7c-bd8c-4721-9551-ae793f047706_ref	Escherichia coli	plasmid	Escherichia coli	562	CP164177.1	98.7	14621	110	37	892	15503	16375	30924	0	25874
HH2_adult	58d20b7c-bd8c-4721-9551-ae793f047706_ref	Escherichia coli	plasmid	Escherichia coli VR50	941323	CP011135.1	98.645	14616	112	33	892	15503	49202	34669	0	25815
HH4_poultry2	5b2f438e-6292-4920-bcb2-4197e6b9a384_ref	Escherichia coli	chrom	Escherichia coli	562	CP157958.1	99.751	5231	4	8	16	5242	1267907	1262682	0	9579
HH4_poultry2	5b2f438e-6292-4920-bcb2-4197e6b9a384_ref	Escherichia coli	chrom	Escherichia coli	562	CP134910.1	99.751	5231	4	8	16	5242	2693696	2688471	0	9579
HH4_poultry2	5b2f438e-6292-4920-bcb2-4197e6b9a384_ref	Escherichia coli	chrom	Escherichia coli	562	CP122839.1	99.751	5231	4	8	16	5242	1229	6454	0	9579
HH4_poultry2	5b2f438e-6292-4920-bcb2-4197e6b9a384_ref	Escherichia coli	chrom	Escherichia coli	562	CP146651.1	99.732	5231	4	9	16	5242	50636	45412	0	9574
HH4_poultry2	5b2f438e-6292-4920-bcb2-4197e6b9a384_ref	Escherichia coli	chrom	Salmonella enterica subsp. enterica serovar Typhimurium	90371	CP051379.1	99.732	5231	4	9	16	5242	161973	156749	0	9574
HH2_poultry	5b30d534-c25b-4d82-b5db-12c6fab84fae_ref	Escherichia coli	plasmid	Enterobacter hormaechei	158836	CP095681.1	99.001	2704	0	20	20	2696	15948	13245	0	4819
HH2_poultry	5b30d534-c25b-4d82-b5db-12c6fab84fae_ref	Escherichia coli	plasmid	Escherichia coli	562	CP095595.1	99.001	2704	0	20	20	2696	10177	12880	0	4819
HH2_poultry	5b30d534-c25b-4d82-b5db-12c6fab84fae_ref	Escherichia coli	plasmid	Escherichia coli	562	LC744435.1	99.001	2704	0	20	20	2696	26412	29115	0	4819
HH2_poultry	5b30d534-c25b-4d82-b5db-12c6fab84fae_ref	Escherichia coli	plasmid	Escherichia coli	562	LC744440.1	99.001	2704	0	20	20	2696	15950	13247	0	4819
HH2_poultry	5b30d534-c25b-4d82-b5db-12c6fab84fae_ref	Escherichia coli	plasmid	Klebsiella pneumoniae subsp. pneumoniae	72407	PQ247031.1	99.001	2704	0	20	20	2696	123467	126170	0	4819
HH3_child	0f77b6e3-689c-443b-ace0-aff237bf186b_ref	Haemophilus influenzae	plasmid	Haemophilus influenzae	727	JQ670904.1	99.494	2962	9	5	1005	3964	1	2958	0	5382
HH3_child	0f77b6e3-689c-443b-ace0-aff237bf186b_ref	Haemophilus influenzae	plasmid	Haemophilus influenzae	727	CP085950.1	99.621	3961	10	4	5	3964	453	4409	0	7227
HH3_child	0f77b6e3-689c-443b-ace0-aff237bf186b_ref	Haemophilus influenzae	plasmid	Haemophilus influenzae	727	JQ670905.1	99.224	2963	15	7	1005	3964	1	2958	0	5337
HH3_child	0f77b6e3-689c-443b-ace0-aff237bf186b_ref	Haemophilus influenzae	plasmid	Haemophilus influenzae	727	JQ670906.1	99.224	2963	15	7	1005	3964	1	2958	0	5337
HH3_child	0f77b6e3-689c-443b-ace0-aff237bf186b_ref	Haemophilus influenzae	plasmid	Haemophilus parainfluenzae	729	KC292503.1	99.494	2962	9	5	1005	3964	1	2958	0	5382
HH4_poultry2	5be41e40-86ad-441c-a406-3d3366b847fd_ref	Escherichia coli	plasmid	Escherichia coli	562	CP141094.1	99.796	4896	5	4	15	4909	38953	34062	0	8981
HH4_poultry2	5be41e40-86ad-441c-a406-3d3366b847fd_ref	Escherichia coli	plasmid	Escherichia coli	562	CP164681.1	99.796	4896	4	5	15	4909	24653	19763	0	8981
HH4_poultry2	5be41e40-86ad-441c-a406-3d3366b847fd_ref	Escherichia coli	plasmid	Escherichia coli	562	CP071440.1	99.796	4896	5	4	15	4909	17844	22735	0	8981
HH4_poultry2	5be41e40-86ad-441c-a406-3d3366b847fd_ref	Escherichia coli	plasmid	Escherichia coli	562	CP157958.1	99.796	4896	5	4	15	4909	1259977	1255086	0	8981
HH4_poultry2	5be41e40-86ad-441c-a406-3d3366b847fd_ref	Escherichia coli	plasmid	Escherichia coli UMN026	585056	CU928163.2	99.796	4896	5	4	15	4909	5006118	5001227	0	8981
HH2_adult	5c980209-bda4-4804-90dd-10c542d62fbf_ref	Escherichia coli	chrom	Escherichia coli	562	CP145680.1	99.553	2238	6	3	909	3146	48815	46582	0	4074
HH2_adult	5c980209-bda4-4804-90dd-10c542d62fbf_ref	Escherichia coli	chrom	Escherichia coli	562	CP173565.1	99.553	2238	6	3	909	3146	26075	28308	0	4074
HH2_adult	5c980209-bda4-4804-90dd-10c542d62fbf_ref	Escherichia coli	chrom	Escherichia coli	562	PP566048.1	99.553	2238	6	3	909	3146	10569	8336	0	4074
HH2_adult	5c980209-bda4-4804-90dd-10c542d62fbf_ref	Escherichia coli	chrom	Escherichia coli	562	CP020057.1	99.553	2238	6	3	909	3146	20215	22448	0	4074
HH2_adult	5c980209-bda4-4804-90dd-10c542d62fbf_ref	Escherichia coli	chrom	Escherichia coli	562	CP123020.1	99.553	2238	6	3	909	3146	7586	9819	0	4074
HH3_child	1f5f81f1-b395-4041-b7d7-4c93056601d2_ref	Pseudomonas hygromyciniae	plasmid	Citrobacter portucalensis	1639133	CP055090.1	96.962	4740	94	33	1	4736	90457	95150	0	7910
HH3_child	1f5f81f1-b395-4041-b7d7-4c93056601d2_ref	Pseudomonas hygromyciniae	plasmid	Pseudomonas aeruginosa	287	LC685593.1	96.982	4739	93	33	1	4735	23871	28563	0	7914
HH3_child	1f5f81f1-b395-4041-b7d7-4c93056601d2_ref	Pseudomonas hygromyciniae	plasmid	Escherichia coli	562	OP242285.1	96.942	4742	95	33	1	4738	202011	197316	0	7908
HH3_child	1f5f81f1-b395-4041-b7d7-4c93056601d2_ref	Pseudomonas hygromyciniae	plasmid	Serratia marcescens	615	AP028548.1	96.964	4743	94	33	1	4739	2876239	2880935	0	7915
HH3_child	1f5f81f1-b395-4041-b7d7-4c93056601d2_ref	Pseudomonas hygromyciniae	plasmid	Serratia marcescens	615	AP028544.1	96.964	4743	94	33	1	4739	2876234	2880930	0	7915
HH3_child	5bb77572-9eb5-453b-91ad-cf35de93f8f1_ref	Pseudomonas hygromyciniae	plasmid	Pseudomonas hygromyciniae	2812000	CP070507.1	99.735	6045	2	13	4751	10783	246577	240535	0	11062
HH3_child	5bb77572-9eb5-453b-91ad-cf35de93f8f1_ref	Pseudomonas hygromyciniae	plasmid	Pseudomonas hygromyciniae	2812000	CP070506.1	99.867	6037	2	6	4751	10783	2974461	2980495	0	11099
HH3_child	5bb77572-9eb5-453b-91ad-cf35de93f8f1_ref	Pseudomonas hygromyciniae	plasmid	Escherichia coli	562	CP164926.1	97.032	4649	60	51	1	4647	70938	66366	0	7749
HH3_child	5bb77572-9eb5-453b-91ad-cf35de93f8f1_ref	Pseudomonas hygromyciniae	plasmid	Escherichia coli	562	CP163986.1	97.032	4649	60	51	1	4647	11324	6752	0	7749
HH3_child	5bb77572-9eb5-453b-91ad-cf35de93f8f1_ref	Pseudomonas hygromyciniae	plasmid	Escherichia coli	562	CP164085.1	97.032	4649	60	51	1	4647	4617916	4613344	0	7749
HH3_child	5fbebc96-5e0a-40d3-888c-ab5e0b08a66b_ref	Haemophilus influenzae	plasmid	Haemophilus influenzae	727	CP085950.1	98.852	3659	17	11	1120	4775	4714	1078	0	6501
HH3_child	5fbebc96-5e0a-40d3-888c-ab5e0b08a66b_ref	Haemophilus influenzae	plasmid	Haemophilus influenzae	727	JQ670904.1	98.778	3436	17	11	970	4402	3414	1	0	6089
HH3_child	5fbebc96-5e0a-40d3-888c-ab5e0b08a66b_ref	Haemophilus influenzae	plasmid	Haemophilus influenzae	727	JQ670905.1	98.509	3286	23	12	1120	4402	3263	1	0	5773
HH3_child	5fbebc96-5e0a-40d3-888c-ab5e0b08a66b_ref	Haemophilus influenzae	plasmid	Haemophilus influenzae	727	LC813554.1	98.852	3659	17	11	1120	4775	5180	1544	0	6501
HH3_child	5fbebc96-5e0a-40d3-888c-ab5e0b08a66b_ref	Haemophilus influenzae	plasmid	Haemophilus parainfluenzae	729	KC292503.1	98.752	3285	17	10	1120	4402	3263	1	0	5818
HH1_dog	60218ca5-15f6-4f80-9bfd-1c4b83ac0bcf_ref	Escherichia coli	chrom	Escherichia coli	562	CP163922.1	98.593	8103	6	71	24	8024	12406	20502	0	14233
HH1_dog	60218ca5-15f6-4f80-9bfd-1c4b83ac0bcf_ref	Escherichia coli	chrom	Escherichia coli	562	CP141101.1	98.593	8103	6	71	24	8024	137147	145243	0	14233
HH1_dog	60218ca5-15f6-4f80-9bfd-1c4b83ac0bcf_ref	Escherichia coli	chrom	Escherichia coli	562	OP242236.1	98.581	8103	7	71	24	8024	41194	49290	0	14227
HH1_dog	60218ca5-15f6-4f80-9bfd-1c4b83ac0bcf_ref	Escherichia coli	chrom	Escherichia coli	562	OZ039968.1	98.593	8103	6	71	24	8024	41213	49309	0	14233
HH1_dog	60218ca5-15f6-4f80-9bfd-1c4b83ac0bcf_ref	Escherichia coli	chrom	Escherichia coli	562	OZ039235.1	98.49	7551	6	71	24	7472	46497	54041	0	13213
HH3_olderchild	60a03e8f-f32b-4282-b3cc-b768f131f440_ref	Escherichia coli	plasmid	Escherichia coli	562	CP069529.1	97.289	2877	27	34	1212	4078	24973	27808	0	4833
HH3_olderchild	60a03e8f-f32b-4282-b3cc-b768f131f440_ref	Escherichia coli	plasmid	Escherichia coli	562	CP074044.1	97.415	2863	25	33	1214	4068	22535	19714	0	4831
HH3_olderchild	60a03e8f-f32b-4282-b3cc-b768f131f440_ref	Escherichia coli	plasmid	Escherichia coli	562	CP020057.1	96.223	5030	70	83	1214	6191	16968	21929	0	8126
HH3_olderchild	60a03e8f-f32b-4282-b3cc-b768f131f440_ref	Escherichia coli	plasmid	Escherichia coli	562	CP165036.1	97.447	2859	25	32	1214	4065	19451	22268	0	4831
HH3_olderchild	60a03e8f-f32b-4282-b3cc-b768f131f440_ref	Escherichia coli	plasmid	Klebsiella pneumoniae	573	CP093459.1	97.416	2864	25	33	1213	4068	212035	209213	0	4833
HH1_dog	60f69067-8eee-4a83-b112-5c72f68477ab_ref	Escherichia coli	chrom	Escherichia coli PCN033	1001989	CP006635.1	94.815	1273	43	20	1	1262	151489	150229	0	1964
HH1_dog	60f69067-8eee-4a83-b112-5c72f68477ab_ref	Escherichia coli	chrom	Escherichia coli	562	CP063477.1	94.699	1264	41	20	1	1253	8787	10035	0	1940
HH1_dog	60f69067-8eee-4a83-b112-5c72f68477ab_ref	Escherichia coli	chrom	Escherichia coli	562	CP147010.1	94.815	1273	43	20	1	1262	57637	56377	0	1964
HH1_dog	60f69067-8eee-4a83-b112-5c72f68477ab_ref	Escherichia coli	chrom	Klebsiella pneumoniae	573	CP054986.1	95.079	1260	43	16	1	1253	71186	72433	0	1965
HH1_dog	60f69067-8eee-4a83-b112-5c72f68477ab_ref	Escherichia coli	chrom	Klebsiella pneumoniae	573	CP110169.1	94.815	1273	43	20	1	1262	51289	50029	0	1964
HH3_dog	61979db9-994d-4d14-a1e9-7472e04632d4_ref	Escherichia coli	plasmid	Salmonella enterica subsp. enterica serovar Enteritidis	149539	PP920564.1	99.941	1690	0	1	29	1718	31032	29344	0	3114
HH3_dog	61979db9-994d-4d14-a1e9-7472e04632d4_ref	Escherichia coli	plasmid	Escherichia coli	562	AP027845.1	99.941	1690	0	1	29	1718	257	1945	0	3114
HH3_dog	61979db9-994d-4d14-a1e9-7472e04632d4_ref	Escherichia coli	plasmid	Escherichia coli	562	OZ040016.1	99.941	1690	0	1	29	1718	51700	53388	0	3114
HH3_dog	61979db9-994d-4d14-a1e9-7472e04632d4_ref	Escherichia coli	plasmid	Escherichia coli	562	OZ039090.1	99.941	1690	0	1	29	1718	65674	63986	0	3114
HH3_dog	61979db9-994d-4d14-a1e9-7472e04632d4_ref	Escherichia coli	plasmid	Salmonella enterica subsp. enterica serovar Agona	58095	CP172479.1	99.941	1690	0	1	29	1718	704783	703095	0	3114
HH4_adult	62a8276c-b6c5-412d-aca5-c5ed4d6a4302_ref	Escherichia coli	plasmid	Escherichia coli	562	MW574951.1	96.195	10539	267	102	19	10515	29664	40110	0	17117
HH4_adult	62a8276c-b6c5-412d-aca5-c5ed4d6a4302_ref	Escherichia coli	plasmid	Escherichia coli	562	CP042974.1	96.195	10539	267	102	19	10515	70459	80905	0	17117
HH4_adult	62a8276c-b6c5-412d-aca5-c5ed4d6a4302_ref	Escherichia coli	plasmid	Escherichia coli	562	CP160469.1	96.187	10542	268	104	19	10518	29718	19269	0	17117
HH4_adult	62a8276c-b6c5-412d-aca5-c5ed4d6a4302_ref	Escherichia coli	plasmid	Escherichia coli	562	CP117009.1	96.187	10542	268	104	19	10518	24091	13642	0	17117
HH4_adult	62a8276c-b6c5-412d-aca5-c5ed4d6a4302_ref	Escherichia coli	plasmid	Escherichia coli	562	LR882051.1	96.195	10539	267	102	19	10515	43159	53605	0	17117
HH3_dog	62cc8975-572d-4c6a-b8c5-7d7675568f11_ref	Escherichia coli	plasmid	Escherichia coli O102:H6	3065859	CP163449.1	99.931	5782	0	2	3882	9662	67917	62139	0	10652
HH3_dog	62cc8975-572d-4c6a-b8c5-7d7675568f11_ref	Escherichia coli	plasmid	Escherichia coli	562	CP163706.1	99.865	9631	1	9	32	9662	13719	4101	0	17703
HH3_dog	62cc8975-572d-4c6a-b8c5-7d7675568f11_ref	Escherichia coli	plasmid	Escherichia coli	562	CP173563.1	99.931	5782	0	2	3882	9662	108121	113899	0	10652
HH3_dog	62cc8975-572d-4c6a-b8c5-7d7675568f11_ref	Escherichia coli	plasmid	Escherichia coli	562	CP173483.1	99.931	5782	0	2	3882	9662	9245	3467	0	10652
HH3_dog	62cc8975-572d-4c6a-b8c5-7d7675568f11_ref	Escherichia coli	plasmid	Escherichia coli	562	AP019804.1	99.931	5782	0	2	3882	9662	14698	20476	0	10652
HH3_dog	62f75155-70d7-43f9-b44e-798b21ee358e_ref	Escherichia coli	plasmid	Escherichia coli O102:H6	3065859	CP163449.1	100	5779	0	0	1733	7511	62139	67917	0	10672
HH3_dog	62f75155-70d7-43f9-b44e-798b21ee358e_ref	Escherichia coli	plasmid	Escherichia coli	562	CP163706.1	99.964	8429	0	3	1733	10161	4101	12526	0	15546
HH3_dog	62f75155-70d7-43f9-b44e-798b21ee358e_ref	Escherichia coli	plasmid	Escherichia coli	562	CP173563.1	100	5779	0	0	1733	7511	113899	108121	0	10672
HH3_dog	62f75155-70d7-43f9-b44e-798b21ee358e_ref	Escherichia coli	plasmid	Escherichia coli	562	CP173483.1	100	5779	0	0	1733	7511	3467	9245	0	10672
HH3_dog	62f75155-70d7-43f9-b44e-798b21ee358e_ref	Escherichia coli	plasmid	Escherichia coli	562	AP019804.1	100	5779	0	0	1733	7511	20476	14698	0	10672
HH3_dog	63d35ec5-b0b1-4f37-9bfc-0df3c2eb5a10_ref	Klebsiella pneumoniae	chrom	Escherichia coli	562	OZ038588.1	99.363	8007	14	27	33	8018	92881	84891	0	14469
HH3_dog	63d35ec5-b0b1-4f37-9bfc-0df3c2eb5a10_ref	Klebsiella pneumoniae	chrom	Escherichia coli	562	CP122654.1	99.363	8007	14	27	33	8018	76706	68716	0	14469
HH3_dog	63d35ec5-b0b1-4f37-9bfc-0df3c2eb5a10_ref	Klebsiella pneumoniae	chrom	Escherichia coli	562	LM995927.1	99.363	8007	14	27	33	8018	20158	28148	0	14469
HH3_dog	63d35ec5-b0b1-4f37-9bfc-0df3c2eb5a10_ref	Klebsiella pneumoniae	chrom	Salmonella enterica subsp. enterica serovar Typhimurium	90371	LN794247.1	99.363	8007	14	27	33	8018	70465	62475	0	14469
HH3_dog	63d35ec5-b0b1-4f37-9bfc-0df3c2eb5a10_ref	Klebsiella pneumoniae	chrom	Salmonella enterica subsp. enterica serovar Typhimurium	90371	CP060166.1	99.363	8007	14	27	33	8018	55582	47592	0	14469
HH3_dog	641e7ff1-18af-4469-b14d-09483866bb50_ref	Klebsiella pneumoniae	chrom	Salmonella enterica subsp. enterica serovar Paratyphi A str. AKU_12601	554290	AM412236.1	98.612	5764	17	44	36	5752	95314	101061	0	10142
HH3_dog	641e7ff1-18af-4469-b14d-09483866bb50_ref	Klebsiella pneumoniae	chrom	Escherichia coli	562	CP165057.1	98.612	5763	18	43	36	5752	4919214	4924960	0	10142
HH3_dog	641e7ff1-18af-4469-b14d-09483866bb50_ref	Klebsiella pneumoniae	chrom	Escherichia coli	562	CP165057.1	98.612	5763	18	43	36	5752	4929015	4934761	0	10142
HH3_dog	641e7ff1-18af-4469-b14d-09483866bb50_ref	Klebsiella pneumoniae	chrom	Escherichia coli	562	CP042903.1	98.612	5764	17	44	36	5752	3881552	3875805	0	10142
HH3_dog	641e7ff1-18af-4469-b14d-09483866bb50_ref	Klebsiella pneumoniae	chrom	Escherichia coli	562	CP128913.1	98.595	5764	18	44	36	5752	74585	80332	0	10137
HH1_dog	64b16bea-e64d-40bd-b7c0-75c153815a81_ref	Klebsiella pneumoniae	plasmid	Klebsiella pneumoniae	573	CP075261.1	99.042	7310	20	33	20	7326	108661	115923	0	13066
HH1_dog	64b16bea-e64d-40bd-b7c0-75c153815a81_ref	Klebsiella pneumoniae	plasmid	Klebsiella pneumoniae	573	CP138684.1	99.042	7310	20	33	20	7326	39003	31741	0	13066
HH1_dog	64b16bea-e64d-40bd-b7c0-75c153815a81_ref	Klebsiella pneumoniae	plasmid	Klebsiella pneumoniae	573	CP034325.1	99.056	7310	19	33	20	7326	152623	145361	0	13071
HH1_dog	64b16bea-e64d-40bd-b7c0-75c153815a81_ref	Klebsiella pneumoniae	plasmid	Klebsiella pneumoniae	573	CP075278.1	99.042	7310	20	33	20	7326	50295	43033	0	13066
HH1_dog	64b16bea-e64d-40bd-b7c0-75c153815a81_ref	Klebsiella pneumoniae	plasmid	Klebsiella pneumoniae subsp. pneumoniae	72407	MT265678.1	99.056	7310	19	33	20	7326	10839	18101	0	13071
HH2_adult	651092bd-fed5-4cba-8d50-c307ffc3eda3_ref	Escherichia coli	chrom	Escherichia coli O145:H28	1078034	AP019705.1	99.16	4286	14	18	4313	8598	7986	3723	0	7696
HH2_adult	651092bd-fed5-4cba-8d50-c307ffc3eda3_ref	Escherichia coli	chrom	Escherichia coli	562	PP566048.1	99.16	4286	14	18	4313	8598	15282	19545	0	7696
HH2_adult	651092bd-fed5-4cba-8d50-c307ffc3eda3_ref	Escherichia coli	chrom	Escherichia coli	562	CP041527.1	99.16	4286	14	18	4313	8598	17486	13223	0	7696
HH2_adult	651092bd-fed5-4cba-8d50-c307ffc3eda3_ref	Escherichia coli	chrom	Escherichia coli	562	PP261913.1	99.16	4286	14	18	4313	8598	7130	2867	0	7696
HH2_adult	651092bd-fed5-4cba-8d50-c307ffc3eda3_ref	Escherichia coli	chrom	Escherichia coli	562	CP141081.1	99.16	4286	14	18	4313	8598	43466	39203	0	7696
HH3_dog	662065a2-3888-4c51-8b17-28fa6be7c9eb_ref	Klebsiella pneumoniae	plasmid	Salmonella enterica	28901	CP149470.1	99.825	1715	1	2	30	1744	47698	45986	0	3149
HH3_dog	662065a2-3888-4c51-8b17-28fa6be7c9eb_ref	Klebsiella pneumoniae	plasmid	Salmonella enterica	28901	CP149469.1	99.825	1715	1	2	30	1744	31045	29333	0	3149
HH3_dog	662065a2-3888-4c51-8b17-28fa6be7c9eb_ref	Klebsiella pneumoniae	plasmid	Salmonella enterica subsp. enterica serovar 4,[5],12:i:-	440524	CP149271.1	99.825	1715	1	2	30	1744	28219	29931	0	3149
HH3_dog	662065a2-3888-4c51-8b17-28fa6be7c9eb_ref	Klebsiella pneumoniae	plasmid	Escherichia coli	562	CP142591.1	99.825	1715	1	2	30	1744	54174	55886	0	3149
HH3_dog	662065a2-3888-4c51-8b17-28fa6be7c9eb_ref	Klebsiella pneumoniae	plasmid	Shigella flexneri	623	CP055197.1	99.825	1715	1	2	30	1744	76462	74750	0	3149
HH2_poultry	68622293-ca39-4c6a-a28e-c888b41f8078_ref	Escherichia coli	plasmid	Klebsiella pneumoniae	573	KF954150.1	99.707	4099	3	9	20	4109	33288	37386	0	7494
HH2_poultry	68622293-ca39-4c6a-a28e-c888b41f8078_ref	Escherichia coli	plasmid	Klebsiella pneumoniae	573	CP092593.1	99.707	4100	2	10	20	4109	31754	27655	0	7496
HH2_poultry	68622293-ca39-4c6a-a28e-c888b41f8078_ref	Escherichia coli	plasmid	Klebsiella pneumoniae	573	CP132693.1	99.707	4100	2	10	20	4109	32680	28581	0	7496
HH2_poultry	68622293-ca39-4c6a-a28e-c888b41f8078_ref	Escherichia coli	plasmid	Klebsiella pneumoniae	573	OZ111337.1	99.683	4100	3	10	20	4109	111084	106985	0	7491
HH2_poultry	68622293-ca39-4c6a-a28e-c888b41f8078_ref	Escherichia coli	plasmid	Klebsiella pneumoniae	573	CP132704.1	99.707	4100	2	10	20	4109	32680	28581	0	7496
HH1_poultry	715ac8e1-fe27-4fea-9fdd-8653446d0d5a_ref	Escherichia coli	chrom	Escherichia coli	562	ON934551.1	99.429	3677	1	17	27	3701	25994	22336	0	6656
HH1_poultry	715ac8e1-fe27-4fea-9fdd-8653446d0d5a_ref	Escherichia coli	chrom	Escherichia coli	562	CP096838.1	99.429	3677	1	17	27	3701	11680	15338	0	6656
HH1_poultry	715ac8e1-fe27-4fea-9fdd-8653446d0d5a_ref	Escherichia coli	chrom	Escherichia coli	562	CP050046.1	99.429	3677	1	17	27	3701	8929	12587	0	6656
HH1_poultry	715ac8e1-fe27-4fea-9fdd-8653446d0d5a_ref	Escherichia coli	chrom	Escherichia coli	562	ON390807.1	99.429	3677	1	17	27	3701	34702	31044	0	6656
HH1_poultry	715ac8e1-fe27-4fea-9fdd-8653446d0d5a_ref	Escherichia coli	chrom	Escherichia coli	562	AP027879.1	99.429	3677	1	17	27	3701	34423	38081	0	6656
HH2_poultry	715e2c5f-bee2-4698-b3b1-0237521f5080_ref	Escherichia coli	chrom	Escherichia coli	562	AP027628.1	99.294	3823	27	0	891	4713	113495	117317	0	6911
HH2_poultry	715e2c5f-bee2-4698-b3b1-0237521f5080_ref	Escherichia coli	chrom	Escherichia coli	562	CP021846.1	99.294	3823	27	0	891	4713	1243	5065	0	6911
HH2_poultry	715e2c5f-bee2-4698-b3b1-0237521f5080_ref	Escherichia coli	chrom	Escherichia coli	562	CP119579.2	99.294	3823	27	0	891	4713	20044	16222	0	6911
HH2_poultry	715e2c5f-bee2-4698-b3b1-0237521f5080_ref	Escherichia coli	chrom	Escherichia coli	562	CP129281.1	99.294	3823	27	0	891	4713	119439	123261	0	6911
HH2_poultry	715e2c5f-bee2-4698-b3b1-0237521f5080_ref	Escherichia coli	chrom	Escherichia coli	562	CP050045.1	99.294	3823	27	0	891	4713	14110	10288	0	6911
HH2_poultry	72402913-cf1e-44db-a490-cf1900e63a0a_ref	Klebsiella pneumoniae	plasmid	Klebsiella michiganensis	1134687	CP166236.1	100	2475	0	0	1	2475	134027	136501	0	4571
HH2_poultry	72402913-cf1e-44db-a490-cf1900e63a0a_ref	Klebsiella pneumoniae	plasmid	Enterobacter hormaechei	158836	CP126768.1	100	2475	0	0	1	2475	71289	68815	0	4571
HH2_poultry	72402913-cf1e-44db-a490-cf1900e63a0a_ref	Klebsiella pneumoniae	plasmid	Klebsiella pneumoniae	573	PP481660.1	100	2475	0	0	1	2475	5007	2533	0	4571
HH2_poultry	72402913-cf1e-44db-a490-cf1900e63a0a_ref	Klebsiella pneumoniae	plasmid	Klebsiella pneumoniae	573	CP132716.1	100	2475	0	0	1	2475	23772	21298	0	4571
HH2_poultry	72402913-cf1e-44db-a490-cf1900e63a0a_ref	Klebsiella pneumoniae	plasmid	Salmonella enterica subsp. enterica serovar Agona	58095	CP172479.1	100	2475	0	0	1	2475	704767	702293	0	4571
HH3_child	73a67bdf-fbeb-4f73-bc4f-2b44080da247_ref	Escherichia coli	chrom	Escherichia coli O7:K1 str. CE10	1072459	CP003035.1	99.787	8455	9	9	962	9411	3241	11691	0	15505
HH3_child	73a67bdf-fbeb-4f73-bc4f-2b44080da247_ref	Escherichia coli	chrom	Escherichia coli	562	OZ039871.1	99.787	8455	9	9	962	9411	39391	30941	0	15505
HH3_child	73a67bdf-fbeb-4f73-bc4f-2b44080da247_ref	Escherichia coli	chrom	Escherichia coli	562	CP056803.1	99.787	8456	9	9	961	9411	45132	53583	0	15507
HH3_child	73a67bdf-fbeb-4f73-bc4f-2b44080da247_ref	Escherichia coli	chrom	Escherichia coli	562	OZ039175.1	99.766	9416	13	9	1	9411	27831	18420	0	17258
HH3_child	73a67bdf-fbeb-4f73-bc4f-2b44080da247_ref	Escherichia coli	chrom	Escherichia coli	562	CP164541.1	99.787	8456	9	9	961	9411	39735	48186	0	15507
HH1_dog	7454b1cb-f69e-40f7-9514-152e69f4a55a_ref	Escherichia coli	plasmid	Escherichia coli	562	CP173483.1	99.983	6020	1	0	3806	9825	9243	3224	0	11112
HH1_dog	7454b1cb-f69e-40f7-9514-152e69f4a55a_ref	Escherichia coli	plasmid	Escherichia coli	562	CP173563.1	99.967	6023	2	0	3803	9825	108120	114142	0	11112
HH1_dog	7454b1cb-f69e-40f7-9514-152e69f4a55a_ref	Escherichia coli	plasmid	Escherichia coli	562	LC744489.1	99.983	6020	1	0	3806	9825	131940	137959	0	11112
HH1_dog	7454b1cb-f69e-40f7-9514-152e69f4a55a_ref	Escherichia coli	plasmid	Escherichia coli	562	CP110118.1	99.983	6021	1	0	3805	9825	19085	25105	0	11114
HH1_dog	7454b1cb-f69e-40f7-9514-152e69f4a55a_ref	Escherichia coli	plasmid	Klebsiella pneumoniae	573	CP121094.1	99.983	6021	1	0	3805	9825	9279	15299	0	11114
HH2_dog	75526dbf-30c0-400a-bda0-1ca869f676df_ref	Escherichia coli	plasmid	Escherichia coli	562	CP163887.1	99.342	7293	18	24	2122	9400	80213	87489	0	13175
HH2_dog	75526dbf-30c0-400a-bda0-1ca869f676df_ref	Escherichia coli	plasmid	Escherichia coli	562	OZ039981.1	99.113	8121	18	26	1294	9400	79199	87279	0	14549
HH2_dog	75526dbf-30c0-400a-bda0-1ca869f676df_ref	Escherichia coli	plasmid	Escherichia coli	562	OZ040896.1	99.342	7293	18	24	2122	9400	269205	261929	0	13175
HH2_dog	75526dbf-30c0-400a-bda0-1ca869f676df_ref	Escherichia coli	plasmid	Salmonella enterica subsp. enterica serovar Typhi	90370	LT904879.1	99.342	7293	18	24	2122	9400	146006	138730	0	13175
HH2_dog	75526dbf-30c0-400a-bda0-1ca869f676df_ref	Escherichia coli	plasmid	Salmonella enterica subsp. enterica serovar Typhi	90370	CP029895.1	99.342	7293	18	24	2122	9400	123084	130360	0	13175
HH3_dog	76e34ee7-8efa-437c-b154-e1819795cb30_ref	Escherichia coli	chrom	Escherichia coli	562	LM995927.1	99.687	13103	11	23	20	13097	20158	33255	0	23942
HH3_dog	76e34ee7-8efa-437c-b154-e1819795cb30_ref	Escherichia coli	chrom	Escherichia coli	562	CP122654.1	99.687	13103	11	23	20	13097	76706	63609	0	23942
HH3_dog	76e34ee7-8efa-437c-b154-e1819795cb30_ref	Escherichia coli	chrom	Yersinia pseudotuberculosis	633	LT221036.1	99.687	13103	11	23	20	13097	144945	158042	0	23942
HH3_dog	76e34ee7-8efa-437c-b154-e1819795cb30_ref	Escherichia coli	chrom	Salmonella enterica subsp. enterica serovar Typhimurium	90371	CP060166.1	99.687	13103	11	23	20	13097	55582	42485	0	23942
HH3_dog	76e34ee7-8efa-437c-b154-e1819795cb30_ref	Escherichia coli	chrom	Salmonella enterica subsp. enterica serovar Typhimurium	90371	LN794247.1	99.687	13103	11	23	20	13097	70465	57368	0	23942
HH3_child	a9f862ff-9987-49ab-aacb-68389ef68316_ref	Haemophilus parainfluenzae	plasmid	Haemophilus influenzae	727	CP167885.1	98.019	2019	26	12	3	2021	1401016	1403020	0	3494
HH3_child	a9f862ff-9987-49ab-aacb-68389ef68316_ref	Haemophilus parainfluenzae	plasmid	Haemophilus influenzae	727	AJ627386.1	98.12	2021	24	12	1	2021	51098	53104	0	3509
HH3_child	a9f862ff-9987-49ab-aacb-68389ef68316_ref	Haemophilus parainfluenzae	plasmid	Haemophilus parainfluenzae	729	CP063113.1	95.469	4855	114	60	1	4850	1051711	1046958	0	7649
HH3_child	a9f862ff-9987-49ab-aacb-68389ef68316_ref	Haemophilus parainfluenzae	plasmid	Pasteurella multocida	747	CP052765.1	98.12	2021	24	12	1	2021	11410	13416	0	3509
HH3_child	a9f862ff-9987-49ab-aacb-68389ef68316_ref	Haemophilus parainfluenzae	plasmid	Pasteurella multocida	747	CP052764.1	98.12	2021	24	12	1	2021	11410	13416	0	3509
HH2_poultry	782f9f85-b62b-4470-b1ca-b11f6993859a_ref	Escherichia coli	chrom	Escherichia coli	562	CP116973.1	99.922	3856	3	0	1387	5242	31104	34959	0	7105
HH2_poultry	782f9f85-b62b-4470-b1ca-b11f6993859a_ref	Escherichia coli	chrom	Klebsiella pneumoniae	573	CP132693.1	99.948	3856	2	0	1387	5242	31243	27388	0	7110
HH2_poultry	782f9f85-b62b-4470-b1ca-b11f6993859a_ref	Escherichia coli	chrom	Klebsiella pneumoniae	573	CP132704.1	99.948	3856	2	0	1387	5242	31243	27388	0	7110
HH2_poultry	782f9f85-b62b-4470-b1ca-b11f6993859a_ref	Escherichia coli	chrom	Klebsiella pneumoniae	573	CP092593.1	99.948	3856	2	0	1387	5242	30317	26462	0	7110
HH2_poultry	782f9f85-b62b-4470-b1ca-b11f6993859a_ref	Escherichia coli	chrom	Salmonella enterica subsp. enterica serovar Thompson	600	CP136147.1	99.922	3856	3	0	1387	5242	30122	33977	0	7105
HH2_poultry	7841d046-edb9-4081-8313-bd4cbcaf7caf_ref	Klebsiella pneumoniae	plasmid	Escherichia coli	562	ON934551.1	99.52	14997	68	4	1	14996	26010	41003	0	27292
HH2_poultry	7841d046-edb9-4081-8313-bd4cbcaf7caf_ref	Klebsiella pneumoniae	plasmid	Escherichia coli	562	CP174382.1	99.75	13995	31	4	1774	15767	38445	24454	0	25647
HH2_poultry	7841d046-edb9-4081-8313-bd4cbcaf7caf_ref	Klebsiella pneumoniae	plasmid	Escherichia coli	562	ON390807.1	99.772	15768	31	5	1	15767	34718	50481	0	28914
HH2_poultry	7841d046-edb9-4081-8313-bd4cbcaf7caf_ref	Klebsiella pneumoniae	plasmid	Escherichia coli	562	CP050037.1	99.735	14331	35	3	1	14331	3189	17516	0	26251
HH2_poultry	7841d046-edb9-4081-8313-bd4cbcaf7caf_ref	Klebsiella pneumoniae	plasmid	Escherichia coli	562	CP096838.1	99.923	11666	7	2	1	11666	11664	1	0	21492
HH3_poultry	78af1444-3995-4072-be50-ca49091facd6_ref	Escherichia coli	chrom	Salmonella enterica	28901	CP141195.1	100	2096	0	0	30	2125	1530498	1532593	0	3871
HH3_poultry	78af1444-3995-4072-be50-ca49091facd6_ref	Escherichia coli	chrom	Escherichia coli	562	LR130565.1	100	2096	0	0	30	2125	47126	45031	0	3871
HH3_poultry	78af1444-3995-4072-be50-ca49091facd6_ref	Escherichia coli	chrom	Escherichia coli	562	OZ039786.1	100	2096	0	0	30	2125	60165	58070	0	3871
HH3_poultry	78af1444-3995-4072-be50-ca49091facd6_ref	Escherichia coli	chrom	Escherichia coli	562	OZ039489.1	100	2098	0	0	30	2127	56598	54501	0	3875
HH3_poultry	78af1444-3995-4072-be50-ca49091facd6_ref	Escherichia coli	chrom	Escherichia coli	562	CP163982.1	100	2098	0	0	28	2125	46792	48889	0	3875
HH2_poultry	79873698-48b7-4668-84c2-13234306cc30_ref	Escherichia coli	chrom	Escherichia coli O111:H-	168927	AP019762.1	99.578	13511	11	37	56	13540	9203	22693	0	24592
HH2_poultry	79873698-48b7-4668-84c2-13234306cc30_ref	Escherichia coli	chrom	Escherichia coli	562	CP165556.1	99.503	13897	19	43	56	13927	4672303	4686174	0	25235
HH2_poultry	79873698-48b7-4668-84c2-13234306cc30_ref	Escherichia coli	chrom	Escherichia coli	562	CP163887.1	99.578	13511	11	37	56	13540	78662	65172	0	24592
HH2_poultry	79873698-48b7-4668-84c2-13234306cc30_ref	Escherichia coli	chrom	Escherichia coli	562	CP163861.1	99.534	13511	11	38	56	13540	81244	67760	0	24554
HH2_poultry	79873698-48b7-4668-84c2-13234306cc30_ref	Escherichia coli	chrom	Salmonella enterica subsp. enterica serovar Typhi	90370	LT906495.1	99.678	13344	9	27	56	13380	4463590	4450262	0	24373
HH3_dog	7bf26520-0fb3-4aaf-b94e-36ddfd9ac818_ref	Escherichia coli	chrom	Escherichia coli	562	OZ040215.1	92.673	3849	0	169	3	3573	38	3882	0	5286
HH3_dog	7bf26520-0fb3-4aaf-b94e-36ddfd9ac818_ref	Escherichia coli	chrom	Escherichia coli	562	CP163706.1	95.081	5692	0	167	3	5418	13719	8032	0	8702
HH3_dog	7bf26520-0fb3-4aaf-b94e-36ddfd9ac818_ref	Escherichia coli	chrom	Escherichia coli	562	CP163706.1	95.081	5692	0	167	3	5418	13719	8032	0	8702
HH3_dog	7bf26520-0fb3-4aaf-b94e-36ddfd9ac818_ref	Escherichia coli	chrom	Escherichia coli	562	CP163706.1	92.723	3848	0	167	3	3574	3844	1	0	5297
HH3_dog	7bf26520-0fb3-4aaf-b94e-36ddfd9ac818_ref	Escherichia coli	chrom	Escherichia coli	562	CP163706.1	92.723	3848	0	167	3	3574	3844	1	0	5297
HH1_dog	7d436bb1-449e-4d23-9e10-a2b1b918dd6e_ref	Escherichia coli	chrom	Escherichia coli	562	CP062863.1	99.105	10172	54	25	2030	12188	4207695	4217842	0	18246
HH1_dog	7d436bb1-449e-4d23-9e10-a2b1b918dd6e_ref	Escherichia coli	chrom	Escherichia coli	562	CP128587.1	99.105	10172	54	25	2030	12188	2680133	2669986	0	18246
HH1_dog	7d436bb1-449e-4d23-9e10-a2b1b918dd6e_ref	Escherichia coli	chrom	Escherichia coli	562	CP062908.1	99.105	10172	54	25	2030	12188	4207695	4217842	0	18246
HH1_dog	7d436bb1-449e-4d23-9e10-a2b1b918dd6e_ref	Escherichia coli	chrom	Escherichia coli	562	CP163675.1	99.115	10171	54	24	2030	12188	3940226	3930080	0	18251
HH1_dog	7d436bb1-449e-4d23-9e10-a2b1b918dd6e_ref	Escherichia coli	chrom	Escherichia coli	562	CP070103.1	99.105	10172	54	25	2030	12188	1980472	1970325	0	18246
HH3_olderchild	7e4c5756-e90f-4326-9116-7fbfab0ba8c9_ref	Escherichia coli	plasmid	Escherichia coli	562	CP123269.1	96.771	4397	53	64	1504	5853	13226	8872	0	7251
HH3_olderchild	7e4c5756-e90f-4326-9116-7fbfab0ba8c9_ref	Escherichia coli	plasmid	Escherichia coli	562	CP050163.1	97.89	3555	24	37	1500	5033	188131	184607	0	6102
HH3_olderchild	7e4c5756-e90f-4326-9116-7fbfab0ba8c9_ref	Escherichia coli	plasmid	Escherichia coli	562	CP176052.1	96.771	4397	53	64	1504	5853	11067	6713	0	7251
HH3_olderchild	7e4c5756-e90f-4326-9116-7fbfab0ba8c9_ref	Escherichia coli	plasmid	Klebsiella pneumoniae	573	OR666717.1	97.89	3554	24	37	1501	5033	100055	96532	0	6100
HH3_olderchild	7e4c5756-e90f-4326-9116-7fbfab0ba8c9_ref	Escherichia coli	plasmid	Klebsiella pneumoniae	573	CP146088.1	97.89	3554	24	37	1501	5033	30131	33654	0	6100
HH3_dog	7faef12c-9f97-4a9a-b6b5-38415d86e863_ref	Klebsiella pneumoniae	chrom	Escherichia coli	562	CP025573.1	99.957	2305	1	0	29	2333	5340134	5342438	0	4252
HH3_dog	7faef12c-9f97-4a9a-b6b5-38415d86e863_ref	Klebsiella pneumoniae	chrom	Escherichia coli	562	CP038505.1	99.957	2305	1	0	29	2333	4513115	4510811	0	4252
HH3_dog	7faef12c-9f97-4a9a-b6b5-38415d86e863_ref	Klebsiella pneumoniae	chrom	Escherichia coli	562	CP088346.1	99.957	2305	1	0	29	2333	4452726	4450422	0	4252
HH3_dog	7faef12c-9f97-4a9a-b6b5-38415d86e863_ref	Klebsiella pneumoniae	chrom	Klebsiella pneumoniae	573	CP152529.1	99.957	2305	1	0	29	2333	193312	191008	0	4252
HH3_dog	7faef12c-9f97-4a9a-b6b5-38415d86e863_ref	Klebsiella pneumoniae	chrom	uncultured bacterium	77133	KU605863.1	99.957	2305	1	0	29	2333	4445	2141	0	4252
HH2_poultry	7fb3037d-0700-416b-8757-0a4a7658830e_ref	Klebsiella pneumoniae	plasmid	Salmonella enterica subsp. enterica serovar Hadar	149385	CP082530.1	98.875	7466	77	4	29	7490	4870	12332	0	13315
HH2_poultry	7fb3037d-0700-416b-8757-0a4a7658830e_ref	Klebsiella pneumoniae	plasmid	Escherichia coli	562	MG860488.1	98.179	7467	127	6	29	7490	33391	25929	0	13027
HH2_poultry	7fb3037d-0700-416b-8757-0a4a7658830e_ref	Klebsiella pneumoniae	plasmid	Escherichia coli	562	AP027903.1	98.165	7467	128	6	29	7490	108507	115969	0	13021
HH2_poultry	7fb3037d-0700-416b-8757-0a4a7658830e_ref	Klebsiella pneumoniae	plasmid	Escherichia coli	562	CP104120.1	98.152	7467	129	6	29	7490	35905	43367	0	13016
HH2_poultry	7fb3037d-0700-416b-8757-0a4a7658830e_ref	Klebsiella pneumoniae	plasmid	Escherichia coli	562	AP027746.1	98.152	7467	129	6	29	7490	41304	33842	0	13016
HH2_poultry	80fd10a8-33b0-48e5-9e23-7876b859731c_ref	Escherichia coli	plasmid	Escherichia coli	562	OY754399.1	98.841	6212	70	2	20	6230	65737	59527	0	11071
HH2_poultry	80fd10a8-33b0-48e5-9e23-7876b859731c_ref	Escherichia coli	plasmid	Escherichia coli	562	CP133102.1	98.841	6212	70	2	20	6230	109992	116202	0	11071
HH2_poultry	80fd10a8-33b0-48e5-9e23-7876b859731c_ref	Escherichia coli	plasmid	Escherichia coli	562	CP165256.1	98.841	6212	70	2	20	6230	70277	64067	0	11071
HH2_poultry	80fd10a8-33b0-48e5-9e23-7876b859731c_ref	Escherichia coli	plasmid	Escherichia coli	562	CP165202.1	98.841	6212	70	2	20	6230	92182	85972	0	11071
HH2_poultry	80fd10a8-33b0-48e5-9e23-7876b859731c_ref	Escherichia coli	plasmid	Escherichia coli	562	OZ039775.1	98.841	6212	70	2	20	6230	60249	54039	0	11071
HH1_dog	817d998b-55bf-435c-a89e-8ffd97aab2f6_ref	Escherichia coli	chrom	Escherichia coli O145:H28	1078034	AP019705.1	99.662	7091	9	12	3757	10845	10543	3466	0	12947
HH1_dog	817d998b-55bf-435c-a89e-8ffd97aab2f6_ref	Escherichia coli	chrom	Escherichia coli	562	OZ039175.1	99.662	7091	9	12	3757	10845	26051	33128	0	12947
HH1_dog	817d998b-55bf-435c-a89e-8ffd97aab2f6_ref	Escherichia coli	chrom	Escherichia coli	562	CP124997.1	99.743	7406	4	12	3757	11160	14221	6829	0	13557
HH1_dog	817d998b-55bf-435c-a89e-8ffd97aab2f6_ref	Escherichia coli	chrom	Escherichia coli	562	CP134646.1	99.662	7091	9	12	3757	10845	86769	93846	0	12947
HH1_dog	817d998b-55bf-435c-a89e-8ffd97aab2f6_ref	Escherichia coli	chrom	Escherichia coli	562	PP261913.1	99.662	7091	9	12	3757	10845	9687	2610	0	12947
HH3_poultry	8182db76-d35e-41e5-92af-ef087c9037bf_ref	Escherichia coli	plasmid	Shigella flexneri 4c	1617964	CP020341.1	99.68	4694	5	9	29	4722	24331	29014	0	8576
HH3_poultry	8182db76-d35e-41e5-92af-ef087c9037bf_ref	Escherichia coli	plasmid	Escherichia coli	562	OZ040016.1	99.659	4695	5	10	29	4722	51700	56384	0	8571
HH3_poultry	8182db76-d35e-41e5-92af-ef087c9037bf_ref	Escherichia coli	plasmid	Escherichia coli	562	OZ039090.1	99.659	4695	5	10	29	4722	65674	60990	0	8571
HH3_poultry	8182db76-d35e-41e5-92af-ef087c9037bf_ref	Escherichia coli	plasmid	Escherichia coli	562	AP027845.1	99.659	4695	5	10	29	4722	257	4941	0	8571
HH3_poultry	8182db76-d35e-41e5-92af-ef087c9037bf_ref	Escherichia coli	plasmid	Escherichia coli	562	CP146554.1	99.659	4695	5	10	29	4722	13123	8439	0	8571
HH3_child	81b156ce-0d0d-463d-8c84-342861072382_ref	Escherichia coli	plasmid	Citrobacter sp. ABFQG	2529121	CP036435.1	99.934	10680	5	2	1	10679	2026210	2036888	0	19682
HH3_child	81b156ce-0d0d-463d-8c84-342861072382_ref	Escherichia coli	plasmid	Escherichia coli	562	CP137737.1	99.895	6654	6	1	4685	11337	870728	864075	0	12248
HH3_child	81b156ce-0d0d-463d-8c84-342861072382_ref	Escherichia coli	plasmid	Escherichia coli	562	OZ001729.1	99.932	13165	4	4	1854	15014	69400	82563	0	24256
HH3_child	81b156ce-0d0d-463d-8c84-342861072382_ref	Escherichia coli	plasmid	Escherichia coli	562	CP164926.1	99.938	11338	5	2	1	11337	70945	59609	0	20897
HH3_child	81b156ce-0d0d-463d-8c84-342861072382_ref	Escherichia coli	plasmid	Escherichia coli	562	CP100013.1	99.925	6654	4	1	4685	11337	947705	941052	0	12259
HH3_child	8442c58d-4b4d-4eec-badf-6381f755aff3_ref	Escherichia coli	chrom	Salmonella enterica subsp. enterica serovar Enteritidis	149539	PP920568.1	99.883	14544	10	7	240	14780	24006	9467	0	26757
HH3_child	8442c58d-4b4d-4eec-badf-6381f755aff3_ref	Escherichia coli	chrom	Escherichia coli	562	CP164926.1	99.923	14295	8	3	486	14780	72788	87079	0	26334
HH3_child	8442c58d-4b4d-4eec-badf-6381f755aff3_ref	Escherichia coli	chrom	Klebsiella pneumoniae	573	OW848878.1	99.883	14544	10	7	240	14780	13766	28305	0	26757
HH3_child	8442c58d-4b4d-4eec-badf-6381f755aff3_ref	Escherichia coli	chrom	Klebsiella pneumoniae	573	LR890712.1	99.885	14783	10	7	1	14780	7803	22581	0	27198
HH3_child	8442c58d-4b4d-4eec-badf-6381f755aff3_ref	Escherichia coli	chrom	Salmonella enterica subsp. enterica	59201	CP087490.1	99.849	14541	10	8	240	14780	44236	58764	0	26720
HH4_poultry1	85460ef4-800e-454d-a6b0-45ba4e31ba2b_ref	Escherichia coli	plasmid	Providencia alcalifaciens	126385	CP084296.1	99.71	3787	2	8	3960	7741	415103	418885	0	6924
HH4_poultry1	85460ef4-800e-454d-a6b0-45ba4e31ba2b_ref	Escherichia coli	plasmid	Escherichia coli	562	OQ534120.1	99.683	3789	2	9	3959	7741	49596	45812	0	6922
HH4_poultry1	85460ef4-800e-454d-a6b0-45ba4e31ba2b_ref	Escherichia coli	plasmid	Escherichia coli	562	CP062907.1	99.683	3789	2	9	3959	7741	12583	8799	0	6922
HH4_poultry1	85460ef4-800e-454d-a6b0-45ba4e31ba2b_ref	Escherichia coli	plasmid	Escherichia coli	562	LT985273.1	99.683	3789	2	9	3959	7741	11279	7495	0	6922
HH4_poultry1	85460ef4-800e-454d-a6b0-45ba4e31ba2b_ref	Escherichia coli	plasmid	Escherichia coli	562	CP073978.1	99.683	3789	2	9	3959	7741	8801	5017	0	6922
HH2_dog	856ed926-efc5-4071-82b0-ca6984ac7833_ref	Escherichia coli	plasmid	Escherichia coli O157	1045010	CP044149.1	99.647	2834	7	2	29	2862	7276	4446	0	5175
HH2_dog	856ed926-efc5-4071-82b0-ca6984ac7833_ref	Escherichia coli	plasmid	Escherichia coli	562	CP124997.1	99.709	3095	6	2	29	3123	13054	16145	0	5662
HH2_dog	856ed926-efc5-4071-82b0-ca6984ac7833_ref	Escherichia coli	plasmid	Escherichia coli	562	CP020057.1	99.682	2831	6	2	29	2859	16620	19447	0	5175
HH2_dog	856ed926-efc5-4071-82b0-ca6984ac7833_ref	Escherichia coli	plasmid	Escherichia coli	562	PP261913.1	99.682	2831	6	2	29	2859	8520	11347	0	5175
HH2_dog	856ed926-efc5-4071-82b0-ca6984ac7833_ref	Escherichia coli	plasmid	uncultured bacterium	77133	KU546537.1	99.682	2831	6	2	29	2859	3682	6509	0	5175
HH3_dog	85c5151a-cf2e-4299-9e5b-7fc13fc8bc1d_ref	Escherichia coli	plasmid	Escherichia coli O102:H6	3065859	CP163449.1	99.983	5779	0	1	6644	12421	62139	67917	0	10665
HH3_dog	85c5151a-cf2e-4299-9e5b-7fc13fc8bc1d_ref	Escherichia coli	plasmid	Escherichia coli	562	CP163706.1	99.922	8994	1	5	6644	15634	4101	13091	0	16565
HH3_dog	85c5151a-cf2e-4299-9e5b-7fc13fc8bc1d_ref	Escherichia coli	plasmid	Escherichia coli	562	CP173563.1	99.983	5779	0	1	6644	12421	113899	108121	0	10665
HH3_dog	85c5151a-cf2e-4299-9e5b-7fc13fc8bc1d_ref	Escherichia coli	plasmid	Escherichia coli	562	CP173483.1	99.983	5779	0	1	6644	12421	3467	9245	0	10665
HH3_dog	85c5151a-cf2e-4299-9e5b-7fc13fc8bc1d_ref	Escherichia coli	plasmid	Escherichia coli	562	CP163706.1	99.922	8994	1	5	6644	15634	4101	13091	0	16565
HH1_poultry	85f8d82c-3e3d-44f9-89ad-85797b4516da_ref	Escherichia coli	plasmid	Escherichia coli	562	CP063490.1	99.62	9214	14	12	1	9208	9782	584	0	16801
HH1_poultry	85f8d82c-3e3d-44f9-89ad-85797b4516da_ref	Escherichia coli	plasmid	Escherichia coli	562	GQ149344.1	99.588	9215	15	14	1	9208	9782	584	0	16785
HH1_poultry	85f8d82c-3e3d-44f9-89ad-85797b4516da_ref	Escherichia coli	plasmid	Escherichia coli	562	AP027651.1	99.513	8417	19	12	799	9208	8838	437	0	15296
HH1_poultry	85f8d82c-3e3d-44f9-89ad-85797b4516da_ref	Escherichia coli	plasmid	Escherichia coli	562	AP027645.1	99.559	7711	12	12	1505	9208	1	7696	0	14031
HH1_poultry	85f8d82c-3e3d-44f9-89ad-85797b4516da_ref	Escherichia coli	plasmid	Escherichia coli	562	AP027480.1	99.494	7711	17	12	1505	9208	1	7696	0	14004
HH4_poultry1	867cdb16-19b0-4296-8ba6-9a80fa8ee02e_ref	Escherichia coli	plasmid	Escherichia coli	562	CP021087.1	99.88	5828	2	5	2104	7926	69754	63927	0	10719
HH4_poultry1	867cdb16-19b0-4296-8ba6-9a80fa8ee02e_ref	Escherichia coli	plasmid	Escherichia coli	562	CP100919.1	99.88	5828	2	5	2104	7926	68003	62176	0	10719
HH4_poultry1	867cdb16-19b0-4296-8ba6-9a80fa8ee02e_ref	Escherichia coli	plasmid	Escherichia coli	562	CP157958.1	99.88	5828	2	5	2104	7926	1250488	1244661	0	10719
HH4_poultry1	867cdb16-19b0-4296-8ba6-9a80fa8ee02e_ref	Escherichia coli	plasmid	Morganella morganii	582	CP059986.1	99.88	5828	2	5	2104	7926	2316027	2321854	0	10719
HH4_poultry1	867cdb16-19b0-4296-8ba6-9a80fa8ee02e_ref	Escherichia coli	plasmid	Shigella flexneri	623	CP054977.1	99.88	5828	2	5	2104	7926	2747859	2753686	0	10719
HH2_dog	86db8d7e-a0c9-4892-80d9-bdadb46a1b42_ref	Klebsiella pneumoniae	chrom	Salmonella enterica subsp. enterica serovar Typhimurium var. monophasic 4,[5],12:i:-	1461749	OQ658820.1	99.849	2652	2	2	27	2676	77059	74408	0	4874
HH2_dog	86db8d7e-a0c9-4892-80d9-bdadb46a1b42_ref	Klebsiella pneumoniae	chrom	Escherichia coli	562	LT906556.1	99.849	2652	2	2	27	2676	63895	61244	0	4874
HH2_dog	86db8d7e-a0c9-4892-80d9-bdadb46a1b42_ref	Klebsiella pneumoniae	chrom	Escherichia coli	562	CP023845.1	99.849	2652	2	2	27	2676	39406	36755	0	4874
HH2_dog	86db8d7e-a0c9-4892-80d9-bdadb46a1b42_ref	Klebsiella pneumoniae	chrom	Klebsiella pneumoniae	573	CP056885.1	99.849	2652	2	2	27	2676	85233	87884	0	4874
HH2_dog	86db8d7e-a0c9-4892-80d9-bdadb46a1b42_ref	Klebsiella pneumoniae	chrom	Salmonella enterica subsp. enterica serovar Thompson	600	CP100703.1	99.849	2652	2	2	27	2676	109991	107340	0	4874
HH2_poultry	873ecb8e-c259-4777-8143-b980a0f585dd_ref	Escherichia coli	plasmid	Acinetobacter baumannii	470	CP101888.1	99.81	5253	2	5	20	5272	157492	162736	0	9638
HH2_poultry	873ecb8e-c259-4777-8143-b980a0f585dd_ref	Escherichia coli	plasmid	Klebsiella pneumoniae	573	CP132710.1	99.943	5254	2	1	20	5273	220376	225628	0	9684
HH2_poultry	873ecb8e-c259-4777-8143-b980a0f585dd_ref	Escherichia coli	plasmid	Klebsiella pneumoniae	573	CP132674.1	99.943	5254	2	1	20	5273	228028	233280	0	9684
HH2_poultry	873ecb8e-c259-4777-8143-b980a0f585dd_ref	Escherichia coli	plasmid	Klebsiella pneumoniae	573	CP132695.1	99.943	5254	2	1	20	5273	14940	20192	0	9684
HH2_poultry	873ecb8e-c259-4777-8143-b980a0f585dd_ref	Escherichia coli	plasmid	Klebsiella pneumoniae subsp. pneumoniae	72407	CP011314.1	99.943	5256	2	1	20	5275	292212	286958	0	9688
HH4_poultry1	87661cf0-90fd-4588-aac8-ec01f2de0a46_ref	Escherichia coli	plasmid	Salmonella enterica subsp. enterica serovar Hadar	149385	CP022068.1	99.83	4704	2	5	1	4704	8228	12925	0	8637
HH4_poultry1	87661cf0-90fd-4588-aac8-ec01f2de0a46_ref	Escherichia coli	plasmid	Enterobacter hormaechei	158836	CP085783.1	99.83	4702	2	5	1	4702	58020	62715	0	8634
HH4_poultry1	87661cf0-90fd-4588-aac8-ec01f2de0a46_ref	Escherichia coli	plasmid	Klebsiella pneumoniae	573	CP029000.1	99.809	4704	3	5	1	4704	103775	108472	0	8632
HH4_poultry1	87661cf0-90fd-4588-aac8-ec01f2de0a46_ref	Escherichia coli	plasmid	Klebsiella pneumoniae	573	MK104259.1	99.809	4708	3	5	1	4708	80900	76199	0	8639
HH4_poultry1	87661cf0-90fd-4588-aac8-ec01f2de0a46_ref	Escherichia coli	plasmid	Klebsiella pneumoniae	573	CP166334.1	99.809	4704	3	5	1	4704	65507	70204	0	8632
HH3_olderchild	87c225b9-46c7-419f-a5d4-510558c22b27_ref	Escherichia coli	plasmid	Salmonella enterica subsp. enterica serovar Paratyphi A str. AKU_12601	554290	AM412236.1	96.972	5813	91	54	1304	7066	94043	88266	0	9681
HH3_olderchild	87c225b9-46c7-419f-a5d4-510558c22b27_ref	Escherichia coli	plasmid	Escherichia coli	562	CP048868.1	97.145	6269	91	57	29	6245	65150	71382	0	10504
HH3_olderchild	87c225b9-46c7-419f-a5d4-510558c22b27_ref	Escherichia coli	plasmid	Salmonella enterica subsp. enterica serovar Typhi	90370	LT904879.1	96.494	4992	90	54	2125	7066	142303	147259	0	8170
HH3_olderchild	87c225b9-46c7-419f-a5d4-510558c22b27_ref	Escherichia coli	plasmid	Salmonella enterica subsp. enterica serovar Typhi	90370	CP029920.1	96.494	4992	90	54	2125	7066	3796825	3801781	0	8170
HH3_olderchild	87c225b9-46c7-419f-a5d4-510558c22b27_ref	Escherichia coli	plasmid	Salmonella enterica subsp. enterica serovar Typhi	90370	CP029895.1	96.494	4992	90	54	2125	7066	126787	121831	0	8170
HH3_child	bb1d3998-6e9a-4b65-96e2-8c818e8ce40d_ref	Haemophilus influenzae	plasmid	Haemophilus influenzae	727	JQ670904.1	99.971	3410	0	1	1118	4526	3410	1	0	6290
HH3_child	bb1d3998-6e9a-4b65-96e2-8c818e8ce40d_ref	Haemophilus influenzae	plasmid	Haemophilus influenzae	727	JQ670905.1	99.724	3264	6	3	1265	4526	3263	1	0	5975
HH3_child	bb1d3998-6e9a-4b65-96e2-8c818e8ce40d_ref	Haemophilus influenzae	plasmid	Haemophilus influenzae	727	CP085950.1	100	3600	0	0	1265	4864	4714	1115	0	6649
HH3_child	bb1d3998-6e9a-4b65-96e2-8c818e8ce40d_ref	Haemophilus influenzae	plasmid	Haemophilus influenzae	727	LC813554.1	100	3600	0	0	1265	4864	5180	1581	0	6649
HH3_child	bb1d3998-6e9a-4b65-96e2-8c818e8ce40d_ref	Haemophilus influenzae	plasmid	Haemophilus parainfluenzae	729	KC292503.1	99.969	3263	0	1	1265	4526	3263	1	0	6019
HH3_olderchild	89a3766d-7f21-44da-a931-c3e71a6c07e3_ref	Escherichia coli	plasmid	Escherichia coli	562	OZ043864.1	96.941	10887	150	133	10532	21330	38442	27651	0	18090
HH3_olderchild	89a3766d-7f21-44da-a931-c3e71a6c07e3_ref	Escherichia coli	plasmid	Escherichia coli	562	OR689867.1	96.962	7900	96	96	12637	20461	16260	8430	0	13127
HH3_olderchild	89a3766d-7f21-44da-a931-c3e71a6c07e3_ref	Escherichia coli	plasmid	Escherichia coli	562	OZ038701.1	96.988	7901	92	97	12637	20461	16331	8501	0	13138
HH3_olderchild	89a3766d-7f21-44da-a931-c3e71a6c07e3_ref	Escherichia coli	plasmid	Escherichia coli	562	CP103720.1	96.822	8779	113	115	12637	21330	28750	20053	0	14513
HH3_olderchild	89a3766d-7f21-44da-a931-c3e71a6c07e3_ref	Escherichia coli	plasmid	Escherichia coli	562	CP054450.1	96.578	8795	119	120	12634	21330	120123	128833	0	14406
HH4_poultry2	8b15db8d-dea4-4400-8f31-f07ecf175314_ref	Escherichia coli	plasmid	Escherichia coli	562	CP122929.1	99.701	9356	6	19	2119	11469	2735740	2745078	0	17102
HH4_poultry2	8b15db8d-dea4-4400-8f31-f07ecf175314_ref	Escherichia coli	plasmid	Escherichia coli	562	CP060919.1	99.69	9359	6	20	2119	11471	2672134	2662793	0	17101
HH4_poultry2	8b15db8d-dea4-4400-8f31-f07ecf175314_ref	Escherichia coli	plasmid	Escherichia coli	562	CP060914.1	99.69	9359	6	20	2119	11471	2672134	2662793	0	17101
HH4_poultry2	8b15db8d-dea4-4400-8f31-f07ecf175314_ref	Escherichia coli	plasmid	Escherichia coli	562	CP060933.1	99.69	9359	6	20	2119	11471	2668198	2658857	0	17101
HH4_poultry2	8b15db8d-dea4-4400-8f31-f07ecf175314_ref	Escherichia coli	plasmid	Morganella morganii	582	CP059986.1	99.69	9360	6	20	2119	11472	2316027	2325369	0	17102
HH2_poultry	8f1b6e57-a4fe-4915-a1f9-84d0551bc35f_ref	Escherichia coli	chrom	Enterobacter hormaechei	158836	CP051135.1	99.756	4919	3	7	25	4939	184608	179695	0	9009
HH2_poultry	8f1b6e57-a4fe-4915-a1f9-84d0551bc35f_ref	Escherichia coli	chrom	Enterobacter cloacae complex sp.	2027919	LT991958.1	99.756	4919	3	7	25	4939	114229	109316	0	9009
HH2_poultry	8f1b6e57-a4fe-4915-a1f9-84d0551bc35f_ref	Escherichia coli	chrom	Escherichia coli	562	MT929285.1	99.756	4919	3	7	25	4939	16450	21363	0	9009
HH2_poultry	8f1b6e57-a4fe-4915-a1f9-84d0551bc35f_ref	Escherichia coli	chrom	Escherichia coli	562	AP027417.1	99.756	4919	3	7	25	4939	1694706	1689793	0	9009
HH2_poultry	8f1b6e57-a4fe-4915-a1f9-84d0551bc35f_ref	Escherichia coli	chrom	Escherichia coli	562	LR890604.1	99.756	4919	3	7	25	4939	76087	71174	0	9009
HH1_dog	8fe8fc6b-ab63-49e3-97f3-c4497bba4697_ref	Escherichia coli	chrom	Escherichia coli	562	CP097430.1	96.785	3421	8	65	36	3358	2694964	2691548	0	5614
HH1_dog	8fe8fc6b-ab63-49e3-97f3-c4497bba4697_ref	Escherichia coli	chrom	Escherichia coli	562	CP097430.1	96.785	3421	8	65	36	3358	2718301	2714885	0	5614
HH1_dog	8fe8fc6b-ab63-49e3-97f3-c4497bba4697_ref	Escherichia coli	chrom	Escherichia coli	562	CP097426.1	96.785	3421	9	64	36	3358	2694968	2691551	0	5614
HH1_dog	8fe8fc6b-ab63-49e3-97f3-c4497bba4697_ref	Escherichia coli	chrom	Escherichia coli	562	CP122929.1	96.785	3421	8	65	36	3358	2723471	2726887	0	5614
HH1_dog	8fe8fc6b-ab63-49e3-97f3-c4497bba4697_ref	Escherichia coli	chrom	Escherichia coli	562	CP165054.1	96.785	3421	8	65	36	3358	10914	7498	0	5614
HH2_poultry	905505e4-29f2-4822-bbd3-9a94c30828dc_ref	Escherichia coli	chrom	Salmonella enterica subsp. enterica serovar Kentucky	192955	CP089793.1	99.796	980	0	1	31	1010	4814789	4813812	0	1797
HH2_poultry	905505e4-29f2-4822-bbd3-9a94c30828dc_ref	Escherichia coli	chrom	Salmonella enterica subsp. enterica serovar Kentucky	192955	CP037917.1	99.796	980	0	1	31	1010	4817282	4816305	0	1797
HH2_poultry	905505e4-29f2-4822-bbd3-9a94c30828dc_ref	Escherichia coli	chrom	Salmonella enterica	28901	CP077667.1	99.796	982	0	1	31	1010	22319	23300	0	1801
HH2_poultry	905505e4-29f2-4822-bbd3-9a94c30828dc_ref	Escherichia coli	chrom	Escherichia coli	562	CP110990.1	99.796	980	2	0	31	1010	29551	30530	0	1799
HH2_poultry	905505e4-29f2-4822-bbd3-9a94c30828dc_ref	Escherichia coli	chrom	Escherichia coli	562	LN864415.1	99.796	982	0	1	31	1010	811	1792	0	1801
HH2_poultry	91915fb9-ce93-479e-a479-54b1efae2078_ref	Escherichia coli	plasmid	Citrobacter freundii	546	CP162983.1	100	1649	0	0	1120	2768	12280	13928	0	3046
HH2_poultry	91915fb9-ce93-479e-a479-54b1efae2078_ref	Escherichia coli	plasmid	Escherichia coli	562	CP067268.1	100	1649	0	0	1120	2768	7355	9003	0	3046
HH2_poultry	91915fb9-ce93-479e-a479-54b1efae2078_ref	Escherichia coli	plasmid	Escherichia coli	562	MT180431.1	100	1649	0	0	1120	2768	23137	21489	0	3046
HH2_poultry	91915fb9-ce93-479e-a479-54b1efae2078_ref	Escherichia coli	plasmid	Escherichia coli	562	CP067313.1	100	1649	0	0	1120	2768	7355	9003	0	3046
HH2_poultry	91915fb9-ce93-479e-a479-54b1efae2078_ref	Escherichia coli	plasmid	Klebsiella pneumoniae	573	CP141662.1	99.758	2476	4	1	295	2768	34747	37222	0	4538
HH2_poultry	934e0dbf-e2ef-4c35-b240-99038090ae8e_ref	Escherichia coli	plasmid	Citrobacter freundii	546	CP150624.1	95.923	5593	172	44	3550	9125	104993	99440	0	9014
HH2_poultry	934e0dbf-e2ef-4c35-b240-99038090ae8e_ref	Escherichia coli	plasmid	Escherichia coli	562	CP122625.1	94.441	5918	246	67	5625	11492	2738840	2744724	0	9029
HH2_poultry	934e0dbf-e2ef-4c35-b240-99038090ae8e_ref	Escherichia coli	plasmid	Escherichia coli	562	CP043414.1	95.754	7772	246	65	3744	11492	124086	131796	0	12447
HH2_poultry	934e0dbf-e2ef-4c35-b240-99038090ae8e_ref	Escherichia coli	plasmid	Klebsiella oxytoca	571	CP166430.1	95.923	5593	172	44	3550	9125	103104	97551	0	9014
HH2_poultry	934e0dbf-e2ef-4c35-b240-99038090ae8e_ref	Escherichia coli	plasmid	Klebsiella pneumoniae subsp. pneumoniae	72407	CP034084.1	95.923	5593	172	44	3550	9125	104959	99406	0	9014
HH2_poultry	937970f4-d94d-4f09-8778-00b7053c78d4_ref	Escherichia coli	chrom	Escherichia coli	562	CP070027.1	99.817	3820	4	3	912	4731	21274	17458	0	7012
HH2_poultry	937970f4-d94d-4f09-8778-00b7053c78d4_ref	Escherichia coli	chrom	Escherichia coli	562	CP088502.1	99.791	3820	5	3	912	4731	99635	95819	0	7007
HH2_poultry	937970f4-d94d-4f09-8778-00b7053c78d4_ref	Escherichia coli	chrom	Escherichia coli	562	CP080123.1	99.738	3818	6	4	912	4728	97530	101344	0	6992
HH2_poultry	937970f4-d94d-4f09-8778-00b7053c78d4_ref	Escherichia coli	chrom	Escherichia coli	562	AP027681.1	99.79	3817	5	3	912	4728	98705	102518	0	7001
HH2_poultry	937970f4-d94d-4f09-8778-00b7053c78d4_ref	Escherichia coli	chrom	Escherichia coli	562	LR130553.1	99.738	3820	7	3	912	4731	77841	74025	0	6996
HH3_dog	938f9c57-5570-4897-8e9c-691d381b7085_ref	Escherichia coli	chrom	Escherichia coli	562	OZ040215.1	98.779	3848	1	36	30	3834	38	3882	0	6804
HH3_dog	938f9c57-5570-4897-8e9c-691d381b7085_ref	Escherichia coli	chrom	Escherichia coli	562	CP116926.1	98.779	3848	1	36	30	3834	5214	9058	0	6804
HH3_dog	938f9c57-5570-4897-8e9c-691d381b7085_ref	Escherichia coli	chrom	Escherichia coli	562	CP163706.1	99.159	5706	1	37	30	5693	13719	8019	0	10227
HH3_dog	938f9c57-5570-4897-8e9c-691d381b7085_ref	Escherichia coli	chrom	Escherichia coli	562	CP163706.1	98.779	3848	1	36	30	3835	3844	1	0	6804
HH3_dog	938f9c57-5570-4897-8e9c-691d381b7085_ref	Escherichia coli	chrom	Escherichia coli	562	CP164492.1	98.779	3848	1	36	30	3834	5214	9058	0	6804
HH2_poultry	947b8f19-b485-467a-86cf-e5abddd572b9_ref	Escherichia coli	plasmid	Salmonella enterica subsp. enterica serovar Enteritidis	149539	CP126143.1	99.613	5680	9	9	20	5697	19121	13453	0	10355
HH2_poultry	947b8f19-b485-467a-86cf-e5abddd572b9_ref	Escherichia coli	plasmid	Escherichia coli	562	CP110990.1	99.665	5680	6	9	20	5697	30179	24511	0	10371
HH2_poultry	947b8f19-b485-467a-86cf-e5abddd572b9_ref	Escherichia coli	plasmid	Escherichia coli	562	CP106957.1	99.595	5680	10	9	20	5697	18204	12536	0	10349
HH2_poultry	947b8f19-b485-467a-86cf-e5abddd572b9_ref	Escherichia coli	plasmid	Escherichia coli	562	CP058653.1	99.63	5680	8	9	20	5697	89610	83942	0	10360
HH2_poultry	947b8f19-b485-467a-86cf-e5abddd572b9_ref	Escherichia coli	plasmid	Escherichia coli	562	CP037907.1	99.613	5680	9	9	20	5697	569	6237	0	10355
HH2_poultry	94b31d35-8f64-4f94-a5d7-7b2999afcbee_ref	Acintobacter pseudolwoffii	chrom	Escherichia coli	562	OY754837.1	100	2679	0	0	23	2701	35464	32786	0	4948
HH2_poultry	94b31d35-8f64-4f94-a5d7-7b2999afcbee_ref	Acintobacter pseudolwoffii	chrom	Escherichia coli	562	CP050046.1	100	2679	0	0	23	2701	8929	11607	0	4948
HH2_poultry	94b31d35-8f64-4f94-a5d7-7b2999afcbee_ref	Acintobacter pseudolwoffii	chrom	Escherichia coli	562	CP043336.1	100	2679	0	0	23	2701	41685	44363	0	4948
HH2_poultry	94b31d35-8f64-4f94-a5d7-7b2999afcbee_ref	Acintobacter pseudolwoffii	chrom	Salmonella enterica subsp. enterica	59201	CP087537.1	100	2679	0	0	23	2701	9858	7180	0	4948
HH2_poultry	94b31d35-8f64-4f94-a5d7-7b2999afcbee_ref	Acintobacter pseudolwoffii	chrom	Shigella flexneri	623	CP055001.1	100	2679	0	0	23	2701	41388	38710	0	4948
HH3_dog	9b9a6fec-2554-4b7e-8b0c-52b54c2720de_ref	Escherichia coli	chrom	Escherichia coli PCN061	1358422	CP006636.1	97.565	10555	217	29	2615	13157	3782053	3792579	0	18031
HH3_dog	9b9a6fec-2554-4b7e-8b0c-52b54c2720de_ref	Escherichia coli	chrom	Escherichia coli	562	CP172867.1	96.94	6927	169	28	2618	9526	113010	106109	0	11577
HH3_dog	9b9a6fec-2554-4b7e-8b0c-52b54c2720de_ref	Escherichia coli	chrom	Escherichia coli	562	CP057408.1	97.223	10552	230	29	2618	13157	69972	59472	0	17804
HH3_dog	9b9a6fec-2554-4b7e-8b0c-52b54c2720de_ref	Escherichia coli	chrom	Escherichia coli	562	CP026929.2	96.94	6927	169	28	2618	9526	113010	106109	0	11577
HH3_dog	9b9a6fec-2554-4b7e-8b0c-52b54c2720de_ref	Escherichia coli	chrom	Escherichia coli	562	AP022120.1	97.901	6051	107	13	2618	8660	76100	70062	0	10453
HH2_poultry	9c2938bf-2007-4992-bf5a-7c1264ca880e_ref	Escherichia coli	chrom	Escherichia coli	562	CP116095.1	96.272	13171	5	366	29	12714	22109	35278	0	21154
HH2_poultry	9c2938bf-2007-4992-bf5a-7c1264ca880e_ref	Escherichia coli	chrom	Escherichia coli	562	CP164184.1	95.494	12407	8	411	1142	13000	2385127	2397530	0	19305
HH2_poultry	9c2938bf-2007-4992-bf5a-7c1264ca880e_ref	Escherichia coli	chrom	Escherichia coli	562	CP163808.1	95.487	12408	8	413	1143	13003	76287	63885	0	19302
HH2_poultry	9c2938bf-2007-4992-bf5a-7c1264ca880e_ref	Escherichia coli	chrom	Escherichia coli	562	CP165428.1	95.457	12414	9	411	1143	13003	77985	65574	0	19287
HH2_poultry	9c2938bf-2007-4992-bf5a-7c1264ca880e_ref	Escherichia coli	chrom	Klebsiella pneumoniae	573	CP084531.1	95.464	12411	8	411	1143	13000	1914570	1926978	0	19287
HH3_dog	9c7d3ffa-51fb-4ddc-aa1f-13fbe8b0bbdb_ref	Klebsiella pneumoniae	plasmid	Escherichia coli	562	CP048934.1	99.257	1885	3	9	1129	3012	3588589	3590463	0	3393
HH3_dog	9c7d3ffa-51fb-4ddc-aa1f-13fbe8b0bbdb_ref	Klebsiella pneumoniae	plasmid	Escherichia coli	562	CP026723.1	99.257	1885	3	9	1129	3012	3687265	3685391	0	3393
HH3_dog	9c7d3ffa-51fb-4ddc-aa1f-13fbe8b0bbdb_ref	Klebsiella pneumoniae	plasmid	Escherichia coli	562	OZ039559.1	99.257	1885	3	9	1129	3012	883700	885574	0	3393
HH3_dog	9c7d3ffa-51fb-4ddc-aa1f-13fbe8b0bbdb_ref	Klebsiella pneumoniae	plasmid	Escherichia coli	562	CP146556.1	99.257	1885	3	9	1129	3012	5014370	5012496	0	3393
HH3_dog	9c7d3ffa-51fb-4ddc-aa1f-13fbe8b0bbdb_ref	Klebsiella pneumoniae	plasmid	Klebsiella pneumoniae	573	CP152529.1	99.257	1885	3	9	1129	3012	190211	188337	0	3393
HH1_poultry	9cc24e01-22c9-495a-86b5-67eee1f560d5_ref	Enterobacteriaceae	chrom	Escherichia coli O145:H28	1078034	AP019705.1	99.726	3646	7	3	20	3663	9375	5731	0	6674
HH1_poultry	9cc24e01-22c9-495a-86b5-67eee1f560d5_ref	Enterobacteriaceae	chrom	Escherichia coli	562	PP566048.1	99.726	3646	7	3	20	3663	13893	17537	0	6674
HH1_poultry	9cc24e01-22c9-495a-86b5-67eee1f560d5_ref	Enterobacteriaceae	chrom	Escherichia coli	562	CP164164.1	99.753	3646	6	3	20	3663	34978	38622	0	6680
HH1_poultry	9cc24e01-22c9-495a-86b5-67eee1f560d5_ref	Enterobacteriaceae	chrom	Escherichia coli	562	MT868886.1	99.726	3646	7	3	20	3663	107495	111139	0	6674
HH1_poultry	9cc24e01-22c9-495a-86b5-67eee1f560d5_ref	Enterobacteriaceae	chrom	Escherichia coli	562	OP242242.1	99.726	3646	7	3	20	3663	16991	13347	0	6674
HH1_poultry	9cdf3789-3214-4aa8-8fbd-10aaf76295aa_ref	Escherichia coli	plasmid	Salmonella enterica subsp. enterica serovar Hadar	149385	CP022068.1	99.979	4700	0	1	20	4719	8227	12925	0	8672
HH1_poultry	9cdf3789-3214-4aa8-8fbd-10aaf76295aa_ref	Escherichia coli	plasmid	Enterobacter hormaechei	158836	CP042489.1	99.957	4700	0	2	20	4718	111067	115765	0	8667
HH1_poultry	9cdf3789-3214-4aa8-8fbd-10aaf76295aa_ref	Escherichia coli	plasmid	Enterobacter hormaechei	158836	CP085783.1	99.979	4698	0	1	20	4717	58019	62715	0	8669
HH1_poultry	9cdf3789-3214-4aa8-8fbd-10aaf76295aa_ref	Escherichia coli	plasmid	Klebsiella pneumoniae	573	MK104259.1	99.957	4704	1	1	20	4723	80901	76199	0	8674
HH1_poultry	9cdf3789-3214-4aa8-8fbd-10aaf76295aa_ref	Escherichia coli	plasmid	Serratia marcescens	615	CP083755.1	99.957	4700	0	2	20	4718	206463	201765	0	8667
HH2_poultry	9dc20bbb-9696-4846-aa66-d9b460a97525_ref	Klebsiella pneumoniae	plasmid	Shigella flexneri 7b	2049486	CP024474.1	99.982	5699	0	1	28	5726	6423	726	0	10517
HH2_poultry	9dc20bbb-9696-4846-aa66-d9b460a97525_ref	Klebsiella pneumoniae	plasmid	Enterobacter cloacae	550	CP071862.1	99.982	5699	0	1	28	5726	102724	108421	0	10517
HH2_poultry	9dc20bbb-9696-4846-aa66-d9b460a97525_ref	Klebsiella pneumoniae	plasmid	Escherichia coli	562	CP085076.1	99.982	5699	0	1	28	5726	49440	43743	0	10517
HH2_poultry	9dc20bbb-9696-4846-aa66-d9b460a97525_ref	Klebsiella pneumoniae	plasmid	Escherichia coli	562	CP122765.1	99.982	5699	0	1	28	5726	17439	11742	0	10517
HH2_poultry	9dc20bbb-9696-4846-aa66-d9b460a97525_ref	Klebsiella pneumoniae	plasmid	Escherichia coli	562	CP050046.1	99.982	5699	0	1	28	5726	8929	3232	0	10517
HH2_poultry	9e78b374-bf58-448e-bd2d-5563f44286f4_ref	Escherichia coli	chrom	Escherichia coli	562	CP050032.1	98.138	5478	71	21	1361	6834	30707	25257	0	9522
HH2_poultry	9e78b374-bf58-448e-bd2d-5563f44286f4_ref	Escherichia coli	chrom	Escherichia coli	562	CP174382.1	98.101	5478	74	18	1361	6834	31305	25854	0	9513
HH2_poultry	9e78b374-bf58-448e-bd2d-5563f44286f4_ref	Escherichia coli	chrom	Escherichia coli	562	ON390807.1	98.101	5478	74	18	1361	6834	43631	49082	0	9513
HH2_poultry	9e78b374-bf58-448e-bd2d-5563f44286f4_ref	Escherichia coli	chrom	Escherichia coli	562	OR287787.1	98.101	5478	74	18	1361	6834	20392	25843	0	9513
HH2_poultry	9e78b374-bf58-448e-bd2d-5563f44286f4_ref	Escherichia coli	chrom	Escherichia coli	562	ON934551.1	98.101	5478	74	18	1361	6834	34923	40374	0	9513
HH2_poultry	9ecfba96-2b64-4eea-89fc-e3960ed8867f_ref	Klebsiella pneumoniae	plasmid	Enterobacter cloacae	550	CP071862.1	99.956	6786	1	2	20	6805	102724	109507	0	12514
HH2_poultry	9ecfba96-2b64-4eea-89fc-e3960ed8867f_ref	Klebsiella pneumoniae	plasmid	Escherichia coli	562	CP050046.1	99.956	6786	1	2	20	6805	8929	2146	0	12514
HH2_poultry	9ecfba96-2b64-4eea-89fc-e3960ed8867f_ref	Klebsiella pneumoniae	plasmid	Escherichia coli	562	CP122765.1	99.956	6786	1	2	20	6805	17439	10656	0	12514
HH2_poultry	9ecfba96-2b64-4eea-89fc-e3960ed8867f_ref	Klebsiella pneumoniae	plasmid	Escherichia coli	562	CP080076.1	99.956	6786	1	2	20	6805	26011	32794	0	12514
HH2_poultry	9ecfba96-2b64-4eea-89fc-e3960ed8867f_ref	Klebsiella pneumoniae	plasmid	Escherichia coli	562	CP085076.1	99.956	6786	1	2	20	6805	49440	42657	0	12514
HH2_dog	88930d4d-83fb-40c4-a9a5-5ebd484359cb_ref	Agathobacter rectalis	chrom	Escherichia coli	562	CP117673.1	99.528	2119	7	3	27	2144	60432	62548	0	3855
HH2_dog	88930d4d-83fb-40c4-a9a5-5ebd484359cb_ref	Agathobacter rectalis	chrom	Klebsiella pneumoniae	573	OR666727.1	99.295	2127	4	6	27	2144	67798	69922	0	3834
HH2_dog	88930d4d-83fb-40c4-a9a5-5ebd484359cb_ref	Agathobacter rectalis	chrom	Klebsiella sp.	576	OR900372.1	99.295	2127	4	6	27	2144	49535	51659	0	3834
HH2_dog	88930d4d-83fb-40c4-a9a5-5ebd484359cb_ref	Agathobacter rectalis	chrom	Shigella flexneri	623	CP055100.1	99.528	2119	7	3	27	2144	101681	99565	0	3855
HH2_dog	88930d4d-83fb-40c4-a9a5-5ebd484359cb_ref	Agathobacter rectalis	chrom	Shigella flexneri	623	CP055110.1	99.575	2119	6	3	27	2144	107145	105029	0	3860
HH3_child	9ef882f3-b82d-4c1d-9ef2-48b048ececc6_ref	Klebsiella pneumoniae	plasmid	Citrobacter sp. ABFQG	2529121	CP036435.1	99.424	8328	43	5	1	8327	2026210	2034533	0	15108
HH3_child	9ef882f3-b82d-4c1d-9ef2-48b048ececc6_ref	Klebsiella pneumoniae	plasmid	Escherichia coli	562	CP163986.1	99.936	4688	1	2	1	4687	11331	6645	0	8639
HH3_child	9ef882f3-b82d-4c1d-9ef2-48b048ececc6_ref	Klebsiella pneumoniae	plasmid	Escherichia coli	562	OZ001729.1	99.29	6475	41	5	1854	8327	69400	75870	0	11697
HH3_child	9ef882f3-b82d-4c1d-9ef2-48b048ececc6_ref	Klebsiella pneumoniae	plasmid	Escherichia coli	562	CP164926.1	99.424	8331	43	5	1	8330	70945	62619	0	15114
HH3_child	9ef882f3-b82d-4c1d-9ef2-48b048ececc6_ref	Klebsiella pneumoniae	plasmid	Klebsiella pneumoniae	573	LR890712.1	99.895	5726	4	2	798	6522	5725	1	0	10539
HH2_poultry	9fc69aa5-1408-4acc-a600-eec178c0a83f_ref	Escherichia coli	plasmid	Salmonella enterica subsp. enterica serovar Enteritidis	149539	CP050725.1	99.915	4701	2	2	29	4729	31032	26334	0	8658
HH2_poultry	9fc69aa5-1408-4acc-a600-eec178c0a83f_ref	Escherichia coli	plasmid	Salmonella enterica subsp. enterica serovar Enteritidis	149539	PP920563.1	99.915	4701	2	2	29	4729	31032	26334	0	8658
HH2_poultry	9fc69aa5-1408-4acc-a600-eec178c0a83f_ref	Escherichia coli	plasmid	Salmonella sp. SAL-020	2816953	CP071691.1	99.915	4701	2	2	29	4729	31032	26334	0	8658
HH2_poultry	9fc69aa5-1408-4acc-a600-eec178c0a83f_ref	Escherichia coli	plasmid	Salmonella sp. SJTUF14523	2833771	CP074430.1	99.915	4701	2	2	29	4729	27434	32132	0	8658
HH2_poultry	9fc69aa5-1408-4acc-a600-eec178c0a83f_ref	Escherichia coli	plasmid	Klebsiella pneumoniae	NA	LR596811.1	99.936	4700	1	2	29	4728	5507183	5502486	0	8661
HH2_poultry	a1c46d3e-46bb-4891-95c7-97e487f303c0_ref	Escherichia coli	plasmid	Escherichia coli	562	AP027867.1	98.029	8980	150	23	3669	12639	11273	2312	0	15577
HH2_poultry	a1c46d3e-46bb-4891-95c7-97e487f303c0_ref	Escherichia coli	plasmid	Escherichia coli	562	CP033379.1	98.018	8980	154	20	3669	12639	18370	9406	0	15575
HH2_poultry	a1c46d3e-46bb-4891-95c7-97e487f303c0_ref	Escherichia coli	plasmid	Escherichia coli	562	CP119579.2	98.051	8980	151	20	3669	12639	17761	26725	0	15592
HH2_poultry	a1c46d3e-46bb-4891-95c7-97e487f303c0_ref	Escherichia coli	plasmid	Escherichia coli	562	CP021842.1	98.051	8980	151	20	3669	12639	61446	52482	0	15592
HH2_poultry	a1c46d3e-46bb-4891-95c7-97e487f303c0_ref	Escherichia coli	plasmid	Escherichia coli	562	AP027628.1	98.029	8980	153	20	3669	12639	115778	106814	0	15581
HH4_poultry2	a22dcfc1-ba22-4f68-a5c6-c13b1234f734_ref	Escherichia coli	plasmid	Salmonella enterica subsp. enterica serovar Hadar	149385	CP022068.1	99.761	4597	3	7	1	4594	8334	12925	0	8421
HH4_poultry2	a22dcfc1-ba22-4f68-a5c6-c13b1234f734_ref	Escherichia coli	plasmid	Enterobacter hormaechei	158836	CP085783.1	99.761	4595	3	7	1	4592	58126	62715	0	8418
HH4_poultry2	a22dcfc1-ba22-4f68-a5c6-c13b1234f734_ref	Escherichia coli	plasmid	Klebsiella pneumoniae	573	CP029000.1	99.739	4597	4	7	1	4594	103881	108472	0	8416
HH4_poultry2	a22dcfc1-ba22-4f68-a5c6-c13b1234f734_ref	Escherichia coli	plasmid	Klebsiella pneumoniae	573	MK104259.1	99.739	4601	4	7	1	4598	80794	76199	0	8423
HH4_poultry2	a22dcfc1-ba22-4f68-a5c6-c13b1234f734_ref	Escherichia coli	plasmid	Klebsiella pneumoniae	573	CP166334.1	99.739	4597	4	7	1	4594	65613	70204	0	8416
HH3_poultry	a2ac3d42-6735-42db-a4b5-502e94b29cfc_ref	Escherichia coli	plasmid	Salmonella enterica subsp. enterica serovar 4,[5],12:i:-	440524	CP149280.1	99.902	3067	1	2	877	3942	24341	21276	0	5646
HH3_poultry	a2ac3d42-6735-42db-a4b5-502e94b29cfc_ref	Escherichia coli	plasmid	Escherichia coli	562	CP063502.1	99.902	3067	1	2	877	3942	29490	26425	0	5646
HH3_poultry	a2ac3d42-6735-42db-a4b5-502e94b29cfc_ref	Escherichia coli	plasmid	Escherichia coli	562	CP142591.1	99.902	3067	1	2	877	3942	51122	48057	0	5646
HH3_poultry	a2ac3d42-6735-42db-a4b5-502e94b29cfc_ref	Escherichia coli	plasmid	Salmonella enterica subsp. enterica serovar Infantis	595	CP148777.1	99.902	3067	1	2	877	3942	3522	6587	0	5646
HH3_poultry	a2ac3d42-6735-42db-a4b5-502e94b29cfc_ref	Escherichia coli	plasmid	Salmonella enterica subsp. enterica serovar Typhimurium	90371	OM179752.1	99.902	3067	1	2	877	3942	64099	67164	0	5646
HH2_poultry	a3f161b2-db5f-4082-84f3-c3dce28dc97a_ref	Escherichia coli	chrom	Escherichia coli	562	AP027879.1	99.663	3557	11	1	25	3581	33790	37345	0	6501
HH2_poultry	a3f161b2-db5f-4082-84f3-c3dce28dc97a_ref	Escherichia coli	chrom	Escherichia coli	562	CP096838.1	99.663	3557	11	1	25	3581	11047	14602	0	6501
HH2_poultry	a3f161b2-db5f-4082-84f3-c3dce28dc97a_ref	Escherichia coli	chrom	Escherichia coli	562	CP050046.1	99.663	3557	11	1	25	3581	8296	11851	0	6501
HH2_poultry	a3f161b2-db5f-4082-84f3-c3dce28dc97a_ref	Escherichia coli	chrom	Escherichia coli	562	ON390807.1	99.663	3557	11	1	25	3581	35335	31780	0	6501
HH2_poultry	a3f161b2-db5f-4082-84f3-c3dce28dc97a_ref	Escherichia coli	chrom	Escherichia coli	562	ON934551.1	99.663	3557	11	1	25	3581	26627	23072	0	6501
HH3_poultry	a406b5e9-e604-4a54-a8ce-6aac95771fbe_ref	Escherichia coli	chrom	Enterobacter hormaechei subsp. xiangfangensis	1296536	CP143655.1	99.709	3441	5	5	925	4363	71360	74797	0	6294
HH3_poultry	a406b5e9-e604-4a54-a8ce-6aac95771fbe_ref	Escherichia coli	chrom	Salmonella enterica subsp. enterica serovar Mbandaka	192954	CP100723.1	99.709	3441	5	5	925	4363	145779	149216	0	6294
HH3_poultry	a406b5e9-e604-4a54-a8ce-6aac95771fbe_ref	Escherichia coli	chrom	Aeromonas dhakensis	196024	AP027942.1	99.709	3441	5	5	925	4363	4835278	4838715	0	6294
HH3_poultry	a406b5e9-e604-4a54-a8ce-6aac95771fbe_ref	Escherichia coli	chrom	Klebsiella pneumoniae	573	CP123431.1	99.709	3441	5	5	925	4363	102619	106056	0	6294
HH3_poultry	a406b5e9-e604-4a54-a8ce-6aac95771fbe_ref	Escherichia coli	chrom	Citrobacter werkmanii	67827	LR822057.1	99.709	3441	5	5	925	4363	123659	127096	0	6294
HH2_poultry	a41d41df-56f3-4b0f-bb65-23b412e019e5_ref	Escherichia coli	chrom	Escherichia coli	562	CP158184.1	99.852	6093	5	4	26	6117	44058	50147	0	11199
HH2_poultry	a41d41df-56f3-4b0f-bb65-23b412e019e5_ref	Escherichia coli	chrom	Escherichia coli	562	CP142037.1	99.852	6093	5	4	26	6117	136130	142219	0	11199
HH2_poultry	a41d41df-56f3-4b0f-bb65-23b412e019e5_ref	Escherichia coli	chrom	Escherichia coli	562	CP159659.1	99.852	6093	5	4	26	6117	8203	14292	0	11199
HH2_poultry	a41d41df-56f3-4b0f-bb65-23b412e019e5_ref	Escherichia coli	chrom	Escherichia fergusonii	564	CP070875.1	99.869	6093	3	5	26	6117	47428	53516	0	11202
HH2_poultry	a41d41df-56f3-4b0f-bb65-23b412e019e5_ref	Escherichia coli	chrom	Shigella flexneri	623	CP058847.1	99.885	6093	3	4	26	6117	50531	44442	0	11210
HH1_dog	a60e5b80-990e-4899-b0b1-2bd85416513e_ref	Escherichia coli	plasmid	Escherichia coli	562	CP109875.1	99.98	4929	0	1	2981	7909	44494	39567	0	9095
HH1_dog	a60e5b80-990e-4899-b0b1-2bd85416513e_ref	Escherichia coli	plasmid	Escherichia coli	562	CP019256.1	99.959	4931	1	1	2979	7909	3484462	3479533	0	9094
HH1_dog	a60e5b80-990e-4899-b0b1-2bd85416513e_ref	Escherichia coli	plasmid	Klebsiella pneumoniae	573	CP074442.1	99.939	4933	2	1	2977	7909	1075505	1080436	0	9092
HH1_dog	a60e5b80-990e-4899-b0b1-2bd85416513e_ref	Escherichia coli	plasmid	Morganella morganii	582	CP137459.1	99.939	4935	2	1	2975	7909	1584330	1579397	0	9095
HH1_dog	a60e5b80-990e-4899-b0b1-2bd85416513e_ref	Escherichia coli	plasmid	Klebsiella pneumoniae subsp. pneumoniae	72407	CP165883.1	99.939	4933	2	1	2977	7909	29022	33953	0	9092
HH2_poultry	a7509c2d-16c5-46c5-9190-83ae381c92ff_ref	Escherichia coli	plasmid	Klebsiella quasipneumoniae	1463165	CP091807.1	99.523	3567	6	9	1759	5324	42683	46239	0	6482
HH2_poultry	a7509c2d-16c5-46c5-9190-83ae381c92ff_ref	Escherichia coli	plasmid	Klebsiella quasipneumoniae	1463165	CP147544.1	99.622	5298	7	11	28	5324	27642	22357	0	9660
HH2_poultry	a7509c2d-16c5-46c5-9190-83ae381c92ff_ref	Escherichia coli	plasmid	Klebsiella quasipneumoniae	1463165	CP147547.1	99.622	5298	7	11	28	5324	39561	34276	0	9660
HH2_poultry	a7509c2d-16c5-46c5-9190-83ae381c92ff_ref	Escherichia coli	plasmid	Enterobacter roggenkampii	1812935	CP122402.1	99.191	5312	6	13	28	5324	47979	53268	0	9537
HH2_poultry	a7509c2d-16c5-46c5-9190-83ae381c92ff_ref	Escherichia coli	plasmid	Citrobacter freundii	546	OM506550.1	99.153	5312	6	13	28	5324	32645	27358	0	9524
HH2_dog	c449b6ef-34bd-4565-9486-327d7dc5c1c0_ref	E. coli Phage	chrom	Enterobacteria phage Whisky	2863840	MZ504878.1	97.695	3210	72	2	1681	4890	82834	86041	0	5517
HH2_dog	c449b6ef-34bd-4565-9486-327d7dc5c1c0_ref	E. coli Phage	chrom	Escherichia phage W115	2950728	ON286974.1	97.57	3210	76	2	1681	4890	81383	84590	0	5494
HH2_dog	c449b6ef-34bd-4565-9486-327d7dc5c1c0_ref	E. coli Phage	chrom	Escherichia phage FL38	3128062	PP400784.1	97.757	3210	70	2	1681	4890	34063	37270	0	5528
HH2_dog	c449b6ef-34bd-4565-9486-327d7dc5c1c0_ref	E. coli Phage	chrom	Escherichia phage MIZ3	3138942	OR167179.1	97.509	3212	76	3	1681	4890	159173	162382	0	5485
HH2_dog	c449b6ef-34bd-4565-9486-327d7dc5c1c0_ref	E. coli Phage	chrom	Escherichia phage RB49	50948	NC_005066.1	97.601	3210	75	2	1681	4890	80494	83701	0	5500
HH2_poultry	a9835666-c1a7-4199-9158-afc787624f8a_ref	Escherichia coli	plasmid	Escherichia coli	562	OY757134.1	97.593	9346	196	25	3432	12771	57832	67154	0	15985
HH2_poultry	a9835666-c1a7-4199-9158-afc787624f8a_ref	Escherichia coli	plasmid	Escherichia coli	562	LR025097.1	97.878	10695	197	26	2084	12771	48978	38307	0	18465
HH2_poultry	a9835666-c1a7-4199-9158-afc787624f8a_ref	Escherichia coli	plasmid	Escherichia coli	562	OY754393.1	97.593	9346	196	25	3432	12771	57832	67154	0	15985
HH2_poultry	a9835666-c1a7-4199-9158-afc787624f8a_ref	Escherichia coli	plasmid	Escherichia coli	562	OZ038588.1	97.878	10695	197	26	2084	12771	94399	105070	0	18465
HH2_poultry	a9835666-c1a7-4199-9158-afc787624f8a_ref	Escherichia coli	plasmid	Escherichia coli	562	CP072323.1	97.878	10695	197	26	2084	12771	75405	86076	0	18465
HH1_child	204c7dd2-46ce-4d67-93e6-9a52d9e268d8_ref	Haemophilus parainfluenzae	chrom	Haemophilus influenzae	727	AP018783.1	97.084	7235	83	98	22	7215	985785	992932	0	12074
HH1_child	204c7dd2-46ce-4d67-93e6-9a52d9e268d8_ref	Haemophilus parainfluenzae	chrom	Haemophilus influenzae	727	CP095930.1	97.001	7235	89	98	22	7215	1910313	1917460	0	12041
HH1_child	204c7dd2-46ce-4d67-93e6-9a52d9e268d8_ref	Haemophilus parainfluenzae	chrom	Haemophilus influenzae	727	CP020006.1	97.001	7235	89	98	22	7215	129731	122584	0	12041
HH1_child	204c7dd2-46ce-4d67-93e6-9a52d9e268d8_ref	Haemophilus parainfluenzae	chrom	Haemophilus influenzae	727	CP020012.1	97.001	7235	89	98	22	7215	129734	122587	0	12041
HH1_child	204c7dd2-46ce-4d67-93e6-9a52d9e268d8_ref	Haemophilus parainfluenzae	chrom	Haemophilus parainfluenzae	729	CP063113.1	97.056	7235	85	98	22	7215	1051085	1058232	0	12063
HH3_child	aa547509-257c-4ece-a93d-80f3d8df9b2c_ref	Escherichia coli	plasmid	Escherichia coli	562	CP116137.1	98.011	5582	92	17	964	6538	71441	77010	0	9675
HH3_child	aa547509-257c-4ece-a93d-80f3d8df9b2c_ref	Escherichia coli	plasmid	Escherichia coli	562	CP069543.1	98.011	5581	92	17	964	6538	39065	33498	0	9673
HH3_child	aa547509-257c-4ece-a93d-80f3d8df9b2c_ref	Escherichia coli	plasmid	Escherichia coli	562	CP173595.1	97.979	5541	93	17	1004	6538	42011	47538	0	9594
HH3_child	aa547509-257c-4ece-a93d-80f3d8df9b2c_ref	Escherichia coli	plasmid	Klebsiella pneumoniae	573	CP153859.1	97.851	5583	100	18	964	6538	44229	38659	0	9627
HH3_child	aa547509-257c-4ece-a93d-80f3d8df9b2c_ref	Escherichia coli	plasmid	Shigella sonnei	624	ON461901.1	97.905	5584	96	19	964	6538	30461	24890	0	9644
HH1_dog	ad6acbd6-13e0-4f01-9925-ec4e10ca5ad2_ref	Escherichia coli	plasmid	Escherichia coli	562	CP034256.1	98.994	5763	2	53	3186	8947	14691	20398	0	10270
HH1_dog	ad6acbd6-13e0-4f01-9925-ec4e10ca5ad2_ref	Escherichia coli	plasmid	Escherichia coli	562	CP019256.1	99.98	4937	1	0	3181	8117	3484462	3479526	0	9112
HH1_dog	ad6acbd6-13e0-4f01-9925-ec4e10ca5ad2_ref	Escherichia coli	plasmid	Escherichia coli	562	CP109875.1	100	4935	0	0	3183	8117	44494	39560	0	9114
HH1_dog	ad6acbd6-13e0-4f01-9925-ec4e10ca5ad2_ref	Escherichia coli	plasmid	Escherichia coli	562	CP034256.1	99.983	5762	1	0	3186	8947	4721	10482	0	10635
HH1_dog	ad6acbd6-13e0-4f01-9925-ec4e10ca5ad2_ref	Escherichia coli	plasmid	Morganella morganii	582	CP137459.1	99.96	4941	2	0	3177	8117	1584330	1579390	0	9114
HH2_poultry	afb7a198-4322-47c9-ab17-c46911a3b491_ref	Escherichia coli	chrom	Escherichia coli	562	CP077215.1	99.856	5554	6	2	20	5573	4197410	4191859	0	10211
HH2_poultry	afb7a198-4322-47c9-ab17-c46911a3b491_ref	Escherichia coli	chrom	Escherichia coli	562	CP077266.1	99.856	5554	6	2	20	5573	2917512	2911961	0	10211
HH2_poultry	afb7a198-4322-47c9-ab17-c46911a3b491_ref	Escherichia coli	chrom	Escherichia coli	562	OZ040896.1	99.838	5554	7	2	20	5573	270844	276395	0	10205
HH2_poultry	afb7a198-4322-47c9-ab17-c46911a3b491_ref	Escherichia coli	chrom	Salmonella enterica subsp. enterica serovar Typhi	90370	CP040575.1	99.892	5554	4	2	20	5573	21559	27110	0	10222
HH2_poultry	afb7a198-4322-47c9-ab17-c46911a3b491_ref	Escherichia coli	chrom	Salmonella enterica subsp. enterica serovar Typhi	90370	CP046429.1	99.874	5554	5	2	20	5573	21559	27110	0	10216
HH3_dog	b048a71f-c725-4629-98bf-d1f36932ee0f_ref	Escherichia coli	chrom	Escherichia coli	562	PP596855.1	97.182	6211	65	87	9214	15394	151124	144994	0	10399
HH3_dog	b048a71f-c725-4629-98bf-d1f36932ee0f_ref	Escherichia coli	chrom	Escherichia coli	562	CP057678.1	94.199	3637	106	77	11790	15391	44389	47955	0	5450
HH3_dog	b048a71f-c725-4629-98bf-d1f36932ee0f_ref	Escherichia coli	chrom	Escherichia coli	562	CP088772.1	97.182	6211	65	87	9214	15394	166984	173114	0	10399
HH3_dog	b048a71f-c725-4629-98bf-d1f36932ee0f_ref	Escherichia coli	chrom	Escherichia coli	562	PP596849.1	97.182	6211	65	87	9214	15394	24147	18017	0	10399
HH3_dog	b048a71f-c725-4629-98bf-d1f36932ee0f_ref	Escherichia coli	chrom	Escherichia coli	562	CP088375.1	97.182	6211	65	87	9214	15394	167718	161588	0	10399
HH1_poultry	b080b79e-acff-45c5-8a31-430f2cd9db5a_ref	Escherichia coli	plasmid	Salmonella enterica subsp. enterica serovar Enteritidis	149539	PP920564.1	99.636	2196	6	2	33	2228	31032	28839	0	4010
HH1_poultry	b080b79e-acff-45c5-8a31-430f2cd9db5a_ref	Escherichia coli	plasmid	Escherichia coli	562	AP027845.1	99.636	2196	6	2	33	2228	257	2450	0	4010
HH1_poultry	b080b79e-acff-45c5-8a31-430f2cd9db5a_ref	Escherichia coli	plasmid	Escherichia coli	562	CP165432.1	99.636	2196	6	2	33	2228	50199	48006	0	4010
HH1_poultry	b080b79e-acff-45c5-8a31-430f2cd9db5a_ref	Escherichia coli	plasmid	Escherichia coli	562	OZ039090.1	99.636	2196	6	2	33	2228	65674	63481	0	4010
HH1_poultry	b080b79e-acff-45c5-8a31-430f2cd9db5a_ref	Escherichia coli	plasmid	Escherichia coli	562	OZ040016.1	99.636	2196	6	2	33	2228	51700	53893	0	4010
HH4_poultry2	b24bff9d-8198-401d-ba5e-95e724de15b2_ref	Escherichia coli	plasmid	Escherichia coli	562	CP141094.1	99.876	2413	1	2	20	2432	38953	36543	0	4438
HH4_poultry2	b24bff9d-8198-401d-ba5e-95e724de15b2_ref	Escherichia coli	plasmid	Escherichia coli	562	CP164681.1	99.876	2413	1	2	20	2432	24653	22243	0	4438
HH4_poultry2	b24bff9d-8198-401d-ba5e-95e724de15b2_ref	Escherichia coli	plasmid	Escherichia coli	562	CP071440.1	99.876	2413	1	2	20	2432	17844	20254	0	4438
HH4_poultry2	b24bff9d-8198-401d-ba5e-95e724de15b2_ref	Escherichia coli	plasmid	Escherichia coli	562	CP157958.1	99.876	2413	1	2	20	2432	1259977	1257567	0	4438
HH4_poultry2	b24bff9d-8198-401d-ba5e-95e724de15b2_ref	Escherichia coli	plasmid	uncultured bacterium	77133	KU543708.1	99.876	2413	1	2	20	2432	2439	29	0	4438
HH2_poultry	b32586e7-c43c-4c09-9c88-1585db1f7dd6_ref	Escherichia coli	chrom	Salmonella enterica	28901	CP169347.1	99.91	6638	4	2	19	6656	32024	25389	0	12224
HH2_poultry	b32586e7-c43c-4c09-9c88-1585db1f7dd6_ref	Escherichia coli	chrom	Escherichia coli	562	MW077913.1	99.884	7792	5	2	19	7807	19686	11896	0	14336
HH2_poultry	b32586e7-c43c-4c09-9c88-1585db1f7dd6_ref	Escherichia coli	chrom	Escherichia coli	562	CP056843.1	99.895	6638	5	2	19	6656	40234	46869	0	12218
HH2_poultry	b32586e7-c43c-4c09-9c88-1585db1f7dd6_ref	Escherichia coli	chrom	Escherichia coli	562	AP027879.1	99.949	7789	3	1	19	7807	34423	42210	0	14360
HH2_poultry	b32586e7-c43c-4c09-9c88-1585db1f7dd6_ref	Escherichia coli	chrom	Escherichia fergusonii	564	CP070952.1	99.936	7789	4	1	19	7807	141085	133298	0	14355
HH2_poultry	b5d24db9-79fb-4f4e-8796-dc2ec7c72f84_ref	Escherichia coli	chrom	Escherichia coli	562	CP129282.1	98.965	8889	73	15	26	8906	80270	71393	0	15887
HH2_poultry	b5d24db9-79fb-4f4e-8796-dc2ec7c72f84_ref	Escherichia coli	chrom	Escherichia coli	562	CP165150.1	98.954	8887	75	15	26	8906	13832	22706	0	15880
HH2_poultry	b5d24db9-79fb-4f4e-8796-dc2ec7c72f84_ref	Escherichia coli	chrom	Escherichia coli	562	OZ038588.1	98.943	8889	75	15	26	8906	92253	83376	0	15876
HH2_poultry	b5d24db9-79fb-4f4e-8796-dc2ec7c72f84_ref	Escherichia coli	chrom	Escherichia coli	562	CP122654.1	98.943	8889	75	15	26	8906	76078	67201	0	15876
HH2_poultry	b5d24db9-79fb-4f4e-8796-dc2ec7c72f84_ref	Escherichia coli	chrom	Salmonella enterica subsp. enterica serovar Typhimurium	90371	CP060166.1	98.943	8889	75	15	26	8906	54954	46077	0	15876
HH3_child	b6206931-bc6a-4639-b5c3-180e6f275337_ref	Escherichia coli	chrom	Citrobacter sp. ABFQG	2529121	CP036435.1	99.933	4449	0	3	1	4447	2026810	2022363	0	8196
HH3_child	b6206931-bc6a-4639-b5c3-180e6f275337_ref	Escherichia coli	chrom	Escherichia coli	562	MW800635.1	99.944	3580	0	2	869	4447	72197	75775	0	6599
HH3_child	b6206931-bc6a-4639-b5c3-180e6f275337_ref	Escherichia coli	chrom	Klebsiella pneumoniae	573	LR890712.1	99.933	4449	0	3	1	4447	7174	11621	0	8196
HH3_child	b6206931-bc6a-4639-b5c3-180e6f275337_ref	Escherichia coli	chrom	Salmonella enterica subsp. enterica serovar Infantis	595	CP113998.1	99.944	3580	0	2	869	4447	162591	159013	0	6599
HH3_child	b6206931-bc6a-4639-b5c3-180e6f275337_ref	Escherichia coli	chrom	Salmonella enterica subsp. enterica serovar Infantis	595	CP052818.1	99.944	3580	0	2	869	4447	112414	115992	0	6599
HH4_poultry2	b7982460-582e-417b-a1ca-0551231122cd_ref	Escherichia coli	plasmid	Escherichia coli	562	CP071440.1	99.58	4045	2	14	1	4033	17845	21886	0	7361
HH4_poultry2	b7982460-582e-417b-a1ca-0551231122cd_ref	Escherichia coli	plasmid	Escherichia coli	562	CP141094.1	99.507	4055	3	16	1	4041	38952	34901	0	7361
HH4_poultry2	b7982460-582e-417b-a1ca-0551231122cd_ref	Escherichia coli	plasmid	Escherichia coli	562	CP157958.1	99.507	4055	3	16	1	4041	1259976	1255925	0	7361
HH4_poultry2	b7982460-582e-417b-a1ca-0551231122cd_ref	Escherichia coli	plasmid	Escherichia coli	562	CP164681.1	99.507	4055	2	17	1	4041	24652	20602	0	7361
HH4_poultry2	b7982460-582e-417b-a1ca-0551231122cd_ref	Escherichia coli	plasmid	Escherichia coli UMN026	585056	CU928163.2	99.507	4055	3	16	1	4041	5006117	5002066	0	7361
HH3_poultry	b7fa13fc-6960-429b-bc86-9e1fba1fcdf6_ref	Escherichia coli	plasmid	Escherichia coli O145:H28	1078034	AP019705.1	98.382	2101	11	19	4225	6318	2637	4721	0	3670
HH3_poultry	b7fa13fc-6960-429b-bc86-9e1fba1fcdf6_ref	Escherichia coli	plasmid	Escherichia coli	562	CP027554.1	98.382	2101	11	19	4225	6318	7273	9357	0	3670
HH3_poultry	b7fa13fc-6960-429b-bc86-9e1fba1fcdf6_ref	Escherichia coli	plasmid	Escherichia coli	562	OZ038989.1	98.141	2582	14	28	4225	6793	24972	27532	0	4471
HH3_poultry	b7fa13fc-6960-429b-bc86-9e1fba1fcdf6_ref	Escherichia coli	plasmid	Escherichia coli	562	CP125034.1	98.589	3402	14	28	3405	6793	41575	38195	0	5986
HH3_poultry	b7fa13fc-6960-429b-bc86-9e1fba1fcdf6_ref	Escherichia coli	plasmid	Escherichia coli	562	PP566048.1	98.382	2101	11	19	4225	6318	20631	18547	0	3670
HH1_dog	b83c72f1-ba2c-46fb-9abe-670f94840068_ref	Escherichia coli	chrom	Escherichia coli	562	CP151017.1	99.834	4832	2	5	1110	5941	1511477	1516302	0	8874
HH1_dog	b83c72f1-ba2c-46fb-9abe-670f94840068_ref	Escherichia coli	chrom	Escherichia coli	562	CP164048.1	99.834	4832	2	5	1110	5941	3059668	3064493	0	8874
HH1_dog	b83c72f1-ba2c-46fb-9abe-670f94840068_ref	Escherichia coli	chrom	Escherichia coli	562	CP088519.1	99.834	4832	2	5	1110	5941	7326	12151	0	8874
HH1_dog	b83c72f1-ba2c-46fb-9abe-670f94840068_ref	Escherichia coli	chrom	Escherichia coli	562	CP125040.1	99.834	4832	2	5	1110	5941	107060	102235	0	8874
HH1_dog	b83c72f1-ba2c-46fb-9abe-670f94840068_ref	Escherichia coli	chrom	Morganella morganii	582	CP048275.1	99.834	4832	2	5	1110	5941	3567985	3563160	0	8874
HH2_poultry	b8463b87-ec71-4a3e-abdb-422d5274fc63_ref	Escherichia coli	plasmid	Escherichia coli	562	CP122631.1	99.871	6186	6	2	19	6203	75662	69478	0	11378
HH2_poultry	b8463b87-ec71-4a3e-abdb-422d5274fc63_ref	Escherichia coli	plasmid	Escherichia coli	562	CP097430.1	99.871	6186	6	2	19	6203	2675915	2682099	0	11378
HH2_poultry	b8463b87-ec71-4a3e-abdb-422d5274fc63_ref	Escherichia coli	plasmid	Escherichia coli	562	CP157958.1	99.855	6187	6	2	19	6203	1267274	1273459	0	11372
HH2_poultry	b8463b87-ec71-4a3e-abdb-422d5274fc63_ref	Escherichia coli	plasmid	Escherichia coli	562	CP097426.1	99.855	6188	6	1	19	6203	2691551	2697738	0	11374
HH2_poultry	b8463b87-ec71-4a3e-abdb-422d5274fc63_ref	Escherichia coli	plasmid	Escherichia coli	562	CP057638.1	99.871	6187	5	2	19	6203	2664971	2658786	0	11378
HH3_dog	b9654091-ae89-49ee-851c-78599565513d_ref	Escherichia coli	chrom	Escherichia coli	562	CP068824.1	97.196	8489	205	30	1300	9774	4412802	4421271	0	14327
HH3_dog	b9654091-ae89-49ee-851c-78599565513d_ref	Escherichia coli	chrom	Escherichia coli	562	CP088346.1	97.196	8489	205	30	1300	9774	4453275	4461744	0	14327
HH3_dog	b9654091-ae89-49ee-851c-78599565513d_ref	Escherichia coli	chrom	Escherichia coli	562	CP026723.1	97.196	8489	205	30	1300	9774	3690915	3699384	0	14327
HH3_dog	b9654091-ae89-49ee-851c-78599565513d_ref	Escherichia coli	chrom	Escherichia coli	562	OU701449.1	97.196	8489	205	30	1300	9774	4419899	4428368	0	14327
HH3_dog	b9654091-ae89-49ee-851c-78599565513d_ref	Escherichia coli	chrom	Escherichia coli	562	CP068826.1	97.196	8489	205	30	1300	9774	4412757	4421226	0	14327
HH4_poultry2	bb122921-011f-4f0e-a730-fb1d85a55449_ref	Escherichia coli	plasmid	Escherichia coli	562	CP165446.1	99.885	6953	6	2	35	6987	646	7596	0	12794
HH4_poultry2	bb122921-011f-4f0e-a730-fb1d85a55449_ref	Escherichia coli	plasmid	Escherichia coli	562	CP097430.1	99.885	6955	4	4	35	6987	2675915	2682867	0	12796
HH4_poultry2	bb122921-011f-4f0e-a730-fb1d85a55449_ref	Escherichia coli	plasmid	Escherichia coli	562	CP165395.1	99.885	6953	4	4	35	6987	62557	69505	0	12792
HH4_poultry2	bb122921-011f-4f0e-a730-fb1d85a55449_ref	Escherichia coli	plasmid	Escherichia coli	562	CP163742.1	99.885	6953	4	4	35	6987	1816807	1823755	0	12792
HH4_poultry2	bb122921-011f-4f0e-a730-fb1d85a55449_ref	Escherichia coli	plasmid	Escherichia coli	562	CP163667.1	99.885	6953	6	2	35	6987	81066	74116	0	12794
HH1_child	5dac01ee-b89e-45f5-91b8-8c082cf6ace2_ref	Haemophilus influenzae	plasmid	Haemophilus influenzae	727	JQ670905.1	99.511	3270	7	8	1511	4778	3263	1	0	5941
HH1_child	5dac01ee-b89e-45f5-91b8-8c082cf6ace2_ref	Haemophilus influenzae	plasmid	Haemophilus influenzae	727	CP085950.1	99.807	3622	1	5	1511	5132	4714	1099	0	6645
HH1_child	5dac01ee-b89e-45f5-91b8-8c082cf6ace2_ref	Haemophilus influenzae	plasmid	Haemophilus influenzae	727	JQ670904.1	99.715	3511	2	7	1270	4778	3505	1	0	6421
HH1_child	5dac01ee-b89e-45f5-91b8-8c082cf6ace2_ref	Haemophilus influenzae	plasmid	Haemophilus influenzae	727	LC813554.1	99.807	3622	1	5	1511	5132	5180	1565	0	6645
HH1_child	5dac01ee-b89e-45f5-91b8-8c082cf6ace2_ref	Haemophilus influenzae	plasmid	Haemophilus parainfluenzae	729	KC292503.1	99.755	3269	1	6	1511	4778	3263	1	0	5986
HH2_poultry	bbe96d47-5918-4c21-bfdb-eaecd66c9c0a_ref	Escherichia coli	chrom	Escherichia albertii	208962	CP070289.2	99.553	5149	22	1	907	6055	54385	49238	0	9380
HH2_poultry	bbe96d47-5918-4c21-bfdb-eaecd66c9c0a_ref	Escherichia coli	chrom	Escherichia coli	562	CP030285.1	99.573	5149	20	2	907	6055	73478	78624	0	9385
HH2_poultry	bbe96d47-5918-4c21-bfdb-eaecd66c9c0a_ref	Escherichia coli	chrom	Escherichia coli	562	CP074009.1	99.553	5149	22	1	907	6055	46799	51946	0	9380
HH2_poultry	bbe96d47-5918-4c21-bfdb-eaecd66c9c0a_ref	Escherichia coli	chrom	Escherichia coli	562	ON934550.1	99.495	5149	25	1	907	6055	15030	20177	0	9363
HH2_poultry	bbe96d47-5918-4c21-bfdb-eaecd66c9c0a_ref	Escherichia coli	chrom	Escherichia coli	562	AP027507.1	99.534	5149	23	1	907	6055	109520	114667	0	9374
HH2_poultry	bc3d7090-bb1d-40c4-9f8e-0278346f8c55_ref	Escherichia coli	plasmid	Escherichia coli	562	CP172141.1	96.931	5930	101	63	2594	8474	106689	100792	0	9867
HH2_poultry	bc3d7090-bb1d-40c4-9f8e-0278346f8c55_ref	Escherichia coli	plasmid	Escherichia coli	562	CP029243.1	97.099	5930	102	62	2594	8474	14874	20782	0	9934
HH2_poultry	bc3d7090-bb1d-40c4-9f8e-0278346f8c55_ref	Escherichia coli	plasmid	Escherichia coli	562	CP127298.1	97.083	5930	103	60	2594	8474	16147	10239	0	9928
HH2_poultry	bc3d7090-bb1d-40c4-9f8e-0278346f8c55_ref	Escherichia coli	plasmid	Escherichia coli	562	MW390538.1	97.083	5930	103	60	2594	8474	115669	121577	0	9928
HH2_poultry	bc3d7090-bb1d-40c4-9f8e-0278346f8c55_ref	Escherichia coli	plasmid	Escherichia coli	562	OQ029474.1	97.099	5930	102	62	2594	8474	54918	60826	0	9934
HH2_poultry	bcd04af5-f17d-4dd8-8c33-9993ebc98f22_ref	Escherichia coli	plasmid	Enterobacter hormaechei	158836	CP095681.1	99.149	2704	0	20	20	2700	15948	13245	0	4844
HH2_poultry	bcd04af5-f17d-4dd8-8c33-9993ebc98f22_ref	Escherichia coli	plasmid	Escherichia coli	562	CP051740.1	97.598	3705	47	30	4307	7972	3157	6858	0	6311
HH2_poultry	bcd04af5-f17d-4dd8-8c33-9993ebc98f22_ref	Escherichia coli	plasmid	Escherichia coli	562	LC744435.1	99.149	2704	0	20	20	2700	26412	29115	0	4844
HH2_poultry	bcd04af5-f17d-4dd8-8c33-9993ebc98f22_ref	Escherichia coli	plasmid	Escherichia coli	562	LC744440.1	99.149	2704	0	20	20	2700	15950	13247	0	4844
HH2_poultry	bcd04af5-f17d-4dd8-8c33-9993ebc98f22_ref	Escherichia coli	plasmid	Klebsiella pneumoniae subsp. pneumoniae	72407	PQ247031.1	99.149	2704	0	20	20	2700	123467	126170	0	4844
HH2_poultry	bce5777f-a1f3-4e01-9e9f-8a0c05802b11_ref	Klebsiella pneumoniae	plasmid	Escherichia coli	562	CP050201.1	99.89	1812	0	2	1462	3273	5648286	5650095	0	3334
HH2_poultry	bce5777f-a1f3-4e01-9e9f-8a0c05802b11_ref	Klebsiella pneumoniae	plasmid	Escherichia coli	562	CP122644.1	99.89	1811	0	2	1463	3273	32194	34002	0	3332
HH2_poultry	bce5777f-a1f3-4e01-9e9f-8a0c05802b11_ref	Klebsiella pneumoniae	plasmid	Escherichia coli	562	CP050201.1	99.89	1811	0	2	1463	3273	1132601	1134409	0	3332
HH2_poultry	bce5777f-a1f3-4e01-9e9f-8a0c05802b11_ref	Klebsiella pneumoniae	plasmid	Klebsiella pneumoniae	573	CP124173.1	99.945	1811	0	1	1463	3273	51628	53437	0	3338
HH2_poultry	bce5777f-a1f3-4e01-9e9f-8a0c05802b11_ref	Klebsiella pneumoniae	plasmid	Klebsiella pneumoniae	573	CP174077.1	99.89	1811	0	2	1463	3273	72850	74658	0	3332
HH2_poultry	bd0decea-d9f0-4a6d-a86e-2201f252cc68_ref	Klebsiella pneumoniae	plasmid	Salmonella enterica subsp. enterica serovar Stanley	192953	CP036167.1	99.875	8823	3	4	1150	9971	908415	899600	0	16225
HH2_poultry	bd0decea-d9f0-4a6d-a86e-2201f252cc68_ref	Klebsiella pneumoniae	plasmid	Escherichia coli	562	CP070931.1	99.875	8823	3	4	1150	9971	27864	36679	0	16225
HH2_poultry	bd0decea-d9f0-4a6d-a86e-2201f252cc68_ref	Klebsiella pneumoniae	plasmid	Escherichia coli	562	CP010243.1	99.751	8823	2	4	1150	9971	17816	9013	0	16153
HH2_poultry	bd0decea-d9f0-4a6d-a86e-2201f252cc68_ref	Klebsiella pneumoniae	plasmid	Escherichia coli	562	AP027857.1	99.705	8824	6	4	1149	9971	25907	34711	0	16133
HH2_poultry	bd0decea-d9f0-4a6d-a86e-2201f252cc68_ref	Klebsiella pneumoniae	plasmid	Escherichia coli	562	MT859328.1	99.875	8824	3	4	1149	9971	21948	30764	0	16227
HH2_poultry	bd3c3d70-b1da-4309-a17b-d7bd2d780491_ref	Escherichia coli	plasmid	Salmonella enterica subsp. enterica serovar Enteritidis	149539	PP920564.1	99.659	2929	1	4	2300	5228	28113	31032	0	5345
HH2_poultry	bd3c3d70-b1da-4309-a17b-d7bd2d780491_ref	Escherichia coli	plasmid	Escherichia coli	562	AP027845.1	99.659	2929	1	4	2300	5228	3176	257	0	5345
HH2_poultry	bd3c3d70-b1da-4309-a17b-d7bd2d780491_ref	Escherichia coli	plasmid	Escherichia coli	562	OZ039090.1	99.659	2929	1	4	2300	5228	62755	65674	0	5345
HH2_poultry	bd3c3d70-b1da-4309-a17b-d7bd2d780491_ref	Escherichia coli	plasmid	Escherichia coli	562	CP165432.1	99.659	2929	1	4	2300	5228	47280	50199	0	5345
HH2_poultry	bd3c3d70-b1da-4309-a17b-d7bd2d780491_ref	Escherichia coli	plasmid	Escherichia coli	562	OZ040016.1	99.659	2929	1	4	2300	5228	54619	51700	0	5345
HH3_dog	bd40624b-917e-47f2-b428-69f92ad666d3_ref	Escherichia coli	chrom	Escherichia coli	562	CP059723.1	98.729	10153	93	22	6412	16564	1822002	1832118	0	18002
HH3_dog	bd40624b-917e-47f2-b428-69f92ad666d3_ref	Escherichia coli	chrom	Escherichia coli	562	CP142783.1	98.739	10153	92	22	6412	16564	3150976	3161092	0	18007
HH3_dog	bd40624b-917e-47f2-b428-69f92ad666d3_ref	Escherichia coli	chrom	Escherichia coli	562	CP046416.1	98.729	10153	93	22	6412	16564	1258307	1248191	0	18002
HH3_dog	bd40624b-917e-47f2-b428-69f92ad666d3_ref	Escherichia coli	chrom	Escherichia coli	562	CP080253.1	98.729	10153	93	22	6412	16564	1195439	1185323	0	18002
HH3_dog	bd40624b-917e-47f2-b428-69f92ad666d3_ref	Escherichia coli	chrom	Escherichia coli	562	CP116409.1	98.729	10153	93	22	6412	16564	1566397	1556281	0	18002
HH3_dog	bdaca794-2f35-44f6-8881-0a95893f5d60_ref	Escherichia coli	plasmid	Escherichia coli	562	CP165349.1	97.256	6086	102	52	2594	8674	74105	68080	0	10253
HH3_dog	bdaca794-2f35-44f6-8881-0a95893f5d60_ref	Escherichia coli	plasmid	Escherichia coli	562	CP057408.1	95.756	7610	205	77	2594	10190	69972	62468	0	12155
HH3_dog	bdaca794-2f35-44f6-8881-0a95893f5d60_ref	Escherichia coli	plasmid	Escherichia coli	562	CP026929.2	96.191	6983	167	74	2594	9558	113010	106109	0	11330
HH3_dog	bdaca794-2f35-44f6-8881-0a95893f5d60_ref	Escherichia coli	plasmid	Escherichia coli	562	CP172867.1	96.191	6983	167	74	2594	9558	113010	106109	0	11330
HH3_dog	bdaca794-2f35-44f6-8881-0a95893f5d60_ref	Escherichia coli	plasmid	Escherichia coli	562	AP022120.1	97.256	6086	102	52	2594	8674	76100	70075	0	10253
HH2_poultry	be586330-0430-4aa2-9305-a585177bd033_ref	Escherichia coli	plasmid	Escherichia coli	562	OZ040743.1	99.957	4698	0	2	34	4731	44692	49387	0	8663
HH2_poultry	be586330-0430-4aa2-9305-a585177bd033_ref	Escherichia coli	plasmid	Escherichia coli	562	CP147568.1	99.936	4704	0	3	34	4736	81269	76568	0	8667
HH2_poultry	be586330-0430-4aa2-9305-a585177bd033_ref	Escherichia coli	plasmid	Escherichia coli	562	CP163614.1	99.936	4704	0	3	34	4736	75571	70870	0	8667
HH2_poultry	be586330-0430-4aa2-9305-a585177bd033_ref	Escherichia coli	plasmid	Escherichia coli	562	CP098230.1	99.957	4698	0	2	34	4731	142469	147164	0	8663
HH2_poultry	be586330-0430-4aa2-9305-a585177bd033_ref	Escherichia coli	plasmid	Escherichia coli	562	CP098236.1	99.957	4698	0	2	34	4731	54202	58897	0	8663
HH4_poultry2	befe3619-e2dd-4e0c-aeac-911bcd3426e9_ref	Escherichia coli	chrom	Escherichia coli	562	CP116484.1	98.95	5715	45	14	20	5726	1240	6947	0	10207
HH4_poultry2	befe3619-e2dd-4e0c-aeac-911bcd3426e9_ref	Escherichia coli	chrom	Escherichia coli	562	CP165027.1	98.95	5715	45	14	20	5726	2588	8295	0	10207
HH4_poultry2	befe3619-e2dd-4e0c-aeac-911bcd3426e9_ref	Escherichia coli	chrom	Escherichia coli	562	CP151002.1	98.933	5715	46	14	20	5726	10253	15960	0	10202
HH4_poultry2	befe3619-e2dd-4e0c-aeac-911bcd3426e9_ref	Escherichia coli	chrom	Escherichia coli	562	CP063459.1	98.933	5715	46	14	20	5726	2122870	2117163	0	10202
HH4_poultry2	befe3619-e2dd-4e0c-aeac-911bcd3426e9_ref	Escherichia coli	chrom	Klebsiella pneumoniae	573	CP061970.1	98.933	5715	46	14	20	5726	722947	728654	0	10202
HH3_child	c0b9b41f-1771-494b-bfad-d553f7857d5f_ref	Klebsiella pneumoniae	plasmid	Citrobacter sp. ABFQG	2529121	CP036435.1	99.937	4725	2	1	1	4725	2026210	2030933	0	8708
HH3_child	c0b9b41f-1771-494b-bfad-d553f7857d5f_ref	Klebsiella pneumoniae	plasmid	Escherichia coli	562	CP164926.1	99.958	4725	1	1	1	4725	70945	66222	0	8713
HH3_child	c0b9b41f-1771-494b-bfad-d553f7857d5f_ref	Klebsiella pneumoniae	plasmid	Escherichia coli	562	CP163986.1	99.936	4688	1	2	1	4687	11331	6645	0	8639
HH3_child	c0b9b41f-1771-494b-bfad-d553f7857d5f_ref	Klebsiella pneumoniae	plasmid	Escherichia coli	562	CP163946.1	99.936	4688	2	1	1	4688	46134	41448	0	8639
HH3_child	c0b9b41f-1771-494b-bfad-d553f7857d5f_ref	Klebsiella pneumoniae	plasmid	Escherichia coli	562	CP082088.1	99.915	4690	3	1	1	4690	50080	45392	0	8637
HH3_dog	c1104422-b15e-4d8a-8175-0ae2ff4cf0c0_ref	Escherichia coli	chrom	Escherichia coli	562	AP027879.1	98.38	7470	30	67	29	7476	33795	41195	0	13040
HH3_dog	c1104422-b15e-4d8a-8175-0ae2ff4cf0c0_ref	Escherichia coli	chrom	Escherichia coli	562	MW077913.1	98.341	7473	30	67	29	7476	20314	12911	0	13027
HH3_dog	c1104422-b15e-4d8a-8175-0ae2ff4cf0c0_ref	Escherichia coli	chrom	Escherichia coli	562	AP027879.1	98.38	7470	30	67	29	7476	33795	41195	0	13040
HH3_dog	c1104422-b15e-4d8a-8175-0ae2ff4cf0c0_ref	Escherichia coli	chrom	Escherichia fergusonii	564	CP070952.1	98.367	7470	31	67	29	7476	141713	134313	0	13034
HH3_dog	c1104422-b15e-4d8a-8175-0ae2ff4cf0c0_ref	Escherichia coli	chrom	Escherichia fergusonii	564	CP070952.1	98.367	7470	31	67	29	7476	141713	134313	0	13034
HH3_child	c16fa279-ef51-4aff-8679-ccee9d737543_ref	Klebsiella pneumoniae	plasmid	Escherichia coli	562	CP164926.1	99.883	6002	2	4	4681	10680	79552	85550	0	11040
HH3_child	c16fa279-ef51-4aff-8679-ccee9d737543_ref	Klebsiella pneumoniae	plasmid	Escherichia coli	562	OY757112.1	99.883	6002	2	4	4681	10680	62822	68820	0	11040
HH3_child	c16fa279-ef51-4aff-8679-ccee9d737543_ref	Klebsiella pneumoniae	plasmid	Escherichia coli	562	OY757139.1	99.883	6002	2	4	4681	10680	63093	69091	0	11040
HH3_child	c16fa279-ef51-4aff-8679-ccee9d737543_ref	Klebsiella pneumoniae	plasmid	Escherichia coli	562	CP096589.1	99.883	6002	2	4	4681	10680	90901	96899	0	11040
HH3_child	c16fa279-ef51-4aff-8679-ccee9d737543_ref	Klebsiella pneumoniae	plasmid	Klebsiella pneumoniae	573	LR890712.1	99.883	6002	2	4	4681	10680	15054	21052	0	11040
HH2_adult	c1f1d434-b657-4137-95e4-c74c558c1f1b_ref	Escherichia coli	plasmid	Escherichia coli	562	OZ040596.1	97.337	8863	75	132	1025	9865	73101	81824	0	14910
HH2_adult	c1f1d434-b657-4137-95e4-c74c558c1f1b_ref	Escherichia coli	plasmid	Escherichia coli	562	OZ040896.1	97.337	8863	75	132	1025	9865	270199	261476	0	14910
HH2_adult	c1f1d434-b657-4137-95e4-c74c558c1f1b_ref	Escherichia coli	plasmid	Escherichia coli	562	CP163887.1	97.337	8863	75	132	1025	9865	79219	87942	0	14910
HH2_adult	c1f1d434-b657-4137-95e4-c74c558c1f1b_ref	Escherichia coli	plasmid	Escherichia coli	562	CP165072.1	97.337	8863	75	132	1025	9865	408794	417517	0	14910
HH2_adult	c1f1d434-b657-4137-95e4-c74c558c1f1b_ref	Escherichia coli	plasmid	Escherichia coli	562	CP165263.1	97.326	8863	76	132	1025	9865	70262	78985	0	14905
HH2_poultry	c207a2c6-b8da-49a5-a2ce-bc734b19e583_ref	Klebsiella pneumoniae	plasmid	Escherichia coli	562	AP027879.1	100	3421	0	0	1853	5273	41055	37635	0	6318
HH2_poultry	c207a2c6-b8da-49a5-a2ce-bc734b19e583_ref	Klebsiella pneumoniae	plasmid	Escherichia coli	562	LR999865.1	100	3421	0	0	1853	5273	61926	58506	0	6318
HH2_poultry	c207a2c6-b8da-49a5-a2ce-bc734b19e583_ref	Klebsiella pneumoniae	plasmid	Escherichia coli	562	CP026200.1	100	3421	0	0	1853	5273	5647	2227	0	6318
HH2_poultry	c207a2c6-b8da-49a5-a2ce-bc734b19e583_ref	Klebsiella pneumoniae	plasmid	Escherichia coli	562	CP117017.1	100	3421	0	0	1853	5273	34080	37500	0	6318
HH2_poultry	c207a2c6-b8da-49a5-a2ce-bc734b19e583_ref	Klebsiella pneumoniae	plasmid	Escherichia coli	562	MW077912.1	100	3421	0	0	1853	5273	34080	37500	0	6318
HH1_poultry	c315e693-0717-414b-8010-1e821a8b7173_ref	Escherichia coli	chrom	Escherichia coli	562	CP053663.1	99.906	3205	1	2	32	3235	186951	190154	0	5901
HH1_poultry	c315e693-0717-414b-8010-1e821a8b7173_ref	Escherichia coli	chrom	Klebsiella pneumoniae	573	CP154090.1	99.906	3205	1	2	32	3235	109356	106153	0	5901
HH1_poultry	c315e693-0717-414b-8010-1e821a8b7173_ref	Escherichia coli	chrom	Klebsiella pneumoniae	573	PP481660.1	99.906	3205	1	2	32	3235	4395	7598	0	5901
HH1_poultry	c315e693-0717-414b-8010-1e821a8b7173_ref	Escherichia coli	chrom	Klebsiella pneumoniae	573	CP153882.1	99.906	3205	1	2	32	3235	52334	55537	0	5901
HH1_poultry	c315e693-0717-414b-8010-1e821a8b7173_ref	Escherichia coli	chrom	Klebsiella pneumoniae	573	CP129791.1	99.906	3205	1	2	32	3235	232994	229791	0	5901
HH1_child	77df508d-f7ae-4dbc-9b15-323f1e51300b_ref	Haemophilus parainfluenzae	plasmid	Haemophilus influenzae	727	AP027077.1	94.61	4527	133	83	6117	10596	1045803	1041341	0	6905
HH1_child	77df508d-f7ae-4dbc-9b15-323f1e51300b_ref	Haemophilus parainfluenzae	plasmid	Haemophilus influenzae	727	CP095947.1	93.034	4809	210	91	6119	10856	838913	834159	0	6909
HH1_child	77df508d-f7ae-4dbc-9b15-323f1e51300b_ref	Haemophilus parainfluenzae	plasmid	Haemophilus parainfluenzae	729	CP063117.1	91.689	6666	353	150	6117	12678	1087005	1080437	0	9055
HH1_child	77df508d-f7ae-4dbc-9b15-323f1e51300b_ref	Haemophilus parainfluenzae	plasmid	Haemophilus parainfluenzae	729	CP063113.1	91.117	5201	289	130	7568	12678	1048455	1043338	0	6885
HH1_child	77df508d-f7ae-4dbc-9b15-323f1e51300b_ref	Haemophilus parainfluenzae	plasmid	Haemophilus parainfluenzae T3T1	862965	FQ312002.1	96.635	4785	56	85	6117	10852	1157746	1153018	0	7847
HH1_dog	c4068fc7-bec4-4542-9e70-db597991f549_ref	Escherichia coli	plasmid	Klebsiella quasipneumoniae	1463165	CP055011.1	99.785	6039	4	8	1094	7132	100331	106360	0	11071
HH1_dog	c4068fc7-bec4-4542-9e70-db597991f549_ref	Escherichia coli	plasmid	Salmonella enterica	28901	CP101375.1	99.818	6035	2	8	1098	7132	1814265	1820290	0	11075
HH1_dog	c4068fc7-bec4-4542-9e70-db597991f549_ref	Escherichia coli	plasmid	Escherichia coli	562	CP116095.1	99.785	6040	3	9	1097	7135	29249	23219	0	11073
HH1_dog	c4068fc7-bec4-4542-9e70-db597991f549_ref	Escherichia coli	plasmid	Escherichia coli	562	CP133102.1	99.785	6036	4	8	1097	7132	103320	109346	0	11066
HH1_dog	c4068fc7-bec4-4542-9e70-db597991f549_ref	Escherichia coli	plasmid	Klebsiella pneumoniae	573	CP133992.1	99.768	6039	5	8	1094	7132	103984	110013	0	11066
HH2_dog	c4071499-000b-4a9d-a4dd-a6da1531c763_ref	Escherichia coli	chrom	Escherichia coli	562	CP069543.1	99.704	5070	13	2	907	5975	2938	8006	0	9278
HH2_dog	c4071499-000b-4a9d-a4dd-a6da1531c763_ref	Escherichia coli	chrom	Escherichia coli	562	CP027385.1	99.704	5070	13	2	907	5975	18908	13840	0	9278
HH2_dog	c4071499-000b-4a9d-a4dd-a6da1531c763_ref	Escherichia coli	chrom	Escherichia coli	562	PP566048.1	99.704	5070	13	2	907	5975	10569	5501	0	9278
HH2_dog	c4071499-000b-4a9d-a4dd-a6da1531c763_ref	Escherichia coli	chrom	Escherichia coli	562	CP173565.1	99.704	5070	13	2	907	5975	26075	31143	0	9278
HH2_dog	c4071499-000b-4a9d-a4dd-a6da1531c763_ref	Escherichia coli	chrom	Escherichia coli	562	CP124997.1	99.748	5957	13	2	20	5975	17050	23005	0	10916
HH1_child	9ee4208b-cd66-4c14-8c7e-398705c52d02_ref	Haemophilus influenzae	plasmid	Haemophilus influenzae	727	CP085950.1	99.115	4181	30	6	20	4195	450	4628	0	7509
HH1_child	9ee4208b-cd66-4c14-8c7e-398705c52d02_ref	Haemophilus influenzae	plasmid	Haemophilus influenzae	727	JQ670904.1	99.969	3177	0	1	1020	4195	1	3177	0	5860
HH1_child	9ee4208b-cd66-4c14-8c7e-398705c52d02_ref	Haemophilus influenzae	plasmid	Haemophilus influenzae	727	LC813554.1	99.115	4181	30	6	20	4195	916	5094	0	7509
HH1_child	9ee4208b-cd66-4c14-8c7e-398705c52d02_ref	Haemophilus influenzae	plasmid	Haemophilus influenzae	727	JQ670905.1	99.717	3178	6	3	1020	4195	1	3177	0	5816
HH1_child	9ee4208b-cd66-4c14-8c7e-398705c52d02_ref	Haemophilus influenzae	plasmid	Haemophilus parainfluenzae	729	KC292503.1	99.969	3177	0	1	1020	4195	1	3177	0	5860
HH3_poultry	c4a6aaac-6510-4f74-b0e6-debe75dde368_ref	Escherichia coli	plasmid	Escherichia coli	562	MF589339.1	98.888	3147	22	11	2109	5253	174914	171779	0	5605
HH3_poultry	c4a6aaac-6510-4f74-b0e6-debe75dde368_ref	Escherichia coli	plasmid	Escherichia coli	562	CP165119.1	98.951	3147	20	11	2109	5253	125627	128762	0	5616
HH3_poultry	c4a6aaac-6510-4f74-b0e6-debe75dde368_ref	Escherichia coli	plasmid	Escherichia coli	562	CP100533.1	98.951	3147	20	11	2109	5253	49459	52594	0	5616
HH3_poultry	c4a6aaac-6510-4f74-b0e6-debe75dde368_ref	Escherichia coli	plasmid	Escherichia coli	562	CP051717.1	98.92	3147	21	11	2109	5253	68566	71701	0	5611
HH3_poultry	c4a6aaac-6510-4f74-b0e6-debe75dde368_ref	Escherichia coli	plasmid	Escherichia coli	562	AP027578.1	98.888	3147	22	11	2109	5253	85819	88954	0	5605
HH2_poultry	c5112e39-5ccf-414e-a138-fc8009207ec5_ref	Enterobacteriaceae	plasmid	Escherichia coli	562	CP125923.1	99.701	1005	2	1	30	1034	2376565	2377568	0	1838
HH2_poultry	c5112e39-5ccf-414e-a138-fc8009207ec5_ref	Enterobacteriaceae	plasmid	Escherichia coli	562	CP142532.1	99.003	1304	3	2	1875	3168	72959	74262	0	2327
HH2_poultry	c5112e39-5ccf-414e-a138-fc8009207ec5_ref	Enterobacteriaceae	plasmid	Klebsiella pneumoniae	573	CP138434.1	99.701	1005	2	1	30	1034	30235	31238	0	1838
HH2_poultry	c5112e39-5ccf-414e-a138-fc8009207ec5_ref	Enterobacteriaceae	plasmid	Klebsiella pneumoniae	573	CP130267.1	99.701	1005	2	1	30	1034	71099	70096	0	1838
HH2_poultry	c5112e39-5ccf-414e-a138-fc8009207ec5_ref	Enterobacteriaceae	plasmid	Salmonella enterica subsp. enterica serovar Agona	58095	CP172479.1	99.701	1005	2	1	30	1034	692682	691679	0	1838
HH1_child	a8508490-07f7-4941-ba42-8e5f28c5b811_ref	Haemophilus influenzae	plasmid	Haemophilus influenzae	727	JQ670905.1	99.48	3267	9	7	1250	4512	3263	1	0	5932
HH1_child	a8508490-07f7-4941-ba42-8e5f28c5b811_ref	Haemophilus influenzae	plasmid	Haemophilus influenzae	727	CP085950.1	99.779	3627	3	4	1250	4874	4714	1091	0	6649
HH1_child	a8508490-07f7-4941-ba42-8e5f28c5b811_ref	Haemophilus influenzae	plasmid	Haemophilus influenzae	727	LC813554.1	99.779	3627	3	4	1250	4874	5180	1557	0	6649
HH1_child	a8508490-07f7-4941-ba42-8e5f28c5b811_ref	Haemophilus influenzae	plasmid	Haemophilus influenzae	727	JQ670904.1	99.087	4490	17	14	29	4512	4472	1	0	8043
HH1_child	a8508490-07f7-4941-ba42-8e5f28c5b811_ref	Haemophilus influenzae	plasmid	Haemophilus parainfluenzae	729	KC292503.1	99.724	3266	3	5	1250	4512	3263	1	0	5976
HH2_poultry	c7f5cefe-43c4-4f16-9c7c-e91ccca53250_ref	Escherichia coli	plasmid	Klebsiella michiganensis	1134687	CP166236.1	100	2483	0	0	3514	5996	136502	134020	0	4586
HH2_poultry	c7f5cefe-43c4-4f16-9c7c-e91ccca53250_ref	Escherichia coli	plasmid	Enterobacter hormaechei	158836	CP126768.1	100	2483	0	0	3514	5996	68814	71296	0	4586
HH2_poultry	c7f5cefe-43c4-4f16-9c7c-e91ccca53250_ref	Escherichia coli	plasmid	Klebsiella pneumoniae	573	PP481660.1	100	2483	0	0	3514	5996	2532	5014	0	4586
HH2_poultry	c7f5cefe-43c4-4f16-9c7c-e91ccca53250_ref	Escherichia coli	plasmid	Klebsiella pneumoniae	573	CP132716.1	100	2483	0	0	3514	5996	21297	23779	0	4586
HH2_poultry	c7f5cefe-43c4-4f16-9c7c-e91ccca53250_ref	Escherichia coli	plasmid	Salmonella enterica subsp. enterica serovar Agona	58095	CP172479.1	100	2483	0	0	3514	5996	702292	704774	0	4586
HH2_poultry	c82976e7-cf6b-4c4f-b270-d480f1d29e53_ref	Klebsiella pneumoniae	plasmid	Enterobacter cloacae	550	MH399264.1	99.969	3223	0	1	962	4184	20527	17306	0	5945
HH2_poultry	c82976e7-cf6b-4c4f-b270-d480f1d29e53_ref	Klebsiella pneumoniae	plasmid	Escherichia coli	562	CP174382.1	99.783	3233	0	2	958	4184	39269	36038	0	5925
HH2_poultry	c82976e7-cf6b-4c4f-b270-d480f1d29e53_ref	Klebsiella pneumoniae	plasmid	Escherichia coli	562	AP027590.1	99.814	3225	0	2	960	4184	19919	16701	0	5917
HH2_poultry	c82976e7-cf6b-4c4f-b270-d480f1d29e53_ref	Klebsiella pneumoniae	plasmid	Escherichia coli	562	AP027596.1	99.814	3225	0	2	960	4184	19930	16712	0	5917
HH2_poultry	c82976e7-cf6b-4c4f-b270-d480f1d29e53_ref	Klebsiella pneumoniae	plasmid	Escherichia coli	562	CP104542.1	99.783	3230	4	3	955	4184	8340	11566	0	5923
HH3_dog	c84975c0-4261-4ea6-aeb9-ccf1e24dd2e5_ref	Escherichia coli	chrom	Escherichia coli	562	CP165057.1	98.426	2669	20	15	2039	4700	4941642	4944295	0	4676
HH3_dog	c84975c0-4261-4ea6-aeb9-ccf1e24dd2e5_ref	Escherichia coli	chrom	Escherichia coli	562	CP165282.1	98.39	2670	20	16	2039	4700	4191074	4193728	0	4671
HH3_dog	c84975c0-4261-4ea6-aeb9-ccf1e24dd2e5_ref	Escherichia coli	chrom	Escherichia coli	562	CP164788.1	98.389	2669	21	15	2039	4700	9941	12594	0	4671
HH3_dog	c84975c0-4261-4ea6-aeb9-ccf1e24dd2e5_ref	Escherichia coli	chrom	Klebsiella pneumoniae	573	CP177010.1	98.39	2671	19	16	2039	4700	173688	176343	0	4673
HH3_dog	c84975c0-4261-4ea6-aeb9-ccf1e24dd2e5_ref	Escherichia coli	chrom	Proteus mirabilis	584	MW699443.1	98.426	2669	19	16	2039	4700	46303	48955	0	4674
HH1_dog	caffbd69-324e-4f36-a9a1-9bcb76f1166c_ref	Escherichia coli	chrom	Enterobacter hormaechei	158836	CP132210.1	97.278	2278	38	17	2628	4896	103410	101148	0	3842
HH1_dog	caffbd69-324e-4f36-a9a1-9bcb76f1166c_ref	Escherichia coli	chrom	Citrobacter freundii	546	CP132325.1	97.278	2278	38	17	2628	4896	103410	101148	0	3842
HH1_dog	caffbd69-324e-4f36-a9a1-9bcb76f1166c_ref	Escherichia coli	chrom	Citrobacter freundii	546	CP150624.1	97.278	2278	38	17	2628	4896	105299	103037	0	3842
HH1_dog	caffbd69-324e-4f36-a9a1-9bcb76f1166c_ref	Escherichia coli	chrom	Klebsiella oxytoca	571	CP166430.1	97.278	2278	38	17	2628	4896	103410	101148	0	3842
HH1_dog	caffbd69-324e-4f36-a9a1-9bcb76f1166c_ref	Escherichia coli	chrom	Klebsiella pneumoniae subsp. pneumoniae	72407	CP034084.1	97.278	2278	38	17	2628	4896	105265	103003	0	3842
HH3_child	cb9465b0-da01-4a33-b946-a2cfcb495036_ref	Escherichia coli	chrom	Shigella flexneri 2a	42897	CP121221.1	97.79	9455	160	40	1	9439	12762	3341	0	16257
HH3_child	cb9465b0-da01-4a33-b946-a2cfcb495036_ref	Escherichia coli	chrom	Escherichia coli	562	OZ039175.1	99.056	9955	66	19	1	9949	27867	37799	0	17837
HH3_child	cb9465b0-da01-4a33-b946-a2cfcb495036_ref	Escherichia coli	chrom	Escherichia coli	562	PP566048.1	98.705	9958	98	22	1	9949	14541	24476	0	17645
HH3_child	cb9465b0-da01-4a33-b946-a2cfcb495036_ref	Escherichia coli	chrom	Escherichia coli	562	CP041527.1	98.767	9005	94	15	1	8996	18227	9231	0	15998
HH3_child	cb9465b0-da01-4a33-b946-a2cfcb495036_ref	Escherichia coli	chrom	Escherichia coli	562	CP069530.1	98.744	9000	97	15	1	8993	69033	78023	0	15980
HH3_dog	cc00e792-1e80-4420-9328-402eac601e80_ref	Escherichia coli	plasmid	Salmonella enterica	28901	CP149469.1	99.883	1714	1	1	20	1733	31045	29333	0	3153
HH3_dog	cc00e792-1e80-4420-9328-402eac601e80_ref	Escherichia coli	plasmid	Salmonella enterica	28901	CP149470.1	99.883	1714	1	1	20	1733	47698	45986	0	3153
HH3_dog	cc00e792-1e80-4420-9328-402eac601e80_ref	Escherichia coli	plasmid	Salmonella enterica subsp. enterica serovar 4,[5],12:i:-	440524	CP149271.1	99.883	1714	1	1	20	1733	28219	29931	0	3153
HH3_dog	cc00e792-1e80-4420-9328-402eac601e80_ref	Escherichia coli	plasmid	Escherichia coli	562	CP142591.1	99.883	1714	1	1	20	1733	54174	55886	0	3153
HH3_dog	cc00e792-1e80-4420-9328-402eac601e80_ref	Escherichia coli	plasmid	Shigella flexneri	623	CP055197.1	99.883	1714	1	1	20	1733	76462	74750	0	3153
HH2_dog	ccc4ce10-8e5e-4971-b2f3-d46b474d289b_ref	Escherichia coli	chrom	Escherichia coli	562	CP145629.1	100	1765	0	0	20	1784	22639	24403	0	3260
HH2_dog	ccc4ce10-8e5e-4971-b2f3-d46b474d289b_ref	Escherichia coli	chrom	Escherichia coli	562	CP159119.1	100	1765	0	0	20	1784	89215	87451	0	3260
HH2_dog	ccc4ce10-8e5e-4971-b2f3-d46b474d289b_ref	Escherichia coli	chrom	Escherichia coli	562	CP164943.1	100	1765	0	0	20	1784	61552	63316	0	3260
HH2_dog	ccc4ce10-8e5e-4971-b2f3-d46b474d289b_ref	Escherichia coli	chrom	Escherichia coli	562	CP164762.1	99.944	1771	1	0	18	1788	55133	56903	0	3265
HH2_dog	ccc4ce10-8e5e-4971-b2f3-d46b474d289b_ref	Escherichia coli	chrom	Escherichia coli	562	CP095817.1	100	1765	0	0	20	1784	70854	69090	0	3260
HH3_child	cd9c34dd-b368-407e-9be6-d5c9518dd954_ref	Escherichia coli	chrom	Escherichia coli O7:K1 str. CE10	1072459	CP003035.1	99.105	6035	5	20	2352	8372	4484	10483	0	10800
HH3_child	cd9c34dd-b368-407e-9be6-d5c9518dd954_ref	Escherichia coli	chrom	Escherichia coli	562	OZ039871.1	99.105	6035	5	20	2352	8372	38148	32149	0	10800
HH3_child	cd9c34dd-b368-407e-9be6-d5c9518dd954_ref	Escherichia coli	chrom	Escherichia coli	562	CP164236.1	99.105	6035	5	20	2352	8372	20172	26171	0	10800
HH3_child	cd9c34dd-b368-407e-9be6-d5c9518dd954_ref	Escherichia coli	chrom	Escherichia coli	562	CP056803.1	99.089	6035	6	20	2352	8372	46376	52375	0	10794
HH3_child	cd9c34dd-b368-407e-9be6-d5c9518dd954_ref	Escherichia coli	chrom	Escherichia coli	562	CP054382.1	99.105	6035	5	20	2352	8372	35938	29939	0	10800
HH2_poultry	cdbba485-6414-4306-b7a7-b01169d8acf8_ref	Escherichia coli	plasmid	Salmonella enterica subsp. enterica serovar Hadar	149385	CP022068.1	99.894	4704	0	5	30	4733	8227	12925	0	8654
HH2_poultry	cdbba485-6414-4306-b7a7-b01169d8acf8_ref	Escherichia coli	plasmid	Enterobacter hormaechei	158836	CP085783.1	99.894	4702	0	5	30	4731	58019	62715	0	8650
HH2_poultry	cdbba485-6414-4306-b7a7-b01169d8acf8_ref	Escherichia coli	plasmid	Enterobacter hormaechei	158836	CP042489.1	99.872	4704	0	6	30	4732	111067	115765	0	8648
HH2_poultry	cdbba485-6414-4306-b7a7-b01169d8acf8_ref	Escherichia coli	plasmid	Klebsiella pneumoniae	573	MK104259.1	99.873	4708	1	5	30	4737	80901	76199	0	8656
HH2_poultry	cdbba485-6414-4306-b7a7-b01169d8acf8_ref	Escherichia coli	plasmid	Serratia marcescens	615	CP083755.1	99.872	4704	0	6	30	4732	206463	201765	0	8648
HH3_poultry	ce45eaab-ff22-41f0-b7f3-b9a25f1d237d_ref	Enterobacteriaceae	chrom	Enterobacter hormaechei subsp. xiangfangensis	1296536	CP143655.1	99.706	3746	4	7	288	4032	71360	75099	0	6850
HH3_poultry	ce45eaab-ff22-41f0-b7f3-b9a25f1d237d_ref	Enterobacteriaceae	chrom	Salmonella enterica subsp. enterica serovar Mbandaka	192954	CP100723.1	99.706	3746	4	7	288	4032	145779	149518	0	6850
HH3_poultry	ce45eaab-ff22-41f0-b7f3-b9a25f1d237d_ref	Enterobacteriaceae	chrom	Aeromonas dhakensis	196024	AP027942.1	99.706	3746	4	7	288	4032	4835278	4839017	0	6850
HH3_poultry	ce45eaab-ff22-41f0-b7f3-b9a25f1d237d_ref	Enterobacteriaceae	chrom	Klebsiella pneumoniae	573	CP123431.1	99.706	3746	4	7	288	4032	102619	106358	0	6850
HH3_poultry	ce45eaab-ff22-41f0-b7f3-b9a25f1d237d_ref	Enterobacteriaceae	chrom	Citrobacter werkmanii	67827	LR822057.1	99.706	3746	4	7	288	4032	123659	127398	0	6850
HH3_poultry	cef28c5a-e6f3-4598-91ed-90a53c033430_ref	Escherichia coli	plasmid	Escherichia coli	562	CP117009.1	99.977	4258	0	1	20	4276	28357	24100	0	7856
HH3_poultry	cef28c5a-e6f3-4598-91ed-90a53c033430_ref	Escherichia coli	plasmid	Escherichia coli	562	CP042974.1	99.977	4258	0	1	20	4276	66193	70450	0	7856
HH3_poultry	cef28c5a-e6f3-4598-91ed-90a53c033430_ref	Escherichia coli	plasmid	Escherichia coli	562	CP116911.1	99.977	4258	0	1	20	4276	45411	49668	0	7856
HH3_poultry	cef28c5a-e6f3-4598-91ed-90a53c033430_ref	Escherichia coli	plasmid	Escherichia coli	562	CP116930.1	99.977	4258	0	1	20	4276	80001	84258	0	7856
HH3_poultry	cef28c5a-e6f3-4598-91ed-90a53c033430_ref	Escherichia coli	plasmid	Escherichia coli	562	CP042902.1	99.977	4258	0	1	20	4276	26688	22431	0	7856
HH2_poultry	cf4c5c1a-2ba3-4048-bcde-12ed87930b6f_ref	Escherichia coli	plasmid	Escherichia coli	562	OZ039292.1	96.456	1721	45	14	871	2579	3203	1487	0	2826
HH2_poultry	cf4c5c1a-2ba3-4048-bcde-12ed87930b6f_ref	Escherichia coli	plasmid	Escherichia coli	562	CP116926.1	96.456	1721	45	14	871	2579	6121	7837	0	2826
HH2_poultry	cf4c5c1a-2ba3-4048-bcde-12ed87930b6f_ref	Escherichia coli	plasmid	Escherichia coli	562	OZ040215.1	96.456	1721	45	14	871	2579	945	2661	0	2826
HH2_poultry	cf4c5c1a-2ba3-4048-bcde-12ed87930b6f_ref	Escherichia coli	plasmid	Escherichia coli	562	CP051740.1	96.456	1721	45	14	871	2579	6860	5144	0	2826
HH2_poultry	cf4c5c1a-2ba3-4048-bcde-12ed87930b6f_ref	Escherichia coli	plasmid	Klebsiella oxytoca	571	CP138772.1	96.456	1721	45	14	871	2579	1805	89	0	2826
HH2_poultry	cfc6b939-f04a-4e19-b579-3ed28e98fd5e_ref	Escherichia coli	chrom	Escherichia coli	562	AP039440.1	99.959	4852	2	0	24	4875	17885	13034	0	8949
HH2_poultry	cfc6b939-f04a-4e19-b579-3ed28e98fd5e_ref	Escherichia coli	chrom	Escherichia coli	562	CP115366.1	99.918	4852	1	1	24	4875	16318	21166	0	8935
HH2_poultry	cfc6b939-f04a-4e19-b579-3ed28e98fd5e_ref	Escherichia coli	chrom	Escherichia coli	562	CP122493.1	99.959	4852	2	0	24	4875	181385	176534	0	8949
HH2_poultry	cfc6b939-f04a-4e19-b579-3ed28e98fd5e_ref	Escherichia coli	chrom	Escherichia coli	562	CP100905.1	99.959	4852	1	1	24	4875	22158	27008	0	8948
HH2_poultry	cfc6b939-f04a-4e19-b579-3ed28e98fd5e_ref	Escherichia coli	chrom	Escherichia coli	562	CP042971.1	99.711	4852	1	1	24	4875	15343	20181	0	8870
HH2_dog	d08cc295-1ec7-47bf-89db-f9c3b450d3f4_ref	Escherichia coli	plasmid	Escherichia coli	562	CP034256.1	99.867	2259	1	2	20	2277	9863	12120	0	4154
HH2_dog	d08cc295-1ec7-47bf-89db-f9c3b450d3f4_ref	Escherichia coli	plasmid	Escherichia coli	562	CP116926.1	99.867	2259	1	2	20	2277	5214	7471	0	4154
HH2_dog	d08cc295-1ec7-47bf-89db-f9c3b450d3f4_ref	Escherichia coli	plasmid	Escherichia coli	562	CP051740.1	99.867	2259	1	2	20	2277	7767	5510	0	4154
HH2_dog	d08cc295-1ec7-47bf-89db-f9c3b450d3f4_ref	Escherichia coli	plasmid	Escherichia coli	562	OZ040215.1	99.867	2259	1	2	20	2277	38	2295	0	4154
HH2_dog	d08cc295-1ec7-47bf-89db-f9c3b450d3f4_ref	Escherichia coli	plasmid	Klebsiella oxytoca	571	CP138772.1	99.867	2259	1	2	20	2277	2712	455	0	4154
HH2_poultry	d12925ef-d3a2-4afc-9a0b-6786a45c8421_ref	Escherichia coli	plasmid	Klebsiella variicola	244366	CP067263.1	97.532	2634	44	15	1772	4392	402	3027	0	4484
HH2_poultry	d12925ef-d3a2-4afc-9a0b-6786a45c8421_ref	Escherichia coli	plasmid	Escherichia coli	562	MF474175.1	97.494	2634	45	15	1772	4392	22570	19945	0	4479
HH2_poultry	d12925ef-d3a2-4afc-9a0b-6786a45c8421_ref	Escherichia coli	plasmid	Escherichia coli	562	CP067269.1	97.494	2634	45	15	1772	4392	402	3027	0	4479
HH2_poultry	d12925ef-d3a2-4afc-9a0b-6786a45c8421_ref	Escherichia coli	plasmid	Escherichia coli	562	CP067315.1	97.532	2634	44	15	1772	4392	402	3027	0	4484
HH2_poultry	d12925ef-d3a2-4afc-9a0b-6786a45c8421_ref	Escherichia coli	plasmid	Escherichia coli	562	CP021730.1	97.494	2634	45	15	1772	4392	22957	25582	0	4479
HH1_dog	d1f202c2-a4f4-47fd-b8c2-2f794b8c5c37_ref	Escherichia coli	chrom	Escherichia coli	562	CP133102.1	98.14	1183	7	9	1136	2318	109729	108562	0	2049
HH1_dog	d1f202c2-a4f4-47fd-b8c2-2f794b8c5c37_ref	Escherichia coli	chrom	Escherichia coli	562	OZ039865.1	98.14	1183	7	9	1136	2318	31120	32287	0	2049
HH1_dog	d1f202c2-a4f4-47fd-b8c2-2f794b8c5c37_ref	Escherichia coli	chrom	Escherichia coli	562	OZ039480.1	98.14	1183	7	9	1136	2318	62944	64111	0	2049
HH1_dog	d1f202c2-a4f4-47fd-b8c2-2f794b8c5c37_ref	Escherichia coli	chrom	Escherichia coli	562	OZ040896.1	98.14	1183	7	9	1136	2318	270581	269414	0	2049
HH1_dog	d1f202c2-a4f4-47fd-b8c2-2f794b8c5c37_ref	Escherichia coli	chrom	Salmonella enterica subsp. enterica	59201	CP065080.1	98.14	1183	7	9	1136	2318	1186824	1185657	0	2049
HH1_dog	d23152fb-c6e7-405d-ac26-67328553805c_ref	Escherichia coli	chrom	Escherichia coli	562	CP088409.1	98.862	5183	26	29	1	5173	31621	36780	0	9214
HH1_dog	d23152fb-c6e7-405d-ac26-67328553805c_ref	Escherichia coli	chrom	Escherichia coli	562	CP088803.1	98.88	5180	25	29	4	5173	88812	83656	0	9214
HH1_dog	d23152fb-c6e7-405d-ac26-67328553805c_ref	Escherichia coli	chrom	Escherichia coli	562	CP088642.1	98.88	5180	25	29	4	5173	14295	9139	0	9214
HH1_dog	d23152fb-c6e7-405d-ac26-67328553805c_ref	Escherichia coli	chrom	Escherichia coli	562	LR890411.1	98.88	5180	25	29	4	5173	16311	11155	0	9214
HH1_dog	d23152fb-c6e7-405d-ac26-67328553805c_ref	Escherichia coli	chrom	Escherichia coli	562	CP159119.1	98.862	5183	26	29	1	5173	88580	93739	0	9214
HH3_dog	d2784e66-7dff-4ce0-ba04-59481f167639_ref	Escherichia coli	chrom	Escherichia coli	562	CP163706.1	98.857	3848	0	30	20	3827	3844	1	0	6822
HH3_dog	d2784e66-7dff-4ce0-ba04-59481f167639_ref	Escherichia coli	chrom	Escherichia coli	562	CP163706.1	99.1	4891	0	31	20	4870	13719	8833	0	8748
HH3_dog	d2784e66-7dff-4ce0-ba04-59481f167639_ref	Escherichia coli	chrom	Escherichia coli	562	CP164492.1	98.857	3848	0	30	20	3826	5214	9058	0	6822
HH3_dog	d2784e66-7dff-4ce0-ba04-59481f167639_ref	Escherichia coli	chrom	Escherichia coli	562	OZ040215.1	98.857	3848	0	30	20	3826	38	3882	0	6822
HH3_dog	d2784e66-7dff-4ce0-ba04-59481f167639_ref	Escherichia coli	chrom	Escherichia coli	562	CP116926.1	98.857	3848	0	30	20	3826	5214	9058	0	6822
HH2_poultry	d3d9419e-7bf7-4be9-9a7b-c947b397be4e_ref	Enterobacteriaceae	plasmid	Salmonella enterica subsp. enterica serovar Enteritidis	149539	PP920564.1	99.788	2833	1	4	20	2852	31032	28205	0	5193
HH2_poultry	d3d9419e-7bf7-4be9-9a7b-c947b397be4e_ref	Enterobacteriaceae	plasmid	Escherichia coli	562	CP165432.1	99.788	2833	1	4	20	2852	50199	47372	0	5193
HH2_poultry	d3d9419e-7bf7-4be9-9a7b-c947b397be4e_ref	Enterobacteriaceae	plasmid	Escherichia coli	562	OZ039090.1	99.788	2833	1	4	20	2852	65674	62847	0	5193
HH2_poultry	d3d9419e-7bf7-4be9-9a7b-c947b397be4e_ref	Enterobacteriaceae	plasmid	Escherichia coli	562	AP027845.1	99.823	2830	0	4	20	2849	257	3081	0	5193
HH2_poultry	d3d9419e-7bf7-4be9-9a7b-c947b397be4e_ref	Enterobacteriaceae	plasmid	Escherichia coli	562	OZ040016.1	99.823	2830	0	4	20	2849	51700	54524	0	5193
HH1_dog	d4d4c902-4bce-4618-acfc-843f7adc5017_ref	Escherichia coli	chrom	Escherichia coli	562	OZ038571.1	99.541	1524	6	1	37	1560	41841	40319	0	2774
HH1_dog	d4d4c902-4bce-4618-acfc-843f7adc5017_ref	Escherichia coli	chrom	Escherichia coli	562	OZ039968.1	99.541	1524	6	1	37	1560	41841	40319	0	2774
HH1_dog	d4d4c902-4bce-4618-acfc-843f7adc5017_ref	Escherichia coli	chrom	Escherichia coli	562	OZ039875.1	99.541	1525	6	1	37	1561	48433	46910	0	2776
HH1_dog	d4d4c902-4bce-4618-acfc-843f7adc5017_ref	Escherichia coli	chrom	Escherichia coli	562	CP163814.1	99.541	1525	6	1	37	1561	98898	100421	0	2776
HH1_dog	d4d4c902-4bce-4618-acfc-843f7adc5017_ref	Escherichia coli	chrom	Escherichia coli	562	LC771586.1	99.869	1524	1	1	37	1560	18242	16720	0	2802
HH2_poultry	d4e184e2-beaf-4d3b-a9f4-af81351018cf_ref	Escherichia coli	plasmid	Escherichia coli	562	CP060934.1	97.933	5950	45	56	7209	13139	127933	133823	0	10235
HH2_poultry	d4e184e2-beaf-4d3b-a9f4-af81351018cf_ref	Escherichia coli	plasmid	Escherichia fergusonii	564	AP028833.1	97.949	5949	45	55	7209	13139	47661	41772	0	10238
HH2_poultry	d4e184e2-beaf-4d3b-a9f4-af81351018cf_ref	Escherichia coli	plasmid	Escherichia fergusonii	564	AP028824.1	97.949	5949	45	55	7209	13139	47661	41772	0	10238
HH2_poultry	d4e184e2-beaf-4d3b-a9f4-af81351018cf_ref	Escherichia coli	plasmid	Escherichia fergusonii	564	AP028854.1	97.949	5949	45	55	7209	13139	46920	41031	0	10238
HH2_poultry	d4e184e2-beaf-4d3b-a9f4-af81351018cf_ref	Escherichia coli	plasmid	Escherichia fergusonii	564	AP028828.1	97.949	5949	45	55	7209	13139	47661	41772	0	10238
HH1_dog	d5b7cde5-4977-42e6-b48e-91717282c6a7_ref	Escherichia coli	plasmid	Shigella flexneri 1a	374923	CP020344.1	99.408	2702	5	8	2599	5297	55889	58582	0	4891
HH1_dog	d5b7cde5-4977-42e6-b48e-91717282c6a7_ref	Escherichia coli	plasmid	Citrobacter freundii	546	CP162983.1	99.408	2702	5	8	2599	5297	9151	6458	0	4891
HH1_dog	d5b7cde5-4977-42e6-b48e-91717282c6a7_ref	Escherichia coli	plasmid	Escherichia coli	562	CP125071.1	99.371	2702	6	8	2599	5297	82433	79740	0	4885
HH1_dog	d5b7cde5-4977-42e6-b48e-91717282c6a7_ref	Escherichia coli	plasmid	Escherichia coli	562	CP067247.1	99.408	2701	5	8	2600	5297	30947	33639	0	4889
HH1_dog	d5b7cde5-4977-42e6-b48e-91717282c6a7_ref	Escherichia coli	plasmid	Escherichia coli	562	CP067313.1	99.371	2703	5	9	2599	5297	61373	64067	0	4887
HH2_poultry	d5f87265-e836-4226-a0b3-0aef8d234312_ref	Escherichia coli	plasmid	Escherichia coli	562	AP027705.1	97.62	6512	13	101	1240	7617	89627	83124	0	11036
HH2_poultry	d5f87265-e836-4226-a0b3-0aef8d234312_ref	Escherichia coli	plasmid	Escherichia coli	562	AP027552.1	97.62	6512	13	101	1240	7617	54742	48239	0	11036
HH2_poultry	d5f87265-e836-4226-a0b3-0aef8d234312_ref	Escherichia coli	plasmid	Escherichia coli	562	CP083586.1	97.62	6512	13	101	1240	7617	166475	172978	0	11036
HH2_poultry	d5f87265-e836-4226-a0b3-0aef8d234312_ref	Escherichia coli	plasmid	Escherichia coli	562	AP027714.1	97.607	6518	14	101	1240	7623	31948	25439	0	11042
HH2_poultry	d5f87265-e836-4226-a0b3-0aef8d234312_ref	Escherichia coli	plasmid	Escherichia coli	562	OQ534120.1	97.62	6512	13	101	1240	7617	50415	56918	0	11036
HH2_poultry	d65d599b-90cf-4b3e-93c3-854ef0ae85e1_ref	Escherichia coli	plasmid	Escherichia coli	562	CP066806.1	98.386	2417	5	19	30	2433	240070	237675	0	4217
HH2_poultry	d65d599b-90cf-4b3e-93c3-854ef0ae85e1_ref	Escherichia coli	plasmid	Escherichia coli	562	OW848982.1	98.306	2420	4	19	30	2433	15108	12710	0	4207
HH2_poultry	d65d599b-90cf-4b3e-93c3-854ef0ae85e1_ref	Escherichia coli	plasmid	Escherichia coli	562	OZ040016.1	99.891	1831	0	2	30	1859	51700	53529	0	3369
HH2_poultry	d65d599b-90cf-4b3e-93c3-854ef0ae85e1_ref	Escherichia coli	plasmid	Klebsiella pneumoniae subsp. pneumoniae	72407	CP079180.1	98.504	2406	8	16	30	2433	76011	78390	0	4218
HH2_poultry	d65d599b-90cf-4b3e-93c3-854ef0ae85e1_ref	Escherichia coli	plasmid	Klebsiella pneumoniae subsp. pneumoniae	72407	CP079187.1	98.504	2406	8	16	30	2433	76011	78390	0	4218
HH3_dog	d88d069f-48ca-4e8d-8720-c9a9a8169fb6_ref	Escherichia coli	plasmid	Escherichia coli O102:H6	3065859	CP163449.1	99.98	5077	0	1	1728	6804	62139	67214	0	9369
HH3_dog	d88d069f-48ca-4e8d-8720-c9a9a8169fb6_ref	Escherichia coli	plasmid	Escherichia coli	562	CP173563.1	99.98	5077	0	1	1728	6804	113899	108824	0	9369
HH3_dog	d88d069f-48ca-4e8d-8720-c9a9a8169fb6_ref	Escherichia coli	plasmid	Escherichia coli	562	LC744489.1	99.98	5077	0	1	1728	6804	137716	132641	0	9369
HH3_dog	d88d069f-48ca-4e8d-8720-c9a9a8169fb6_ref	Escherichia coli	plasmid	Escherichia coli	562	AP019804.1	99.98	5077	0	1	1728	6804	20476	15401	0	9369
HH3_dog	d88d069f-48ca-4e8d-8720-c9a9a8169fb6_ref	Escherichia coli	plasmid	Escherichia coli	562	CP173483.1	99.98	5077	0	1	1728	6804	3467	8542	0	9369
HH1_poultry	dc24c42e-160f-4160-87a1-a4be772a6d77_ref	Escherichia coli	plasmid	Escherichia coli	562	CP125923.1	100	4788	0	0	1812	6599	2376540	2371753	0	8842
HH1_poultry	dc24c42e-160f-4160-87a1-a4be772a6d77_ref	Escherichia coli	plasmid	Escherichia coli	562	CP122765.1	100	4788	0	0	1812	6599	9539	14326	0	8842
HH1_poultry	dc24c42e-160f-4160-87a1-a4be772a6d77_ref	Escherichia coli	plasmid	Klebsiella pneumoniae	573	PQ126476.1	100	4788	0	0	1812	6599	104726	99939	0	8842
HH1_poultry	dc24c42e-160f-4160-87a1-a4be772a6d77_ref	Escherichia coli	plasmid	Klebsiella pneumoniae	573	CP171587.1	100	4788	0	0	1812	6599	26712	31499	0	8842
HH1_poultry	dc24c42e-160f-4160-87a1-a4be772a6d77_ref	Escherichia coli	plasmid	Klebsiella pneumoniae	573	CP138467.1	100	4788	0	0	1812	6599	43252	38465	0	8842
HH2_poultry	dccf0981-af2f-43eb-acd5-4945e62aedda_ref	Escherichia coli	plasmid	Enterobacter hormaechei subsp. xiangfangensis	1296536	AP038762.1	99.932	5869	4	0	31	5899	35191	29323	0	10816
HH2_poultry	dccf0981-af2f-43eb-acd5-4945e62aedda_ref	Escherichia coli	plasmid	Shigella flexneri 7b	2049486	CP024474.1	99.932	5869	4	0	31	5899	4128	9996	0	10816
HH2_poultry	dccf0981-af2f-43eb-acd5-4945e62aedda_ref	Escherichia coli	plasmid	Salmonella enterica subsp. enterica	59201	CP087553.1	99.932	5869	4	0	31	5899	1487541	1481673	0	10816
HH2_poultry	dccf0981-af2f-43eb-acd5-4945e62aedda_ref	Escherichia coli	plasmid	Salmonella enterica subsp. enterica	59201	CP087498.1	99.932	5869	4	0	31	5899	63243	57375	0	10816
HH2_poultry	dccf0981-af2f-43eb-acd5-4945e62aedda_ref	Escherichia coli	plasmid	Salmonella enterica subsp. enterica	59201	CP087472.1	99.932	5869	4	0	31	5899	44130	38262	0	10816
HH1_poultry	dd3de1bf-4c64-425c-a5de-037b1ad07dc5_ref	Escherichia coli	plasmid	Escherichia coli	562	AP027645.1	99.952	8371	3	1	1	8370	8371	1	0	15435
HH1_poultry	dd3de1bf-4c64-425c-a5de-037b1ad07dc5_ref	Escherichia coli	plasmid	Escherichia coli	562	AP027670.1	99.964	8327	2	1	1	8326	8328	2	0	15359
HH1_poultry	dd3de1bf-4c64-425c-a5de-037b1ad07dc5_ref	Escherichia coli	plasmid	Escherichia coli	562	CP063490.1	99.939	9775	6	0	93	9867	1	9775	0	18018
HH1_poultry	dd3de1bf-4c64-425c-a5de-037b1ad07dc5_ref	Escherichia coli	plasmid	Escherichia coli	562	AP027651.1	99.864	8838	11	1	240	9076	1	8838	0	16253
HH1_poultry	dd3de1bf-4c64-425c-a5de-037b1ad07dc5_ref	Escherichia coli	plasmid	Escherichia coli	562	GQ149344.1	99.908	9776	7	2	93	9867	1	9775	0	18002
HH4_poultry2	dd7b1c11-d88b-419f-8c13-2bdc13e20cfe_ref	Klebsiella pneumoniae	plasmid	Salmonella enterica subsp. enterica serovar Enteritidis	149539	PP920564.1	99.206	4282	1	28	28	4309	31032	26784	0	7688
HH4_poultry2	dd7b1c11-d88b-419f-8c13-2bdc13e20cfe_ref	Klebsiella pneumoniae	plasmid	Escherichia coli	562	OZ039090.1	99.206	4282	1	28	28	4309	65674	61426	0	7688
HH4_poultry2	dd7b1c11-d88b-419f-8c13-2bdc13e20cfe_ref	Klebsiella pneumoniae	plasmid	Escherichia coli	562	CP146554.1	99.206	4282	1	28	28	4309	13123	8875	0	7688
HH4_poultry2	dd7b1c11-d88b-419f-8c13-2bdc13e20cfe_ref	Klebsiella pneumoniae	plasmid	Escherichia coli	562	CP083419.1	95.92	7868	124	148	28	7846	2239378	2247097	0	12569
HH4_poultry2	dd7b1c11-d88b-419f-8c13-2bdc13e20cfe_ref	Klebsiella pneumoniae	plasmid	Escherichia coli	562	OZ040016.1	99.206	4282	1	28	28	4309	51700	55948	0	7688
HH1_dog	de6a68cb-13bc-48ed-a8b2-e9ada1310503_ref	Escherichia coli	plasmid	Klebsiella michiganensis	1134687	CP116217.1	100	1193	0	0	128	1320	19673	18481	0	2204
HH1_dog	de6a68cb-13bc-48ed-a8b2-e9ada1310503_ref	Escherichia coli	plasmid	Klebsiella michiganensis	1134687	CP095003.1	100	1193	0	0	128	1320	20865	19673	0	2204
HH1_dog	de6a68cb-13bc-48ed-a8b2-e9ada1310503_ref	Escherichia coli	plasmid	Klebsiella michiganensis	1134687	CP008843.1	100	1193	0	0	128	1320	161998	163190	0	2204
HH1_dog	de6a68cb-13bc-48ed-a8b2-e9ada1310503_ref	Escherichia coli	plasmid	Klebsiella sp. LTGPAF-6F	1905288	CP017452.1	100	1193	0	0	128	1320	12457	13649	0	2204
HH1_dog	de6a68cb-13bc-48ed-a8b2-e9ada1310503_ref	Escherichia coli	plasmid	Klebsiella pasteurii	2587529	CP162999.1	100	1193	0	0	128	1320	23776	24968	0	2204
HH1_dog	deb43106-5496-4b77-820c-273ad8b135cd_ref	Escherichia coli	chrom	Escherichia coli	562	CP020057.1	98.911	2021	9	9	28	2044	10877	8866	0	3598
HH1_dog	deb43106-5496-4b77-820c-273ad8b135cd_ref	Escherichia coli	chrom	Salmonella enterica subsp. enterica serovar Agona	58095	OZ184635.1	98.06	1134	9	9	915	2044	4894402	4895526	0	1960
HH1_dog	deb43106-5496-4b77-820c-273ad8b135cd_ref	Escherichia coli	chrom	Salmonella enterica subsp. enterica serovar Agona	58095	OZ184635.1	98.062	1135	8	10	915	2044	21604	20479	0	1962
HH1_dog	deb43106-5496-4b77-820c-273ad8b135cd_ref	Escherichia coli	chrom	Salmonella enterica subsp. enterica serovar Muenchen	596	CP120328.1	98.148	1134	8	9	915	2044	247536	248660	0	1965
HH1_dog	deb43106-5496-4b77-820c-273ad8b135cd_ref	Escherichia coli	chrom	uncultured bacterium	77133	KU546519.1	99.525	1264	3	3	28	1290	1796	3057	0	2298
HH3_dog	df2075ae-4a1f-4267-ac4d-1888fca5bf15_ref	Klebsiella pneumoniae	chrom	Salmonella enterica	28901	CP149470.1	99.929	1399	0	1	1284	2682	45985	47382	0	2577
HH3_dog	df2075ae-4a1f-4267-ac4d-1888fca5bf15_ref	Klebsiella pneumoniae	chrom	Salmonella enterica	28901	CP149469.1	99.929	1399	0	1	1284	2682	29332	30729	0	2577
HH3_dog	df2075ae-4a1f-4267-ac4d-1888fca5bf15_ref	Klebsiella pneumoniae	chrom	Salmonella enterica subsp. enterica serovar 4,[5],12:i:-	440524	CP149271.1	99.929	1399	0	1	1284	2682	29932	28535	0	2577
HH3_dog	df2075ae-4a1f-4267-ac4d-1888fca5bf15_ref	Klebsiella pneumoniae	chrom	Escherichia coli	562	CP142591.1	99.929	1399	0	1	1284	2682	55887	54490	0	2577
HH3_dog	df2075ae-4a1f-4267-ac4d-1888fca5bf15_ref	Klebsiella pneumoniae	chrom	Shigella flexneri	623	CP055197.1	99.929	1399	0	1	1284	2682	74749	76146	0	2577
HH3_dog	df311607-3742-4901-88a3-3c3968cbfad9_ref	Escherichia coli	chrom	Salmonella enterica subsp. enterica serovar 4,[5],12:i:-	440524	CP149217.1	96.416	3460	36	62	2150	5590	35318	38708	0	5622
HH3_dog	df311607-3742-4901-88a3-3c3968cbfad9_ref	Escherichia coli	chrom	Salmonella enterica subsp. enterica serovar 4,[5],12:i:-	440524	CP149280.1	96.416	3460	36	62	2150	5590	23205	19815	0	5622
HH3_dog	df311607-3742-4901-88a3-3c3968cbfad9_ref	Escherichia coli	chrom	Escherichia coli	562	CP142591.1	96.416	3460	36	62	2150	5590	49986	46596	0	5622
HH3_dog	df311607-3742-4901-88a3-3c3968cbfad9_ref	Escherichia coli	chrom	Escherichia coli	562	CP063502.1	96.416	3460	36	62	2150	5590	28354	24964	0	5622
HH3_dog	df311607-3742-4901-88a3-3c3968cbfad9_ref	Escherichia coli	chrom	Salmonella enterica subsp. enterica serovar Infantis	595	CP148777.1	96.416	3460	36	62	2150	5590	4658	8048	0	5622
HH1_poultry	e01a31a4-8eb4-4964-a7c0-0dcafafbda17_ref	Escherichia coli	chrom	Salmonella sp. SA17155	3030530	CP123280.1	100	3213	0	0	20	3232	4383027	4379815	0	5934
HH1_poultry	e01a31a4-8eb4-4964-a7c0-0dcafafbda17_ref	Escherichia coli	chrom	Salmonella enterica subsp. enterica serovar 4,[5],12:i:-	440524	AP023300.1	100	3213	0	0	20	3232	1155000	1151788	0	5934
HH1_poultry	e01a31a4-8eb4-4964-a7c0-0dcafafbda17_ref	Escherichia coli	chrom	Escherichia coli	562	CP164161.1	100	3215	0	0	18	3232	136264	139478	0	5938
HH1_poultry	e01a31a4-8eb4-4964-a7c0-0dcafafbda17_ref	Escherichia coli	chrom	Escherichia coli	562	CP164161.1	100	3215	0	0	18	3232	148574	151788	0	5938
HH1_poultry	e01a31a4-8eb4-4964-a7c0-0dcafafbda17_ref	Escherichia coli	chrom	Escherichia coli	562	CP164161.1	100	3213	0	0	20	3232	160886	164098	0	5934
HH1_dog	e02e7f0d-a171-4a81-bea9-13db4d2f2ec8_ref	Escherichia coli	chrom	Salmonella enterica	28901	CP169337.1	95.498	1266	31	18	20	1280	25259	26503	0	1999
HH1_dog	e02e7f0d-a171-4a81-bea9-13db4d2f2ec8_ref	Escherichia coli	chrom	Salmonella sp. SA14318	3030529	CP123283.1	95.219	1276	34	18	20	1289	8618	7364	0	1993
HH1_dog	e02e7f0d-a171-4a81-bea9-13db4d2f2ec8_ref	Escherichia coli	chrom	Klebsiella pneumoniae	573	CP054986.1	95.298	1276	33	20	20	1280	71170	72433	0	1999
HH1_dog	e02e7f0d-a171-4a81-bea9-13db4d2f2ec8_ref	Escherichia coli	chrom	Salmonella enterica subsp. enterica	59201	CP087537.1	95.422	1267	31	18	20	1280	9858	11103	0	1993
HH1_dog	e02e7f0d-a171-4a81-bea9-13db4d2f2ec8_ref	Escherichia coli	chrom	Salmonella enterica subsp. enterica	59201	CP087529.1	95.219	1276	34	18	20	1289	27792	26538	0	1993
HH1_dog	e0a90fa6-5ee0-4470-a47b-a0c94fa02b19_ref	Escherichia coli	chrom	Escherichia albertii	208962	CP030780.2	97.466	4262	64	19	29	4285	11313	15535	0	7232
HH1_dog	e0a90fa6-5ee0-4470-a47b-a0c94fa02b19_ref	Escherichia coli	chrom	Escherichia coli	562	CP164449.1	97.677	4262	55	19	29	4285	4326	104	0	7282
HH1_dog	e0a90fa6-5ee0-4470-a47b-a0c94fa02b19_ref	Escherichia coli	chrom	Escherichia coli	562	OZ039159.1	97.837	3375	53	18	916	4285	82011	78652	0	5810
HH1_dog	e0a90fa6-5ee0-4470-a47b-a0c94fa02b19_ref	Escherichia coli	chrom	Escherichia coli	562	CP148278.1	98.323	3279	36	17	1011	4285	3367	104	0	5733
HH1_dog	e0a90fa6-5ee0-4470-a47b-a0c94fa02b19_ref	Escherichia coli	chrom	Escherichia coli	562	OZ039631.1	97.443	4262	64	20	29	4285	4325	104	0	7225
HH2_poultry	e100097b-b14f-48b6-a1ed-4361c9269a06_ref	Escherichia coli	chrom	Escherichia coli	562	CP101265.1	99.925	5314	2	2	913	6225	90966	85654	0	9790
HH2_poultry	e100097b-b14f-48b6-a1ed-4361c9269a06_ref	Escherichia coli	chrom	Escherichia coli	562	OY754365.1	99.925	5314	2	2	913	6225	56786	62098	0	9790
HH2_poultry	e100097b-b14f-48b6-a1ed-4361c9269a06_ref	Escherichia coli	chrom	Escherichia coli	562	OZ039514.1	99.925	5314	2	2	913	6225	86679	81367	0	9790
HH2_poultry	e100097b-b14f-48b6-a1ed-4361c9269a06_ref	Escherichia coli	chrom	Escherichia coli	562	CP070027.1	99.925	5314	2	2	913	6225	22374	27686	0	9790
HH2_poultry	e100097b-b14f-48b6-a1ed-4361c9269a06_ref	Escherichia coli	chrom	Escherichia coli	562	CP172147.1	99.925	5314	2	2	913	6225	13609	18921	0	9790
HH4_poultry2	e322dc3e-b7b4-4795-9474-9e14f8846c73_ref	Escherichia coli	plasmid	Escherichia coli	562	CP141094.1	99.769	4771	3	7	1	4768	38944	34179	0	8743
HH4_poultry2	e322dc3e-b7b4-4795-9474-9e14f8846c73_ref	Escherichia coli	plasmid	Escherichia coli	562	CP157958.1	99.769	4771	3	7	1	4768	1259968	1255203	0	8743
HH4_poultry2	e322dc3e-b7b4-4795-9474-9e14f8846c73_ref	Escherichia coli	plasmid	Escherichia coli	562	CP071440.1	99.811	4765	1	7	1	4762	17853	22612	0	8743
HH4_poultry2	e322dc3e-b7b4-4795-9474-9e14f8846c73_ref	Escherichia coli	plasmid	Escherichia coli	562	CP082825.1	99.769	4771	3	7	1	4768	61858	57093	0	8743
HH4_poultry2	e322dc3e-b7b4-4795-9474-9e14f8846c73_ref	Escherichia coli	plasmid	Escherichia coli UMN026	585056	CU928163.2	99.769	4771	3	7	1	4768	5006109	5001344	0	8743
HH2_poultry	e4c1cc3e-1e0c-4c98-9da1-f4c96ad80735_ref	Enterobacteriaceae	plasmid	Salmonella enterica subsp. enterica serovar Indiana	286783	CP041182.1	99.949	3931	1	1	3	3933	171852	167923	0	7247
HH2_poultry	e4c1cc3e-1e0c-4c98-9da1-f4c96ad80735_ref	Enterobacteriaceae	plasmid	Salmonella enterica subsp. enterica serovar Indiana	286783	CP041180.1	99.949	3931	1	1	3	3933	132519	136448	0	7247
HH2_poultry	e4c1cc3e-1e0c-4c98-9da1-f4c96ad80735_ref	Enterobacteriaceae	plasmid	Escherichia coli	562	CP122926.1	99.949	3931	1	1	3	3933	40637	44566	0	7247
HH2_poultry	e4c1cc3e-1e0c-4c98-9da1-f4c96ad80735_ref	Enterobacteriaceae	plasmid	Escherichia coli	562	CP165057.1	99.949	3931	1	1	3	3933	4918586	4922515	0	7247
HH2_poultry	e4c1cc3e-1e0c-4c98-9da1-f4c96ad80735_ref	Enterobacteriaceae	plasmid	Escherichia coli	562	CP165057.1	99.949	3931	1	1	3	3933	4928387	4932316	0	7247
HH2_poultry	e5f50548-62a5-41ed-a19e-b22d0a9a18a6_ref	Escherichia coli	chrom	Salmonella enterica subsp. enterica serovar Mbandaka	192954	CP100723.1	99.912	4524	4	0	906	5429	145759	150282	0	8333
HH2_poultry	e5f50548-62a5-41ed-a19e-b22d0a9a18a6_ref	Escherichia coli	chrom	Aeromonas dhakensis	196024	AP027942.1	99.912	4524	4	0	906	5429	4835258	4839781	0	8333
HH2_poultry	e5f50548-62a5-41ed-a19e-b22d0a9a18a6_ref	Escherichia coli	chrom	Citrobacter freundii	546	MF344582.1	99.912	4524	4	0	906	5429	149511	154034	0	8333
HH2_poultry	e5f50548-62a5-41ed-a19e-b22d0a9a18a6_ref	Escherichia coli	chrom	Escherichia coli	562	AP027666.1	99.934	4521	3	0	909	5429	2214525	2210005	0	8333
HH2_poultry	e5f50548-62a5-41ed-a19e-b22d0a9a18a6_ref	Escherichia coli	chrom	Klebsiella pneumoniae	573	CP123431.1	99.912	4524	4	0	906	5429	102599	107122	0	8333
HH2_dog	e69ad329-a665-49c9-b7e2-7c9e9c7cd83f_ref	Escherichia coli	plasmid	Escherichia coli O157	1045010	CP044149.1	99.596	3467	5	5	20	3484	7905	4446	0	6316
HH2_dog	e69ad329-a665-49c9-b7e2-7c9e9c7cd83f_ref	Escherichia coli	plasmid	Escherichia coli	562	CP020057.1	99.625	3464	4	5	20	3481	15991	19447	0	6316
HH2_dog	e69ad329-a665-49c9-b7e2-7c9e9c7cd83f_ref	Escherichia coli	plasmid	Escherichia coli	562	CP124997.1	99.651	3728	4	5	20	3745	12425	16145	0	6804
HH2_dog	e69ad329-a665-49c9-b7e2-7c9e9c7cd83f_ref	Escherichia coli	plasmid	Escherichia coli	562	PP261913.1	99.625	3464	4	5	20	3481	7891	11347	0	6316
HH2_dog	e69ad329-a665-49c9-b7e2-7c9e9c7cd83f_ref	Escherichia coli	plasmid	uncultured bacterium	77133	KU546537.1	99.625	3464	4	5	20	3481	3053	6509	0	6316
HH2_poultry	e79cd789-7a47-4b05-8190-54e0fedb6e89_ref	Escherichia coli	chrom	Escherichia coli	562	CP124991.1	100	6207	0	0	20	6226	31255	25049	0	11463
HH2_poultry	e79cd789-7a47-4b05-8190-54e0fedb6e89_ref	Escherichia coli	chrom	Escherichia coli	562	CP071440.1	100	6207	0	0	20	6226	17844	24050	0	11463
HH2_poultry	e79cd789-7a47-4b05-8190-54e0fedb6e89_ref	Escherichia coli	chrom	Escherichia coli	562	OZ038661.1	100	6207	0	0	20	6226	47998	41792	0	11463
HH2_poultry	e79cd789-7a47-4b05-8190-54e0fedb6e89_ref	Escherichia coli	chrom	Escherichia fergusonii	564	AP028860.1	100	6207	0	0	20	6226	73597	79803	0	11463
HH2_poultry	e79cd789-7a47-4b05-8190-54e0fedb6e89_ref	Escherichia coli	chrom	Escherichia fergusonii	564	AP028849.1	100	6207	0	0	20	6226	73597	79803	0	11463
HH2_dog	e7d9152c-239c-46b4-bd7a-843c1c69f33f_ref	Escherichia coli	plasmid	Escherichia coli	562	CP163706.1	99.963	8129	0	3	1745	9873	4946	13071	0	14992
HH2_dog	e7d9152c-239c-46b4-bd7a-843c1c69f33f_ref	Escherichia coli	plasmid	Klebsiella pneumoniae	573	OZ111305.1	99.939	4946	2	1	1744	6689	11503	6559	0	9116
HH2_dog	e7d9152c-239c-46b4-bd7a-843c1c69f33f_ref	Escherichia coli	plasmid	Klebsiella pneumoniae	573	CP074457.1	99.939	4946	1	2	1745	6689	53633	48689	0	9116
HH2_dog	e7d9152c-239c-46b4-bd7a-843c1c69f33f_ref	Escherichia coli	plasmid	Klebsiella pneumoniae	573	CP074562.1	99.939	4946	1	2	1745	6689	116904	111960	0	9116
HH2_dog	e7d9152c-239c-46b4-bd7a-843c1c69f33f_ref	Escherichia coli	plasmid	Klebsiella pneumoniae	573	CP147628.1	99.939	4946	1	2	1745	6689	205012	209956	0	9116
HH3_child	e8a8ec14-f1b4-4987-b693-e873a6f3d66e_ref	Enterobacteriaceae	chrom	Salmonella enterica subsp. enterica serovar Choleraesuis	119912	CP051365.1	99.605	3542	7	6	888	4429	4617	1083	0	6457
HH3_child	e8a8ec14-f1b4-4987-b693-e873a6f3d66e_ref	Enterobacteriaceae	chrom	Pectobacterium sp. A5351	2914983	CP116476.1	99.633	3542	6	6	888	4429	1907	5441	0	6462
HH3_child	e8a8ec14-f1b4-4987-b693-e873a6f3d66e_ref	Enterobacteriaceae	chrom	Escherichia coli	562	CP151935.1	99.436	3543	9	10	888	4429	9133	5601	0	6421
HH3_child	e8a8ec14-f1b4-4987-b693-e873a6f3d66e_ref	Enterobacteriaceae	chrom	Salmonella enterica subsp. enterica serovar Typhimurium str. T000240	718274	AP011959.1	99.633	3542	6	6	888	4429	2339	5873	0	6462
HH3_child	e8a8ec14-f1b4-4987-b693-e873a6f3d66e_ref	Enterobacteriaceae	chrom	Salmonella enterica subsp. enterica serovar Typhimurium	90371	GQ379901.1	99.633	3542	6	6	888	4429	2357	5891	0	6462
HH3_olderchild	eb125f1f-85d6-488b-89a5-02be6a45093a_ref	Escherichia coli	plasmid	Escherichia coli	562	CP132019.1	96.713	9978	160	131	31	9927	4419973	4429863	0	16454
HH3_olderchild	eb125f1f-85d6-488b-89a5-02be6a45093a_ref	Escherichia coli	plasmid	Escherichia coli	562	LC744443.1	96.713	9978	160	131	31	9927	15941	6051	0	16454
HH3_olderchild	eb125f1f-85d6-488b-89a5-02be6a45093a_ref	Escherichia coli	plasmid	Escherichia coli	562	CP132020.1	96.713	9978	160	131	31	9927	1913922	1904032	0	16454
HH3_olderchild	eb125f1f-85d6-488b-89a5-02be6a45093a_ref	Escherichia coli	plasmid	Escherichia coli	562	CP110995.1	96.672	9977	166	129	31	9927	16736	6846	0	16432
HH3_olderchild	eb125f1f-85d6-488b-89a5-02be6a45093a_ref	Escherichia coli	plasmid	Klebsiella pneumoniae	573	CP121094.1	96.723	9978	159	131	31	9927	15941	6051	0	16460
HH4_poultry2	eb74c507-b28b-41cc-bb69-f38864ab8205_ref	Escherichia coli	plasmid	Escherichia coli	562	CP109601.1	99.883	9440	7	4	1	9438	2709736	2719173	0	17368
HH4_poultry2	eb74c507-b28b-41cc-bb69-f38864ab8205_ref	Escherichia coli	plasmid	Escherichia coli	562	CP134910.1	99.883	9440	7	4	1	9438	2693122	2702559	0	17368
HH4_poultry2	eb74c507-b28b-41cc-bb69-f38864ab8205_ref	Escherichia coli	plasmid	Escherichia coli	562	CP157958.1	99.873	9443	8	4	1	9441	1259918	1250478	0	17368
HH4_poultry2	eb74c507-b28b-41cc-bb69-f38864ab8205_ref	Escherichia coli	plasmid	Escherichia coli	562	OZ038661.1	99.862	9443	9	4	1	9441	47939	38499	0	17363
HH4_poultry2	eb74c507-b28b-41cc-bb69-f38864ab8205_ref	Escherichia coli	plasmid	Escherichia coli	562	CP071440.1	99.873	9440	8	4	1	9438	17903	27340	0	17363
HH2_poultry	ed70669e-d55e-4629-8963-27f1256bd440_ref	Escherichia coli	plasmid	Escherichia coli	562	MG014720.1	99.873	4709	2	4	27	4734	170534	175239	0	8660
HH2_poultry	ed70669e-d55e-4629-8963-27f1256bd440_ref	Escherichia coli	plasmid	Escherichia coli	562	AP027442.1	99.915	4702	0	4	27	4728	22574	27271	0	8658
HH2_poultry	ed70669e-d55e-4629-8963-27f1256bd440_ref	Escherichia coli	plasmid	Escherichia coli	562	CP100928.1	99.915	4702	0	4	27	4728	98942	103639	0	8658
HH2_poultry	ed70669e-d55e-4629-8963-27f1256bd440_ref	Escherichia coli	plasmid	Escherichia coli	562	JN935898.1	99.894	4704	1	4	27	4730	5149	9848	0	8656
HH2_poultry	ed70669e-d55e-4629-8963-27f1256bd440_ref	Escherichia coli	plasmid	Salmonella enterica subsp. enterica serovar Typhimurium	90371	CP149321.1	99.936	4699	0	3	27	4725	12076	7381	0	8658
HH1_dog	eeaa5387-422f-403f-8500-62fdf34c4ec8_ref	Escherichia coli	plasmid	Escherichia coli	562	CP158350.1	99.919	4942	3	1	871	5812	14424	19364	0	9103
HH1_dog	eeaa5387-422f-403f-8500-62fdf34c4ec8_ref	Escherichia coli	plasmid	Escherichia coli	562	CP034256.1	98.961	5777	3	54	32	5807	20407	14687	0	10283
HH1_dog	eeaa5387-422f-403f-8500-62fdf34c4ec8_ref	Escherichia coli	plasmid	Escherichia coli	562	CP034256.1	99.948	5776	2	1	32	5807	10491	4717	0	10648
HH1_dog	eeaa5387-422f-403f-8500-62fdf34c4ec8_ref	Escherichia coli	plasmid	Klebsiella pneumoniae	573	CP054305.1	99.959	4936	1	1	871	5806	97413	102347	0	9103
HH1_dog	eeaa5387-422f-403f-8500-62fdf34c4ec8_ref	Escherichia coli	plasmid	Morganella morganii	582	CP137459.1	99.919	4944	2	2	871	5814	1579390	1584331	0	9106
HH1_child	c3d3f4cb-6bbb-42a8-9f37-ee7e38a45f0b_ref	Haemophilus parainfluenzae	chrom	Haemophilus influenzae	727	AP018783.1	91.898	3419	122	126	6003	9398	982195	978909	0	4636
HH1_child	c3d3f4cb-6bbb-42a8-9f37-ee7e38a45f0b_ref	Haemophilus parainfluenzae	chrom	Haemophilus influenzae	727	CP096000.1	91.807	3393	135	112	6025	9398	971646	968378	0	4593
HH1_child	c3d3f4cb-6bbb-42a8-9f37-ee7e38a45f0b_ref	Haemophilus parainfluenzae	chrom	Haemophilus influenzae	727	AP018783.1	97.144	2766	37	32	34	2795	986413	983686	0	4632
HH1_child	c3d3f4cb-6bbb-42a8-9f37-ee7e38a45f0b_ref	Haemophilus parainfluenzae	chrom	Haemophilus parainfluenzae	729	CP031477.1	90.053	4524	226	157	6005	10474	351529	355882	0	5655
HH1_child	c3d3f4cb-6bbb-42a8-9f37-ee7e38a45f0b_ref	Haemophilus parainfluenzae	chrom	Haemophilus parainfluenzae T3T1	862965	FQ312002.1	94	3450	59	120	6003	9431	1156314	1152992	0	5088
HH1_dog	f0d6101a-6960-4c0f-8de1-a1f18180d9d7_ref	Escherichia coli	plasmid	Escherichia coli	562	CP173565.1	99.688	2562	1	6	3968	6528	26188	28743	0	4680
HH1_dog	f0d6101a-6960-4c0f-8de1-a1f18180d9d7_ref	Escherichia coli	plasmid	Escherichia coli	562	CP145680.1	99.688	2562	1	6	3968	6528	48702	46147	0	4680
HH1_dog	f0d6101a-6960-4c0f-8de1-a1f18180d9d7_ref	Escherichia coli	plasmid	Escherichia coli	562	CP020057.1	99.688	2562	1	6	3968	6528	20328	22883	0	4680
HH1_dog	f0d6101a-6960-4c0f-8de1-a1f18180d9d7_ref	Escherichia coli	plasmid	Escherichia coli	562	PP566048.1	99.688	2562	1	6	3968	6528	10456	7901	0	4680
HH1_dog	f0d6101a-6960-4c0f-8de1-a1f18180d9d7_ref	Escherichia coli	plasmid	Escherichia coli VR50	941323	CP011135.1	99.688	2562	1	6	3968	6528	49089	46534	0	4680
HH3_dog	f1d42d5c-5992-45de-91b5-f2ee4f29db23_ref	Escherichia coli	plasmid	Escherichia coli	562	CP125034.1	99.058	3079	9	17	1818	4888	46458	49524	0	5507
HH3_dog	f1d42d5c-5992-45de-91b5-f2ee4f29db23_ref	Escherichia coli	plasmid	Escherichia coli	562	PP261913.1	99.018	2037	6	12	2858	4888	11687	13715	0	3639
HH3_dog	f1d42d5c-5992-45de-91b5-f2ee4f29db23_ref	Escherichia coli	plasmid	Escherichia coli	562	OZ038989.1	99.058	3079	9	17	1818	4888	52156	49090	0	5507
HH3_dog	f1d42d5c-5992-45de-91b5-f2ee4f29db23_ref	Escherichia coli	plasmid	Escherichia coli	562	CP035851.1	99.058	3079	9	17	1818	4888	54725	51659	0	5507
HH3_dog	f1d42d5c-5992-45de-91b5-f2ee4f29db23_ref	Escherichia coli	plasmid	Escherichia coli TW14425	913087	CP127266.1	99.058	3079	9	17	1818	4888	8740	5674	0	5507
HH2_adult	f2ae5ef7-18a5-4b34-9d63-109a28c5e3ec_ref	Escherichia coli	chrom	Escherichia coli O103:H2	376725	AP038978.1	98.544	7553	85	20	4277	11825	7988	457	0	13315
HH2_adult	f2ae5ef7-18a5-4b34-9d63-109a28c5e3ec_ref	Escherichia coli	chrom	Escherichia coli	562	CP041527.1	98.432	7589	86	23	4277	11852	17486	9918	0	13324
HH2_adult	f2ae5ef7-18a5-4b34-9d63-109a28c5e3ec_ref	Escherichia coli	chrom	Escherichia coli	562	CP051693.1	98.444	7582	83	26	4277	11844	71926	79486	0	13315
HH2_adult	f2ae5ef7-18a5-4b34-9d63-109a28c5e3ec_ref	Escherichia coli	chrom	Escherichia coli	562	OZ039175.1	98.57	7553	82	21	4277	11825	28608	36138	0	13326
HH2_adult	f2ae5ef7-18a5-4b34-9d63-109a28c5e3ec_ref	Escherichia coli	chrom	Escherichia coli	562	CP165036.1	98.406	7591	84	28	4277	11852	17713	10145	0	13313
HH3_dog	f46d8fdd-8621-437b-972a-23d3b5439d1b_ref	Escherichia coli	plasmid	Escherichia coli	562	LC744489.1	99.551	5796	5	15	1733	7523	137716	131937	0	10539
HH3_dog	f46d8fdd-8621-437b-972a-23d3b5439d1b_ref	Escherichia coli	plasmid	Escherichia coli	562	LC807783.1	99.551	5796	5	15	1733	7522	57712	63492	0	10539
HH3_dog	f46d8fdd-8621-437b-972a-23d3b5439d1b_ref	Escherichia coli	plasmid	Escherichia coli	562	LC744489.1	99.551	5796	5	15	1733	7523	137716	131937	0	10539
HH3_dog	f46d8fdd-8621-437b-972a-23d3b5439d1b_ref	Escherichia coli	plasmid	Shigella flexneri	623	CP102216.1	99.551	5796	5	15	1733	7522	64281	58501	0	10539
HH3_dog	f46d8fdd-8621-437b-972a-23d3b5439d1b_ref	Escherichia coli	plasmid	Shigella flexneri	623	CP102219.1	99.551	5796	5	15	1733	7522	64749	70529	0	10539
HH2_dog	f4d3edc5-9a14-40bb-88c7-19e72fdead8d_ref	Escherichia coli	chrom	Escherichia coli O145:H28	1078034	AP019705.1	99.856	1385	1	1	29	1413	8747	10130	0	2545
HH2_dog	f4d3edc5-9a14-40bb-88c7-19e72fdead8d_ref	Escherichia coli	chrom	Escherichia coli	562	CP113487.1	99.856	1385	1	1	29	1413	62242	63625	0	2545
HH2_dog	f4d3edc5-9a14-40bb-88c7-19e72fdead8d_ref	Escherichia coli	chrom	Escherichia coli	562	MT868886.1	99.856	1385	1	1	29	1413	108123	106740	0	2545
HH2_dog	f4d3edc5-9a14-40bb-88c7-19e72fdead8d_ref	Escherichia coli	chrom	uncultured bacterium	77133	KU546829.1	99.856	1385	1	1	29	1413	175	1558	0	2545
HH2_dog	f4d3edc5-9a14-40bb-88c7-19e72fdead8d_ref	Escherichia coli	chrom	uncultured bacterium	77133	KU547659.1	99.856	1385	1	1	29	1413	214	1597	0	2545
HH3_poultry	f4f572c3-e026-4672-95d2-f64f21fe3af0_ref	Escherichia coli	plasmid	Escherichia coli	562	CP164827.1	98.145	4420	57	19	33	4447	140369	135970	0	7685
HH3_poultry	f4f572c3-e026-4672-95d2-f64f21fe3af0_ref	Escherichia coli	plasmid	Escherichia coli	562	CP133102.1	98.123	4421	57	20	33	4447	109992	114392	0	7681
HH3_poultry	f4f572c3-e026-4672-95d2-f64f21fe3af0_ref	Escherichia coli	plasmid	Escherichia coli	562	CP165256.1	98.123	4421	57	20	33	4447	70277	65877	0	7681
HH3_poultry	f4f572c3-e026-4672-95d2-f64f21fe3af0_ref	Escherichia coli	plasmid	Escherichia coli	562	CP165202.1	98.123	4421	57	20	33	4447	92182	87782	0	7681
HH3_poultry	f4f572c3-e026-4672-95d2-f64f21fe3af0_ref	Escherichia coli	plasmid	Escherichia coli	562	OY754399.1	98.123	4421	57	20	33	4447	65737	61337	0	7681
HH2_poultry	f5462719-4041-491e-a19d-e3dbbc249f93_ref	Escherichia coli	plasmid	Escherichia coli	562	CP163869.1	98.763	5741	70	1	16	5755	58647	64387	0	10207
HH2_poultry	f5462719-4041-491e-a19d-e3dbbc249f93_ref	Escherichia coli	plasmid	Escherichia coli	562	CP164271.1	98.763	5741	70	1	16	5755	60257	54517	0	10207
HH2_poultry	f5462719-4041-491e-a19d-e3dbbc249f93_ref	Escherichia coli	plasmid	Escherichia coli	562	CP165395.1	98.763	5741	70	1	16	5755	63190	57450	0	10207
HH2_poultry	f5462719-4041-491e-a19d-e3dbbc249f93_ref	Escherichia coli	plasmid	Escherichia coli	562	OQ787092.1	98.763	5741	70	1	16	5755	8100	2360	0	10207
HH2_poultry	f5462719-4041-491e-a19d-e3dbbc249f93_ref	Escherichia coli	plasmid	Salmonella enterica subsp. enterica serovar Typhimurium	90371	CP022072.2	98.763	5741	70	1	16	5755	35855	41595	0	10207
HH3_dog	f58c2ce3-02ad-47e5-9b21-c54ab8f6ba6d_ref	Escherichia coli	chrom	Escherichia coli	562	AP022299.1	99.451	7281	31	4	7475	14752	57435	64709	0	13215
HH3_dog	f58c2ce3-02ad-47e5-9b21-c54ab8f6ba6d_ref	Escherichia coli	chrom	Escherichia coli	562	OZ039360.1	99.45	7279	31	4	7475	14752	37736	30466	0	13212
HH3_dog	f58c2ce3-02ad-47e5-9b21-c54ab8f6ba6d_ref	Escherichia coli	chrom	Escherichia coli	562	CP091402.1	99.354	7279	38	4	7475	14752	24646	31916	0	13173
HH3_dog	f58c2ce3-02ad-47e5-9b21-c54ab8f6ba6d_ref	Escherichia coli	chrom	Escherichia coli	562	CP026724.1	99.354	7279	38	4	7475	14752	39006	31736	0	13173
HH3_dog	f58c2ce3-02ad-47e5-9b21-c54ab8f6ba6d_ref	Escherichia coli	chrom	Escherichia coli	562	CP146557.1	99.354	7279	38	4	7475	14752	7663	393	0	13173
HH3_dog	f5aeefae-1db7-4a6d-8f7b-5238fc00604b_ref	Escherichia coli	chrom	Escherichia coli	562	CP163706.1	99.948	3844	1	1	27	3869	3844	1	0	7086
HH3_dog	f5aeefae-1db7-4a6d-8f7b-5238fc00604b_ref	Escherichia coli	chrom	Escherichia coli	562	CP163706.1	99.939	4928	1	2	27	4953	13719	8793	0	9082
HH3_dog	f5aeefae-1db7-4a6d-8f7b-5238fc00604b_ref	Escherichia coli	chrom	Escherichia coli	562	OZ040215.1	99.896	3845	1	3	27	3868	38	3882	0	7075
HH3_dog	f5aeefae-1db7-4a6d-8f7b-5238fc00604b_ref	Escherichia coli	chrom	Escherichia coli	562	CP116926.1	99.896	3845	1	3	27	3868	5214	9058	0	7075
HH3_dog	f5aeefae-1db7-4a6d-8f7b-5238fc00604b_ref	Escherichia coli	chrom	Escherichia coli	562	CP164492.1	99.896	3845	1	3	27	3868	5214	9058	0	7075
HH2_poultry	f6376a4f-84c7-4012-8b45-650094eeac00_ref	Escherichia coli	plasmid	Escherichia coli	562	CP118602.1	99.951	6122	2	1	2130	8251	117113	110993	0	11287
HH2_poultry	f6376a4f-84c7-4012-8b45-650094eeac00_ref	Escherichia coli	plasmid	Escherichia coli	562	CP074025.1	99.951	6122	2	1	2130	8251	42965	36845	0	11287
HH2_poultry	f6376a4f-84c7-4012-8b45-650094eeac00_ref	Escherichia coli	plasmid	Escherichia coli	562	CP071437.1	99.951	6122	2	1	2130	8251	82	6202	0	11287
HH2_poultry	f6376a4f-84c7-4012-8b45-650094eeac00_ref	Escherichia coli	plasmid	Klebsiella pneumoniae	573	CP035212.1	99.951	6122	2	1	2130	8251	26465	20345	0	11287
HH2_poultry	f6376a4f-84c7-4012-8b45-650094eeac00_ref	Escherichia coli	plasmid	Salmonella enterica subsp. enterica	59201	CP160159.1	99.951	6122	2	1	2130	8251	3311755	3317875	0	11287
HH3_dog	f6395803-9ac2-4b20-b875-26f81eae676c_ref	Escherichia coli	plasmid	Escherichia coli	562	OZ039951.1	97.824	7904	147	19	3532	11429	89097	81213	0	13620
HH3_dog	f6395803-9ac2-4b20-b875-26f81eae676c_ref	Escherichia coli	plasmid	Escherichia coli	562	AP022299.1	99.732	9315	11	11	2122	11434	10460	19762	0	17051
HH3_dog	f6395803-9ac2-4b20-b875-26f81eae676c_ref	Escherichia coli	plasmid	Escherichia coli	562	CP070163.1	97.825	7908	150	17	3532	11434	80930	73040	0	13631
HH3_dog	f6395803-9ac2-4b20-b875-26f81eae676c_ref	Escherichia coli	plasmid	Escherichia coli	562	OZ038648.1	97.824	7904	147	19	3532	11429	89091	81207	0	13620
HH3_dog	f6395803-9ac2-4b20-b875-26f81eae676c_ref	Escherichia coli	plasmid	Klebsiella pneumoniae	573	CP032836.1	97.278	8633	191	31	2817	11434	34104	42707	0	14600
HH2_poultry	f72b2ad7-ecf3-4239-b52d-51cd9eab3df3_ref	Klebsiella pneumoniae	chrom	Escherichia coli	562	CP147102.1	99.266	2181	11	3	1292	3472	57158	54983	0	3934
HH2_poultry	f72b2ad7-ecf3-4239-b52d-51cd9eab3df3_ref	Klebsiella pneumoniae	chrom	Escherichia coli	562	CP163626.1	99.721	2151	1	3	1292	3442	42575	44720	0	3934
HH2_poultry	f72b2ad7-ecf3-4239-b52d-51cd9eab3df3_ref	Klebsiella pneumoniae	chrom	Escherichia coli	562	CP033379.1	99.223	2188	12	3	1287	3472	78722	76538	0	3941
HH2_poultry	f72b2ad7-ecf3-4239-b52d-51cd9eab3df3_ref	Klebsiella pneumoniae	chrom	Klebsiella pneumoniae	573	CP180540.1	99.86	2141	0	1	1302	3442	47778	49915	0	3934
HH2_poultry	f72b2ad7-ecf3-4239-b52d-51cd9eab3df3_ref	Klebsiella pneumoniae	chrom	Klebsiella pneumoniae	573	CP132612.1	99.86	2141	0	1	1302	3442	3864	6001	0	3934
HH2_poultry	f8014351-632b-4d5b-84bb-fdf4347a1202_ref	Klebsiella pneumoniae	plasmid	Escherichia coli	562	CP080157.1	99.969	3269	0	1	1946	5214	66940	70207	0	6030
HH2_poultry	f8014351-632b-4d5b-84bb-fdf4347a1202_ref	Klebsiella pneumoniae	plasmid	Escherichia coli	562	MW077912.1	99.969	3269	0	1	1946	5214	34081	37348	0	6030
HH2_poultry	f8014351-632b-4d5b-84bb-fdf4347a1202_ref	Klebsiella pneumoniae	plasmid	Escherichia coli	562	CP026200.1	99.969	3269	0	1	1946	5214	5646	2379	0	6030
HH2_poultry	f8014351-632b-4d5b-84bb-fdf4347a1202_ref	Klebsiella pneumoniae	plasmid	Escherichia coli	562	CP163626.1	99.969	3269	0	1	1946	5214	42584	45851	0	6030
HH2_poultry	f8014351-632b-4d5b-84bb-fdf4347a1202_ref	Klebsiella pneumoniae	plasmid	Klebsiella pneumoniae	573	CP138467.1	99.969	3269	0	1	1946	5214	22034	25301	0	6030
HH1_dog	f813b271-33db-4b64-ad58-ae8af44df038_ref	Escherichia coli	plasmid	Citrobacter youngae	133448	CP132282.1	99.859	4948	1	5	870	5817	55477	60418	0	9094
HH1_dog	f813b271-33db-4b64-ad58-ae8af44df038_ref	Escherichia coli	plasmid	Citrobacter freundii	546	OW969877.1	99.859	4948	1	5	870	5817	53484	48543	0	9094
HH1_dog	f813b271-33db-4b64-ad58-ae8af44df038_ref	Escherichia coli	plasmid	Escherichia coli	562	CP109875.1	99.879	4944	0	5	870	5812	39560	44498	0	9092
HH1_dog	f813b271-33db-4b64-ad58-ae8af44df038_ref	Escherichia coli	plasmid	Escherichia coli	562	CP034256.1	98.909	5777	2	57	31	5806	20407	14691	0	10262
HH1_dog	f813b271-33db-4b64-ad58-ae8af44df038_ref	Escherichia coli	plasmid	Escherichia coli	562	CP034256.1	99.896	5776	1	4	31	5806	10491	4721	0	10628
HH3_child	f92ed2bd-82be-4901-8816-dd140758142f_ref	Escherichia coli	plasmid	Citrobacter sp. ABFQG	2529121	CP036435.1	99.916	10680	7	2	1	10679	2026210	2036888	0	19671
HH3_child	f92ed2bd-82be-4901-8816-dd140758142f_ref	Escherichia coli	plasmid	Escherichia coli	562	CP137737.1	99.805	6658	8	2	4685	11341	870728	864075	0	12218
HH3_child	f92ed2bd-82be-4901-8816-dd140758142f_ref	Escherichia coli	plasmid	Escherichia coli	562	OZ001729.1	99.896	10582	5	3	1854	12434	69400	79976	0	19475
HH3_child	f92ed2bd-82be-4901-8816-dd140758142f_ref	Escherichia coli	plasmid	Escherichia coli	562	CP100013.1	99.835	6658	6	2	4685	11341	947705	941052	0	12229
HH3_child	f92ed2bd-82be-4901-8816-dd140758142f_ref	Escherichia coli	plasmid	Escherichia coli	562	CP164926.1	99.885	11342	7	3	1	11341	70945	59609	0	20868
HH2_dog	faede60e-14a8-4d7a-8164-4f522a827c25_ref	Escherichia coli	chrom	Escherichia coli	562	CP164649.1	98.744	3105	34	5	33	3136	3374413	3377513	0	5513
HH2_dog	faede60e-14a8-4d7a-8164-4f522a827c25_ref	Escherichia coli	chrom	Escherichia coli	562	CP163648.1	98.744	3105	34	5	33	3136	111931	115031	0	5513
HH2_dog	faede60e-14a8-4d7a-8164-4f522a827c25_ref	Escherichia coli	chrom	Escherichia coli	562	CP164715.1	98.744	3105	34	5	33	3136	395913	399013	0	5513
HH2_dog	faede60e-14a8-4d7a-8164-4f522a827c25_ref	Escherichia coli	chrom	Escherichia coli	562	CP091167.1	98.744	3105	34	5	33	3136	4107435	4104335	0	5513
HH2_dog	faede60e-14a8-4d7a-8164-4f522a827c25_ref	Escherichia coli	chrom	Escherichia coli	562	OZ039975.1	98.744	3105	34	5	33	3136	111932	115032	0	5513
HH3_poultry	fb6b356e-249b-4c5f-98d6-492cc149943d_ref	Escherichia coli	plasmid	Escherichia coli	562	CP051750.1	96.566	5766	123	56	2789	8535	18993	13284	0	9481
HH3_poultry	fb6b356e-249b-4c5f-98d6-492cc149943d_ref	Escherichia coli	plasmid	Escherichia coli	562	CP072323.1	96.892	6435	124	57	2120	8535	76086	82463	0	10706
HH3_poultry	fb6b356e-249b-4c5f-98d6-492cc149943d_ref	Escherichia coli	plasmid	Escherichia coli	562	CP121152.1	96.566	5766	123	56	2789	8535	112641	106932	0	9481
HH3_poultry	fb6b356e-249b-4c5f-98d6-492cc149943d_ref	Escherichia coli	plasmid	Escherichia coli	562	LR025097.1	96.892	6435	124	57	2120	8535	48297	41920	0	10706
HH3_poultry	fb6b356e-249b-4c5f-98d6-492cc149943d_ref	Escherichia coli	plasmid	Escherichia coli	562	OZ038588.1	96.892	6435	124	57	2120	8535	95080	101457	0	10706
HH2_dog	fb7f6c47-eb8f-4d39-8d57-ef74f4761d2d_ref	Escherichia coli	plasmid	Escherichia coli	562	CP163706.1	99.651	2005	4	3	24	2027	3849	1847	0	3661
HH2_dog	fb7f6c47-eb8f-4d39-8d57-ef74f4761d2d_ref	Escherichia coli	plasmid	Escherichia coli	562	CP163706.1	99.651	2005	4	3	24	2027	13724	11722	0	3661
HH2_dog	fb7f6c47-eb8f-4d39-8d57-ef74f4761d2d_ref	Escherichia coli	plasmid	Escherichia coli	562	CP051740.1	99.651	2005	4	3	24	2027	7772	5770	0	3661
HH2_dog	fb7f6c47-eb8f-4d39-8d57-ef74f4761d2d_ref	Escherichia coli	plasmid	Escherichia coli	562	OZ040215.1	99.7	2002	3	3	24	2024	33	2032	0	3661
HH2_dog	fb7f6c47-eb8f-4d39-8d57-ef74f4761d2d_ref	Escherichia coli	plasmid	Klebsiella oxytoca	571	CP138772.1	99.651	2005	4	3	24	2027	2717	715	0	3661
HH3_dog	fbc0a5a9-82a2-49ee-ac37-43c62764b17b_ref	Escherichia coli	plasmid	Escherichia coli O15:H11	2048777	CP024238.1	99.678	1551	5	0	5438	6988	138029	139579	0	2837
HH3_dog	fbc0a5a9-82a2-49ee-ac37-43c62764b17b_ref	Escherichia coli	plasmid	Escherichia coli	562	PP596855.1	99.678	1551	5	0	5438	6988	152670	151120	0	2837
HH3_dog	fbc0a5a9-82a2-49ee-ac37-43c62764b17b_ref	Escherichia coli	plasmid	Escherichia coli	562	CP088375.1	99.678	1551	5	0	5438	6988	169264	167714	0	2837
HH3_dog	fbc0a5a9-82a2-49ee-ac37-43c62764b17b_ref	Escherichia coli	plasmid	Escherichia coli	562	CP088772.1	99.678	1551	5	0	5438	6988	165438	166988	0	2837
HH3_dog	fbc0a5a9-82a2-49ee-ac37-43c62764b17b_ref	Escherichia coli	plasmid	Escherichia coli	562	PP596849.1	99.678	1551	5	0	5438	6988	25693	24143	0	2837
HH2_poultry	fd46a376-4290-4746-ac0d-cf1f4696c119_ref	Escherichia coli	plasmid	Escherichia coli	562	CP141584.1	97.501	2281	1	41	1271	3495	37933	40213	0	3845
HH2_poultry	fd46a376-4290-4746-ac0d-cf1f4696c119_ref	Escherichia coli	plasmid	Escherichia coli	562	CP163031.1	97.501	2281	1	41	1271	3495	74352	76632	0	3845
HH2_poultry	fd46a376-4290-4746-ac0d-cf1f4696c119_ref	Escherichia coli	plasmid	Escherichia coli	562	MG656414.1	97.621	2270	0	40	1280	3495	112995	115264	0	3843
HH2_poultry	fd46a376-4290-4746-ac0d-cf1f4696c119_ref	Escherichia coli	plasmid	Escherichia coli	562	CP088611.1	97.583	2276	0	40	1275	3495	26318	28593	0	3847
HH2_poultry	fd46a376-4290-4746-ac0d-cf1f4696c119_ref	Escherichia coli	plasmid	Klebsiella pneumoniae	573	CP132222.1	97.621	2270	2	39	1278	3495	182353	180084	0	3845
HH2_adult	fd8aa057-9369-4202-b692-3c28a2a7de17_ref	Escherichia coli	chrom	Escherichia coli	562	CP069543.1	99.727	4028	7	4	909	4936	2938	6961	0	7374
HH2_adult	fd8aa057-9369-4202-b692-3c28a2a7de17_ref	Escherichia coli	chrom	Escherichia coli	562	PP566048.1	99.727	4028	7	4	909	4936	10569	6546	0	7374
HH2_adult	fd8aa057-9369-4202-b692-3c28a2a7de17_ref	Escherichia coli	chrom	Escherichia coli	562	CP124997.1	99.715	4917	8	5	20	4936	17050	21960	0	8997
HH2_adult	fd8aa057-9369-4202-b692-3c28a2a7de17_ref	Escherichia coli	chrom	Escherichia coli	562	CP173565.1	99.727	4028	7	4	909	4936	26075	30098	0	7374
HH2_adult	fd8aa057-9369-4202-b692-3c28a2a7de17_ref	Escherichia coli	chrom	Escherichia coli	562	CP027385.1	99.727	4028	7	4	909	4936	18908	14885	0	7374
HH2_poultry	fed7ac0e-44cf-4bd8-8bf2-2b98ca7177d7_ref	Klebsiella pneumoniae	plasmid	Shigella flexneri 7b	2049486	CP024474.1	99.913	5760	0	5	28	5787	6423	669	0	10604
HH2_poultry	fed7ac0e-44cf-4bd8-8bf2-2b98ca7177d7_ref	Klebsiella pneumoniae	plasmid	Enterobacter cloacae	550	CP071862.1	99.913	5760	0	5	28	5787	102724	108478	0	10604
HH2_poultry	fed7ac0e-44cf-4bd8-8bf2-2b98ca7177d7_ref	Klebsiella pneumoniae	plasmid	Escherichia coli	562	CP085076.1	99.913	5760	0	5	28	5787	49440	43686	0	10604
HH2_poultry	fed7ac0e-44cf-4bd8-8bf2-2b98ca7177d7_ref	Klebsiella pneumoniae	plasmid	Escherichia coli	562	CP122765.1	99.913	5760	0	5	28	5787	17439	11685	0	10604
HH2_poultry	fed7ac0e-44cf-4bd8-8bf2-2b98ca7177d7_ref	Klebsiella pneumoniae	plasmid	Escherichia coli	562	CP050046.1	99.913	5760	0	5	28	5787	8929	3175	0	10604
