# Supplementary material for: Context-Seq: CRISPR-Cas9 targeted nanopore sequencing for transmission dynamics of antimicrobial resistance
Source: Nat Commun. 2025 Jul 3;16:5898. doi: 10.1038/s41467-025-60491-0 (PMC12229574; doi:10.1038/s41467-025-60491-0)
Supplement: Supplementary file 6 — Source Data [file 41467_2025_60491_MOESM6_ESM.xlsx]

## Sheet: 1b
conditions outside proteinase K
coverage	position	NormalizedCoverage	run
437	700	0.00493802	adaptive
437	701	0.00493802	adaptive
437	702	0.00493802	adaptive
438	703	0.00494932	adaptive
438	704	0.00494932	adaptive
438	705	0.00494932	adaptive
438	706	0.00494932	adaptive
438	707	0.00494932	adaptive
438	708	0.00494932	adaptive
438	709	0.00494932	adaptive
438	710	0.00494932	adaptive
438	711	0.00494932	adaptive
438	712	0.00494932	adaptive
438	713	0.00494932	adaptive
438	714	0.00494932	adaptive
438	715	0.00494932	adaptive
438	716	0.00494932	adaptive
438	717	0.00494932	adaptive
438	718	0.00494932	adaptive
438	719	0.00494932	adaptive
438	720	0.00494932	adaptive
438	721	0.00494932	adaptive
438	722	0.00494932	adaptive
438	723	0.00494932	adaptive
438	724	0.00494932	adaptive
438	725	0.00494932	adaptive
438	726	0.00494932	adaptive
438	727	0.00494932	adaptive
438	728	0.00494932	adaptive
438	729	0.00494932	adaptive
438	730	0.00494932	adaptive
438	731	0.00494932	adaptive
438	732	0.00494932	adaptive
438	733	0.00494932	adaptive
438	734	0.00494932	adaptive
438	735	0.00494932	adaptive
438	736	0.00494932	adaptive
438	737	0.00494932	adaptive
438	738	0.00494932	adaptive
438	739	0.00494932	adaptive
438	740	0.00494932	adaptive
438	741	0.00494932	adaptive
438	742	0.00494932	adaptive
438	743	0.00494932	adaptive
438	744	0.00494932	adaptive
438	745	0.00494932	adaptive
438	746	0.00494932	adaptive
438	747	0.00494932	adaptive
438	748	0.00494932	adaptive
438	749	0.00494932	adaptive
438	750	0.00494932	adaptive
438	751	0.00494932	adaptive
438	752	0.00494932	adaptive
438	753	0.00494932	adaptive
438	754	0.00494932	adaptive
438	755	0.00494932	adaptive
438	756	0.00494932	adaptive
438	757	0.00494932	adaptive
438	758	0.00494932	adaptive
438	759	0.00494932	adaptive
438	760	0.00494932	adaptive
438	761	0.00494932	adaptive
438	762	0.00494932	adaptive
439	763	0.00496062	adaptive
439	764	0.00496062	adaptive
439	765	0.00496062	adaptive
439	766	0.00496062	adaptive
439	767	0.00496062	adaptive
439	768	0.00496062	adaptive
439	769	0.00496062	adaptive
439	770	0.00496062	adaptive
439	771	0.00496062	adaptive
439	772	0.00496062	adaptive
439	773	0.00496062	adaptive
439	774	0.00496062	adaptive
439	775	0.00496062	adaptive
439	776	0.00496062	adaptive
439	777	0.00496062	adaptive
439	778	0.00496062	adaptive
439	779	0.00496062	adaptive
439	780	0.00496062	adaptive
439	781	0.00496062	adaptive
439	782	0.00496062	adaptive
439	783	0.00496062	adaptive
439	784	0.00496062	adaptive
439	785	0.00496062	adaptive
439	786	0.00496062	adaptive
439	787	0.00496062	adaptive
439	788	0.00496062	adaptive
439	789	0.00496062	adaptive
439	790	0.00496062	adaptive
439	791	0.00496062	adaptive
439	792	0.00496062	adaptive
439	793	0.00496062	adaptive
439	794	0.00496062	adaptive
439	795	0.00496062	adaptive
439	796	0.00496062	adaptive
439	797	0.00496062	adaptive
439	798	0.00496062	adaptive
439	799	0.00496062	adaptive
439	800	0.00496062	adaptive
439	801	0.00496062	adaptive
439	802	0.00496062	adaptive
439	803	0.00496062	adaptive
439	804	0.00496062	adaptive
439	805	0.00496062	adaptive
439	806	0.00496062	adaptive
439	807	0.00496062	adaptive
439	808	0.00496062	adaptive
439	809	0.00496062	adaptive
439	810	0.00496062	adaptive
440	811	0.00497192	adaptive
440	812	0.00497192	adaptive
440	813	0.00497192	adaptive
440	814	0.00497192	adaptive
440	815	0.00497192	adaptive
440	816	0.00497192	adaptive
440	817	0.00497192	adaptive
440	818	0.00497192	adaptive
440	819	0.00497192	adaptive
440	820	0.00497192	adaptive
440	821	0.00497192	adaptive
440	822	0.00497192	adaptive
440	823	0.00497192	adaptive
440	824	0.00497192	adaptive
440	825	0.00497192	adaptive
440	826	0.00497192	adaptive
440	827	0.00497192	adaptive
440	828	0.00497192	adaptive
440	829	0.00497192	adaptive
440	830	0.00497192	adaptive
440	831	0.00497192	adaptive
440	832	0.00497192	adaptive
440	833	0.00497192	adaptive
440	834	0.00497192	adaptive
440	835	0.00497192	adaptive
440	836	0.00497192	adaptive
440	837	0.00497192	adaptive
440	838	0.00497192	adaptive
440	839	0.00497192	adaptive
440	840	0.00497192	adaptive
440	841	0.00497192	adaptive
440	842	0.00497192	adaptive
440	843	0.00497192	adaptive
440	844	0.00497192	adaptive
440	845	0.00497192	adaptive
441	846	0.00498322	adaptive
441	847	0.00498322	adaptive
441	848	0.00498322	adaptive
441	849	0.00498322	adaptive
441	850	0.00498322	adaptive
441	851	0.00498322	adaptive
441	852	0.00498322	adaptive
441	853	0.00498322	adaptive
441	854	0.00498322	adaptive
441	855	0.00498322	adaptive
441	856	0.00498322	adaptive
441	857	0.00498322	adaptive
441	858	0.00498322	adaptive
441	859	0.00498322	adaptive
441	860	0.00498322	adaptive
441	861	0.00498322	adaptive
441	862	0.00498322	adaptive
441	863	0.00498322	adaptive
441	864	0.00498322	adaptive
441	865	0.00498322	adaptive
441	866	0.00498322	adaptive
441	867	0.00498322	adaptive
441	868	0.00498322	adaptive
441	869	0.00498322	adaptive
441	870	0.00498322	adaptive
441	871	0.00498322	adaptive
441	872	0.00498322	adaptive
441	873	0.00498322	adaptive
441	874	0.00498322	adaptive
441	875	0.00498322	adaptive
441	876	0.00498322	adaptive
441	877	0.00498322	adaptive
441	878	0.00498322	adaptive
441	879	0.00498322	adaptive
441	880	0.00498322	adaptive
441	881	0.00498322	adaptive
441	882	0.00498322	adaptive
441	883	0.00498322	adaptive
441	884	0.00498322	adaptive
441	885	0.00498322	adaptive
441	886	0.00498322	adaptive
441	887	0.00498322	adaptive
441	888	0.00498322	adaptive
441	889	0.00498322	adaptive
441	890	0.00498322	adaptive
441	891	0.00498322	adaptive
441	892	0.00498322	adaptive
441	893	0.00498322	adaptive
441	894	0.00498322	adaptive
441	895	0.00498322	adaptive
441	896	0.00498322	adaptive
441	897	0.00498322	adaptive
441	898	0.00498322	adaptive
441	899	0.00498322	adaptive
441	900	0.00498322	adaptive
441	901	0.00498322	adaptive
441	902	0.00498322	adaptive
441	903	0.00498322	adaptive
441	904	0.00498322	adaptive
441	905	0.00498322	adaptive
441	906	0.00498322	adaptive
441	907	0.00498322	adaptive
441	908	0.00498322	adaptive
441	909	0.00498322	adaptive
441	910	0.00498322	adaptive
441	911	0.00498322	adaptive
441	912	0.00498322	adaptive
441	913	0.00498322	adaptive
441	914	0.00498322	adaptive
441	915	0.00498322	adaptive
441	916	0.00498322	adaptive
441	917	0.00498322	adaptive
441	918	0.00498322	adaptive
441	919	0.00498322	adaptive
441	920	0.00498322	adaptive
441	921	0.00498322	adaptive
441	922	0.00498322	adaptive
441	923	0.00498322	adaptive
441	924	0.00498322	adaptive
441	925	0.00498322	adaptive
441	926	0.00498322	adaptive
441	927	0.00498322	adaptive
441	928	0.00498322	adaptive
441	929	0.00498322	adaptive
441	930	0.00498322	adaptive
441	931	0.00498322	adaptive
441	932	0.00498322	adaptive
441	933	0.00498322	adaptive
441	934	0.00498322	adaptive
441	935	0.00498322	adaptive
441	936	0.00498322	adaptive
441	937	0.00498322	adaptive
441	938	0.00498322	adaptive
441	939	0.00498322	adaptive
441	940	0.00498322	adaptive
441	941	0.00498322	adaptive
441	942	0.00498322	adaptive
441	943	0.00498322	adaptive
441	944	0.00498322	adaptive
441	945	0.00498322	adaptive
441	946	0.00498322	adaptive
441	947	0.00498322	adaptive
441	948	0.00498322	adaptive
441	949	0.00498322	adaptive
441	950	0.00498322	adaptive
441	951	0.00498322	adaptive
441	952	0.00498322	adaptive
441	953	0.00498322	adaptive
441	954	0.00498322	adaptive
442	955	0.00499452	adaptive
441	956	0.00498322	adaptive
441	957	0.00498322	adaptive
441	958	0.00498322	adaptive
441	959	0.00498322	adaptive
441	960	0.00498322	adaptive
441	961	0.00498322	adaptive
441	962	0.00498322	adaptive
441	963	0.00498322	adaptive
441	964	0.00498322	adaptive
441	965	0.00498322	adaptive
441	966	0.00498322	adaptive
441	967	0.00498322	adaptive
441	968	0.00498322	adaptive
441	969	0.00498322	adaptive
441	970	0.00498322	adaptive
441	971	0.00498322	adaptive
441	972	0.00498322	adaptive
441	973	0.00498322	adaptive
441	974	0.00498322	adaptive
441	975	0.00498322	adaptive
441	976	0.00498322	adaptive
441	977	0.00498322	adaptive
441	978	0.00498322	adaptive
441	979	0.00498322	adaptive
441	980	0.00498322	adaptive
441	981	0.00498322	adaptive
440	982	0.00497192	adaptive
441	983	0.00498322	adaptive
441	984	0.00498322	adaptive
441	985	0.00498322	adaptive
441	986	0.00498322	adaptive
441	987	0.00498322	adaptive
441	988	0.00498322	adaptive
441	989	0.00498322	adaptive
441	990	0.00498322	adaptive
441	991	0.00498322	adaptive
441	992	0.00498322	adaptive
441	993	0.00498322	adaptive
441	994	0.00498322	adaptive
440	995	0.00497192	adaptive
440	996	0.00497192	adaptive
440	997	0.00497192	adaptive
440	998	0.00497192	adaptive
440	999	0.00497192	adaptive
440	1000	0.00497192	adaptive
440	1001	0.00497192	adaptive
439	1002	0.00496062	adaptive
439	1003	0.00496062	adaptive
439	1004	0.00496062	adaptive
438	1005	0.00494932	adaptive
438	1006	0.00494932	adaptive
437	1007	0.00493802	adaptive
428	1008	0.00483632	adaptive
419	1009	0.00473462	adaptive
414	1010	0.00467812	adaptive
414	1011	0.00467812	adaptive
413	1012	0.00466682	adaptive
413	1013	0.00466682	adaptive
409	1014	0.00462163	adaptive
955	1015	0.0107913	adaptive
1441	1016	0.016283	adaptive
1451	1017	0.016396	adaptive
1572	1018	0.0177633	adaptive
2372	1019	0.0268032	adaptive
2501	1020	0.0282608	adaptive
2501	1021	0.0282608	adaptive
2700	1022	0.0305095	adaptive
2718	1023	0.0307129	adaptive
2741	1024	0.0309728	adaptive
2784	1025	0.0314587	adaptive
2805	1026	0.031696	adaptive
2845	1027	0.032148	adaptive
2853	1028	0.0322384	adaptive
2856	1029	0.0322723	adaptive
2880	1030	0.0325435	adaptive
2901	1031	0.0327808	adaptive
2902	1032	0.0327921	adaptive
2939	1033	0.0332102	adaptive
2941	1034	0.0332328	adaptive
2944	1035	0.0332667	adaptive
2953	1036	0.0333684	adaptive
2957	1037	0.0334136	adaptive
2958	1038	0.0334249	adaptive
2963	1039	0.0334814	adaptive
2963	1040	0.0334814	adaptive
2969	1041	0.0335492	adaptive
2969	1042	0.0335492	adaptive
2969	1043	0.0335492	adaptive
2984	1044	0.0337187	adaptive
2987	1045	0.0337526	adaptive
2988	1046	0.0337639	adaptive
2990	1047	0.0337865	adaptive
2993	1048	0.0338204	adaptive
2994	1049	0.0338317	adaptive
2995	1050	0.033843	adaptive
2998	1051	0.0338769	adaptive
2999	1052	0.0338882	adaptive
3003	1053	0.0339334	adaptive
3005	1054	0.033956	adaptive
3008	1055	0.0339899	adaptive
3008	1056	0.0339899	adaptive
3008	1057	0.0339899	adaptive
3011	1058	0.0340238	adaptive
3011	1059	0.0340238	adaptive
3011	1060	0.0340238	adaptive
3013	1061	0.0340464	adaptive
3013	1062	0.0340464	adaptive
3019	1063	0.0341142	adaptive
3019	1064	0.0341142	adaptive
3019	1065	0.0341142	adaptive
3021	1066	0.0341368	adaptive
3021	1067	0.0341368	adaptive
3022	1068	0.0341481	adaptive
3022	1069	0.0341481	adaptive
3023	1070	0.0341594	adaptive
3023	1071	0.0341594	adaptive
3024	1072	0.0341706	adaptive
3024	1073	0.0341706	adaptive
3024	1074	0.0341706	adaptive
3024	1075	0.0341706	adaptive
3025	1076	0.0341819	adaptive
3025	1077	0.0341819	adaptive
3025	1078	0.0341819	adaptive
3025	1079	0.0341819	adaptive
3026	1080	0.0341932	adaptive
3027	1081	0.0342045	adaptive
3027	1082	0.0342045	adaptive
3028	1083	0.0342158	adaptive
3029	1084	0.0342271	adaptive
3029	1085	0.0342271	adaptive
3029	1086	0.0342271	adaptive
3030	1087	0.0342384	adaptive
3030	1088	0.0342384	adaptive
3030	1089	0.0342384	adaptive
3030	1090	0.0342384	adaptive
3030	1091	0.0342384	adaptive
3030	1092	0.0342384	adaptive
3030	1093	0.0342384	adaptive
3030	1094	0.0342384	adaptive
3031	1095	0.0342497	adaptive
3031	1096	0.0342497	adaptive
3031	1097	0.0342497	adaptive
3031	1098	0.0342497	adaptive
3031	1099	0.0342497	adaptive
3031	1100	0.0342497	adaptive
3032	1101	0.034261	adaptive
3032	1102	0.034261	adaptive
3032	1103	0.034261	adaptive
3032	1104	0.034261	adaptive
3032	1105	0.034261	adaptive
3033	1106	0.0342723	adaptive
3033	1107	0.0342723	adaptive
3033	1108	0.0342723	adaptive
3034	1109	0.0342836	adaptive
3034	1110	0.0342836	adaptive
3035	1111	0.0342949	adaptive
3035	1112	0.0342949	adaptive
3035	1113	0.0342949	adaptive
3035	1114	0.0342949	adaptive
3035	1115	0.0342949	adaptive
3035	1116	0.0342949	adaptive
3035	1117	0.0342949	adaptive
3035	1118	0.0342949	adaptive
3035	1119	0.0342949	adaptive
3035	1120	0.0342949	adaptive
3035	1121	0.0342949	adaptive
3035	1122	0.0342949	adaptive
3035	1123	0.0342949	adaptive
3035	1124	0.0342949	adaptive
3035	1125	0.0342949	adaptive
3036	1126	0.0343062	adaptive
3036	1127	0.0343062	adaptive
3036	1128	0.0343062	adaptive
3036	1129	0.0343062	adaptive
3036	1130	0.0343062	adaptive
3036	1131	0.0343062	adaptive
3036	1132	0.0343062	adaptive
3036	1133	0.0343062	adaptive
3036	1134	0.0343062	adaptive
3036	1135	0.0343062	adaptive
3036	1136	0.0343062	adaptive
3036	1137	0.0343062	adaptive
3036	1138	0.0343062	adaptive
3036	1139	0.0343062	adaptive
3036	1140	0.0343062	adaptive
3036	1141	0.0343062	adaptive
3036	1142	0.0343062	adaptive
3037	1143	0.0343175	adaptive
3037	1144	0.0343175	adaptive
3037	1145	0.0343175	adaptive
3037	1146	0.0343175	adaptive
3037	1147	0.0343175	adaptive
3037	1148	0.0343175	adaptive
3037	1149	0.0343175	adaptive
3037	1150	0.0343175	adaptive
3037	1151	0.0343175	adaptive
3037	1152	0.0343175	adaptive
3037	1153	0.0343175	adaptive
3037	1154	0.0343175	adaptive
3037	1155	0.0343175	adaptive
3037	1156	0.0343175	adaptive
3037	1157	0.0343175	adaptive
3037	1158	0.0343175	adaptive
3037	1159	0.0343175	adaptive
3037	1160	0.0343175	adaptive
3038	1161	0.0343288	adaptive
3038	1162	0.0343288	adaptive
3038	1163	0.0343288	adaptive
3038	1164	0.0343288	adaptive
3038	1165	0.0343288	adaptive
3038	1166	0.0343288	adaptive
3038	1167	0.0343288	adaptive
3039	1168	0.0343401	adaptive
3039	1169	0.0343401	adaptive
3039	1170	0.0343401	adaptive
3039	1171	0.0343401	adaptive
3039	1172	0.0343401	adaptive
3039	1173	0.0343401	adaptive
3039	1174	0.0343401	adaptive
3040	1175	0.0343514	adaptive
3040	1176	0.0343514	adaptive
3040	1177	0.0343514	adaptive
3040	1178	0.0343514	adaptive
3040	1179	0.0343514	adaptive
3040	1180	0.0343514	adaptive
3040	1181	0.0343514	adaptive
3040	1182	0.0343514	adaptive
3040	1183	0.0343514	adaptive
3040	1184	0.0343514	adaptive
3040	1185	0.0343514	adaptive
3040	1186	0.0343514	adaptive
3040	1187	0.0343514	adaptive
3040	1188	0.0343514	adaptive
3040	1189	0.0343514	adaptive
3040	1190	0.0343514	adaptive
3040	1191	0.0343514	adaptive
3040	1192	0.0343514	adaptive
3040	1193	0.0343514	adaptive
3040	1194	0.0343514	adaptive
3040	1195	0.0343514	adaptive
3038	1196	0.0343288	adaptive
3038	1197	0.0343288	adaptive
3038	1198	0.0343288	adaptive
3040	1199	0.0343514	adaptive
3040	1200	0.0343514	adaptive
3040	1201	0.0343514	adaptive
3040	1202	0.0343514	adaptive
3040	1203	0.0343514	adaptive
3040	1204	0.0343514	adaptive
3040	1205	0.0343514	adaptive
3041	1206	0.0343627	adaptive
3041	1207	0.0343627	adaptive
3041	1208	0.0343627	adaptive
3041	1209	0.0343627	adaptive
3041	1210	0.0343627	adaptive
3041	1211	0.0343627	adaptive
3042	1212	0.034374	adaptive
3042	1213	0.034374	adaptive
3042	1214	0.034374	adaptive
3042	1215	0.034374	adaptive
3042	1216	0.034374	adaptive
3042	1217	0.034374	adaptive
3042	1218	0.034374	adaptive
3042	1219	0.034374	adaptive
3042	1220	0.034374	adaptive
3042	1221	0.034374	adaptive
3042	1222	0.034374	adaptive
3043	1223	0.0343853	adaptive
3043	1224	0.0343853	adaptive
3043	1225	0.0343853	adaptive
3043	1226	0.0343853	adaptive
3043	1227	0.0343853	adaptive
3043	1228	0.0343853	adaptive
3043	1229	0.0343853	adaptive
3043	1230	0.0343853	adaptive
3042	1231	0.034374	adaptive
3042	1232	0.034374	adaptive
3042	1233	0.034374	adaptive
3040	1234	0.0343514	adaptive
3040	1235	0.0343514	adaptive
3040	1236	0.0343514	adaptive
3040	1237	0.0343514	adaptive
3039	1238	0.0343401	adaptive
3038	1239	0.0343288	adaptive
3038	1240	0.0343288	adaptive
3038	1241	0.0343288	adaptive
3038	1242	0.0343288	adaptive
3038	1243	0.0343288	adaptive
3038	1244	0.0343288	adaptive
3038	1245	0.0343288	adaptive
3038	1246	0.0343288	adaptive
3038	1247	0.0343288	adaptive
3038	1248	0.0343288	adaptive
3038	1249	0.0343288	adaptive
3037	1250	0.0343175	adaptive
3037	1251	0.0343175	adaptive
3037	1252	0.0343175	adaptive
3037	1253	0.0343175	adaptive
3037	1254	0.0343175	adaptive
3037	1255	0.0343175	adaptive
3037	1256	0.0343175	adaptive
3037	1257	0.0343175	adaptive
3036	1258	0.0343062	adaptive
3036	1259	0.0343062	adaptive
3035	1260	0.0342949	adaptive
3035	1261	0.0342949	adaptive
3035	1262	0.0342949	adaptive
3035	1263	0.0342949	adaptive
3035	1264	0.0342949	adaptive
3035	1265	0.0342949	adaptive
3035	1266	0.0342949	adaptive
3036	1267	0.0343062	adaptive
3036	1268	0.0343062	adaptive
3035	1269	0.0342949	adaptive
3035	1270	0.0342949	adaptive
3035	1271	0.0342949	adaptive
3035	1272	0.0342949	adaptive
3035	1273	0.0342949	adaptive
3033	1274	0.0342723	adaptive
3033	1275	0.0342723	adaptive
3033	1276	0.0342723	adaptive
3033	1277	0.0342723	adaptive
3033	1278	0.0342723	adaptive
3033	1279	0.0342723	adaptive
3033	1280	0.0342723	adaptive
3033	1281	0.0342723	adaptive
3033	1282	0.0342723	adaptive
3033	1283	0.0342723	adaptive
3034	1284	0.0342836	adaptive
3034	1285	0.0342836	adaptive
3034	1286	0.0342836	adaptive
3034	1287	0.0342836	adaptive
3034	1288	0.0342836	adaptive
3034	1289	0.0342836	adaptive
3034	1290	0.0342836	adaptive
3034	1291	0.0342836	adaptive
3034	1292	0.0342836	adaptive
3034	1293	0.0342836	adaptive
3034	1294	0.0342836	adaptive
3036	1295	0.0343062	adaptive
3037	1296	0.0343175	adaptive
3037	1297	0.0343175	adaptive
3037	1298	0.0343175	adaptive
3037	1299	0.0343175	adaptive
3037	1300	0.0343175	adaptive
3037	1301	0.0343175	adaptive
3037	1302	0.0343175	adaptive
3037	1303	0.0343175	adaptive
3037	1304	0.0343175	adaptive
3038	1305	0.0343288	adaptive
3038	1306	0.0343288	adaptive
3038	1307	0.0343288	adaptive
3037	1308	0.0343175	adaptive
3037	1309	0.0343175	adaptive
3037	1310	0.0343175	adaptive
3037	1311	0.0343175	adaptive
3037	1312	0.0343175	adaptive
3036	1313	0.0343062	adaptive
3036	1314	0.0343062	adaptive
3036	1315	0.0343062	adaptive
3035	1316	0.0342949	adaptive
3034	1317	0.0342836	adaptive
3034	1318	0.0342836	adaptive
3034	1319	0.0342836	adaptive
3034	1320	0.0342836	adaptive
3034	1321	0.0342836	adaptive
3034	1322	0.0342836	adaptive
3034	1323	0.0342836	adaptive
3034	1324	0.0342836	adaptive
3033	1325	0.0342723	adaptive
3033	1326	0.0342723	adaptive
3033	1327	0.0342723	adaptive
3033	1328	0.0342723	adaptive
3033	1329	0.0342723	adaptive
3033	1330	0.0342723	adaptive
3033	1331	0.0342723	adaptive
3033	1332	0.0342723	adaptive
3033	1333	0.0342723	adaptive
3033	1334	0.0342723	adaptive
3033	1335	0.0342723	adaptive
3033	1336	0.0342723	adaptive
3033	1337	0.0342723	adaptive
3033	1338	0.0342723	adaptive
3033	1339	0.0342723	adaptive
3032	1340	0.034261	adaptive
3032	1341	0.034261	adaptive
3032	1342	0.034261	adaptive
3032	1343	0.034261	adaptive
3032	1344	0.034261	adaptive
3032	1345	0.034261	adaptive
3032	1346	0.034261	adaptive
3033	1347	0.0342723	adaptive
3032	1348	0.034261	adaptive
3032	1349	0.034261	adaptive
3032	1350	0.034261	adaptive
3032	1351	0.034261	adaptive
3032	1352	0.034261	adaptive
3032	1353	0.034261	adaptive
3032	1354	0.034261	adaptive
3032	1355	0.034261	adaptive
3032	1356	0.034261	adaptive
3031	1357	0.0342497	adaptive
3030	1358	0.0342384	adaptive
3031	1359	0.0342497	adaptive
3031	1360	0.0342497	adaptive
3031	1361	0.0342497	adaptive
3031	1362	0.0342497	adaptive
3031	1363	0.0342497	adaptive
3031	1364	0.0342497	adaptive
3031	1365	0.0342497	adaptive
3030	1366	0.0342384	adaptive
3030	1367	0.0342384	adaptive
3030	1368	0.0342384	adaptive
3029	1369	0.0342271	adaptive
3029	1370	0.0342271	adaptive
3029	1371	0.0342271	adaptive
3029	1372	0.0342271	adaptive
3029	1373	0.0342271	adaptive
3029	1374	0.0342271	adaptive
3029	1375	0.0342271	adaptive
3030	1376	0.0342384	adaptive
3030	1377	0.0342384	adaptive
3030	1378	0.0342384	adaptive
3030	1379	0.0342384	adaptive
3030	1380	0.0342384	adaptive
3030	1381	0.0342384	adaptive
3031	1382	0.0342497	adaptive
3032	1383	0.034261	adaptive
3031	1384	0.0342497	adaptive
3030	1385	0.0342384	adaptive
3030	1386	0.0342384	adaptive
3030	1387	0.0342384	adaptive
3030	1388	0.0342384	adaptive
3030	1389	0.0342384	adaptive
3030	1390	0.0342384	adaptive
3030	1391	0.0342384	adaptive
3030	1392	0.0342384	adaptive
3030	1393	0.0342384	adaptive
3029	1394	0.0342271	adaptive
3027	1395	0.0342045	adaptive
3027	1396	0.0342045	adaptive
3027	1397	0.0342045	adaptive
3027	1398	0.0342045	adaptive
3027	1399	0.0342045	adaptive
3027	1400	0.0342045	adaptive
3027	1401	0.0342045	adaptive
3027	1402	0.0342045	adaptive
3027	1403	0.0342045	adaptive
3027	1404	0.0342045	adaptive
3028	1405	0.0342158	adaptive
3028	1406	0.0342158	adaptive
3028	1407	0.0342158	adaptive
3028	1408	0.0342158	adaptive
3027	1409	0.0342045	adaptive
3027	1410	0.0342045	adaptive
3027	1411	0.0342045	adaptive
3027	1412	0.0342045	adaptive
3027	1413	0.0342045	adaptive
3027	1414	0.0342045	adaptive
3027	1415	0.0342045	adaptive
3028	1416	0.0342158	adaptive
3028	1417	0.0342158	adaptive
3027	1418	0.0342045	adaptive
3026	1419	0.0341932	adaptive
3026	1420	0.0341932	adaptive
3026	1421	0.0341932	adaptive
3026	1422	0.0341932	adaptive
3026	1423	0.0341932	adaptive
3026	1424	0.0341932	adaptive
3026	1425	0.0341932	adaptive
3026	1426	0.0341932	adaptive
3026	1427	0.0341932	adaptive
3026	1428	0.0341932	adaptive
3026	1429	0.0341932	adaptive
3026	1430	0.0341932	adaptive
3026	1431	0.0341932	adaptive
3026	1432	0.0341932	adaptive
3026	1433	0.0341932	adaptive
3026	1434	0.0341932	adaptive
3026	1435	0.0341932	adaptive
3026	1436	0.0341932	adaptive
3026	1437	0.0341932	adaptive
3026	1438	0.0341932	adaptive
3026	1439	0.0341932	adaptive
3026	1440	0.0341932	adaptive
3026	1441	0.0341932	adaptive
3026	1442	0.0341932	adaptive
3026	1443	0.0341932	adaptive
3026	1444	0.0341932	adaptive
3026	1445	0.0341932	adaptive
3026	1446	0.0341932	adaptive
3026	1447	0.0341932	adaptive
3026	1448	0.0341932	adaptive
3026	1449	0.0341932	adaptive
3026	1450	0.0341932	adaptive
3026	1451	0.0341932	adaptive
3026	1452	0.0341932	adaptive
3026	1453	0.0341932	adaptive
3027	1454	0.0342045	adaptive
3026	1455	0.0341932	adaptive
3026	1456	0.0341932	adaptive
3026	1457	0.0341932	adaptive
3026	1458	0.0341932	adaptive
3025	1459	0.0341819	adaptive
3025	1460	0.0341819	adaptive
3024	1461	0.0341706	adaptive
3024	1462	0.0341706	adaptive
3024	1463	0.0341706	adaptive
3024	1464	0.0341706	adaptive
3023	1465	0.0341594	adaptive
3023	1466	0.0341594	adaptive
3023	1467	0.0341594	adaptive
3023	1468	0.0341594	adaptive
3022	1469	0.0341481	adaptive
3022	1470	0.0341481	adaptive
3022	1471	0.0341481	adaptive
3022	1472	0.0341481	adaptive
3022	1473	0.0341481	adaptive
3022	1474	0.0341481	adaptive
3022	1475	0.0341481	adaptive
3022	1476	0.0341481	adaptive
3022	1477	0.0341481	adaptive
3022	1478	0.0341481	adaptive
3023	1479	0.0341594	adaptive
3023	1480	0.0341594	adaptive
3023	1481	0.0341594	adaptive
3024	1482	0.0341706	adaptive
3024	1483	0.0341706	adaptive
3024	1484	0.0341706	adaptive
3024	1485	0.0341706	adaptive
3024	1486	0.0341706	adaptive
3023	1487	0.0341594	adaptive
3023	1488	0.0341594	adaptive
3023	1489	0.0341594	adaptive
3023	1490	0.0341594	adaptive
3023	1491	0.0341594	adaptive
3023	1492	0.0341594	adaptive
3023	1493	0.0341594	adaptive
3023	1494	0.0341594	adaptive
3023	1495	0.0341594	adaptive
3023	1496	0.0341594	adaptive
3023	1497	0.0341594	adaptive
3022	1498	0.0341481	adaptive
3022	1499	0.0341481	adaptive
3022	1500	0.0341481	adaptive
3022	1501	0.0341481	adaptive
3022	1502	0.0341481	adaptive
3021	1503	0.0341368	adaptive
3021	1504	0.0341368	adaptive
3021	1505	0.0341368	adaptive
3021	1506	0.0341368	adaptive
3021	1507	0.0341368	adaptive
3021	1508	0.0341368	adaptive
3021	1509	0.0341368	adaptive
3021	1510	0.0341368	adaptive
3021	1511	0.0341368	adaptive
3021	1512	0.0341368	adaptive
3021	1513	0.0341368	adaptive
3021	1514	0.0341368	adaptive
3021	1515	0.0341368	adaptive
3021	1516	0.0341368	adaptive
3021	1517	0.0341368	adaptive
3021	1518	0.0341368	adaptive
3021	1519	0.0341368	adaptive
3021	1520	0.0341368	adaptive
3021	1521	0.0341368	adaptive
3021	1522	0.0341368	adaptive
3021	1523	0.0341368	adaptive
3021	1524	0.0341368	adaptive
3021	1525	0.0341368	adaptive
3021	1526	0.0341368	adaptive
3021	1527	0.0341368	adaptive
3021	1528	0.0341368	adaptive
3021	1529	0.0341368	adaptive
3021	1530	0.0341368	adaptive
3021	1531	0.0341368	adaptive
3021	1532	0.0341368	adaptive
3021	1533	0.0341368	adaptive
3020	1534	0.0341255	adaptive
3020	1535	0.0341255	adaptive
3020	1536	0.0341255	adaptive
3020	1537	0.0341255	adaptive
3020	1538	0.0341255	adaptive
3020	1539	0.0341255	adaptive
3020	1540	0.0341255	adaptive
3020	1541	0.0341255	adaptive
3020	1542	0.0341255	adaptive
3019	1543	0.0341142	adaptive
3019	1544	0.0341142	adaptive
3019	1545	0.0341142	adaptive
3019	1546	0.0341142	adaptive
3019	1547	0.0341142	adaptive
3019	1548	0.0341142	adaptive
3019	1549	0.0341142	adaptive
3019	1550	0.0341142	adaptive
3019	1551	0.0341142	adaptive
3019	1552	0.0341142	adaptive
3019	1553	0.0341142	adaptive
3019	1554	0.0341142	adaptive
3019	1555	0.0341142	adaptive
3018	1556	0.0341029	adaptive
3018	1557	0.0341029	adaptive
3018	1558	0.0341029	adaptive
3018	1559	0.0341029	adaptive
3018	1560	0.0341029	adaptive
3018	1561	0.0341029	adaptive
3018	1562	0.0341029	adaptive
3018	1563	0.0341029	adaptive
3018	1564	0.0341029	adaptive
3018	1565	0.0341029	adaptive
3018	1566	0.0341029	adaptive
3018	1567	0.0341029	adaptive
3018	1568	0.0341029	adaptive
3018	1569	0.0341029	adaptive
3018	1570	0.0341029	adaptive
3018	1571	0.0341029	adaptive
3018	1572	0.0341029	adaptive
3018	1573	0.0341029	adaptive
3018	1574	0.0341029	adaptive
3018	1575	0.0341029	adaptive
3018	1576	0.0341029	adaptive
3018	1577	0.0341029	adaptive
3018	1578	0.0341029	adaptive
3018	1579	0.0341029	adaptive
3018	1580	0.0341029	adaptive
3018	1581	0.0341029	adaptive
3017	1582	0.0340916	adaptive
3016	1583	0.0340803	adaptive
3016	1584	0.0340803	adaptive
3016	1585	0.0340803	adaptive
3016	1586	0.0340803	adaptive
3016	1587	0.0340803	adaptive
3016	1588	0.0340803	adaptive
3016	1589	0.0340803	adaptive
3016	1590	0.0340803	adaptive
3015	1591	0.034069	adaptive
3015	1592	0.034069	adaptive
3015	1593	0.034069	adaptive
3015	1594	0.034069	adaptive
3015	1595	0.034069	adaptive
3016	1596	0.0340803	adaptive
3016	1597	0.0340803	adaptive
3015	1598	0.034069	adaptive
3015	1599	0.034069	adaptive
3015	1600	0.034069	adaptive
3015	1601	0.034069	adaptive
3015	1602	0.034069	adaptive
3015	1603	0.034069	adaptive
3015	1604	0.034069	adaptive
3015	1605	0.034069	adaptive
3015	1606	0.034069	adaptive
3015	1607	0.034069	adaptive
3014	1608	0.0340577	adaptive
3014	1609	0.0340577	adaptive
3014	1610	0.0340577	adaptive
3014	1611	0.0340577	adaptive
3014	1612	0.0340577	adaptive
3013	1613	0.0340464	adaptive
3013	1614	0.0340464	adaptive
3013	1615	0.0340464	adaptive
3013	1616	0.0340464	adaptive
3013	1617	0.0340464	adaptive
3013	1618	0.0340464	adaptive
3013	1619	0.0340464	adaptive
3013	1620	0.0340464	adaptive
3013	1621	0.0340464	adaptive
3013	1622	0.0340464	adaptive
3012	1623	0.0340351	adaptive
3012	1624	0.0340351	adaptive
3012	1625	0.0340351	adaptive
3012	1626	0.0340351	adaptive
3012	1627	0.0340351	adaptive
3012	1628	0.0340351	adaptive
3012	1629	0.0340351	adaptive
3012	1630	0.0340351	adaptive
3012	1631	0.0340351	adaptive
3012	1632	0.0340351	adaptive
3012	1633	0.0340351	adaptive
3012	1634	0.0340351	adaptive
3012	1635	0.0340351	adaptive
3012	1636	0.0340351	adaptive
3012	1637	0.0340351	adaptive
3012	1638	0.0340351	adaptive
3012	1639	0.0340351	adaptive
3012	1640	0.0340351	adaptive
3011	1641	0.0340238	adaptive
3011	1642	0.0340238	adaptive
3010	1643	0.0340125	adaptive
3010	1644	0.0340125	adaptive
3010	1645	0.0340125	adaptive
3010	1646	0.0340125	adaptive
3010	1647	0.0340125	adaptive
3010	1648	0.0340125	adaptive
3010	1649	0.0340125	adaptive
3009	1650	0.0340012	adaptive
3009	1651	0.0340012	adaptive
3009	1652	0.0340012	adaptive
3008	1653	0.0339899	adaptive
3008	1654	0.0339899	adaptive
3007	1655	0.0339786	adaptive
3007	1656	0.0339786	adaptive
3006	1657	0.0339673	adaptive
3006	1658	0.0339673	adaptive
3005	1659	0.033956	adaptive
2997	1660	0.0338656	adaptive
2995	1661	0.033843	adaptive
2994	1662	0.0338317	adaptive
2987	1663	0.0337526	adaptive
2986	1664	0.0337413	adaptive
2981	1665	0.0336848	adaptive
2973	1666	0.0335944	adaptive
2972	1667	0.0335831	adaptive
2966	1668	0.0335153	adaptive
2962	1669	0.0334701	adaptive
2953	1670	0.0333684	adaptive
2949	1671	0.0333232	adaptive
2942	1672	0.0332441	adaptive
2941	1673	0.0332328	adaptive
2940	1674	0.0332215	adaptive
2747	1675	0.0310406	adaptive
2750	1676	0.0310745	adaptive
2751	1677	0.0310858	adaptive
2751	1678	0.0310858	adaptive
2752	1679	0.0310971	adaptive
2752	1680	0.0310971	adaptive
2752	1681	0.0310971	adaptive
2752	1682	0.0310971	adaptive
2752	1683	0.0310971	adaptive
2755	1684	0.031131	adaptive
2755	1685	0.031131	adaptive
2755	1686	0.031131	adaptive
2756	1687	0.0311423	adaptive
2756	1688	0.0311423	adaptive
2756	1689	0.0311423	adaptive
2756	1690	0.0311423	adaptive
2755	1691	0.031131	adaptive
2755	1692	0.031131	adaptive
2755	1693	0.031131	adaptive
2756	1694	0.0311423	adaptive
2756	1695	0.0311423	adaptive
2756	1696	0.0311423	adaptive
2756	1697	0.0311423	adaptive
2756	1698	0.0311423	adaptive
2756	1699	0.0311423	adaptive
2756	1700	0.0311423	adaptive
2756	1701	0.0311423	adaptive
2756	1702	0.0311423	adaptive
2756	1703	0.0311423	adaptive
2756	1704	0.0311423	adaptive
2756	1705	0.0311423	adaptive
2756	1706	0.0311423	adaptive
2756	1707	0.0311423	adaptive
2756	1708	0.0311423	adaptive
2756	1709	0.0311423	adaptive
2756	1710	0.0311423	adaptive
2756	1711	0.0311423	adaptive
2756	1712	0.0311423	adaptive
2756	1713	0.0311423	adaptive
2756	1714	0.0311423	adaptive
2756	1715	0.0311423	adaptive
2756	1716	0.0311423	adaptive
2756	1717	0.0311423	adaptive
2756	1718	0.0311423	adaptive
2756	1719	0.0311423	adaptive
2756	1720	0.0311423	adaptive
2756	1721	0.0311423	adaptive
2756	1722	0.0311423	adaptive
2756	1723	0.0311423	adaptive
2756	1724	0.0311423	adaptive
2756	1725	0.0311423	adaptive
2756	1726	0.0311423	adaptive
2756	1727	0.0311423	adaptive
2756	1728	0.0311423	adaptive
2756	1729	0.0311423	adaptive
2756	1730	0.0311423	adaptive
2755	1731	0.031131	adaptive
2755	1732	0.031131	adaptive
2755	1733	0.031131	adaptive
2755	1734	0.031131	adaptive
2755	1735	0.031131	adaptive
2755	1736	0.031131	adaptive
2755	1737	0.031131	adaptive
2755	1738	0.031131	adaptive
2755	1739	0.031131	adaptive
2755	1740	0.031131	adaptive
2755	1741	0.031131	adaptive
2755	1742	0.031131	adaptive
2755	1743	0.031131	adaptive
2755	1744	0.031131	adaptive
2755	1745	0.031131	adaptive
2755	1746	0.031131	adaptive
2755	1747	0.031131	adaptive
2754	1748	0.0311197	adaptive
2754	1749	0.0311197	adaptive
2754	1750	0.0311197	adaptive
2754	1751	0.0311197	adaptive
2754	1752	0.0311197	adaptive
2754	1753	0.0311197	adaptive
2753	1754	0.0311084	adaptive
2753	1755	0.0311084	adaptive
2752	1756	0.0310971	adaptive
2752	1757	0.0310971	adaptive
2752	1758	0.0310971	adaptive
2751	1759	0.0310858	adaptive
2751	1760	0.0310858	adaptive
2751	1761	0.0310858	adaptive
2751	1762	0.0310858	adaptive
2751	1763	0.0310858	adaptive
2751	1764	0.0310858	adaptive
2751	1765	0.0310858	adaptive
2751	1766	0.0310858	adaptive
2750	1767	0.0310745	adaptive
2750	1768	0.0310745	adaptive
2750	1769	0.0310745	adaptive
2750	1770	0.0310745	adaptive
2750	1771	0.0310745	adaptive
2750	1772	0.0310745	adaptive
2750	1773	0.0310745	adaptive
2750	1774	0.0310745	adaptive
2750	1775	0.0310745	adaptive
2750	1776	0.0310745	adaptive
2750	1777	0.0310745	adaptive
2750	1778	0.0310745	adaptive
2750	1779	0.0310745	adaptive
2749	1780	0.0310632	adaptive
2749	1781	0.0310632	adaptive
2749	1782	0.0310632	adaptive
2749	1783	0.0310632	adaptive
2749	1784	0.0310632	adaptive
2749	1785	0.0310632	adaptive
2749	1786	0.0310632	adaptive
2749	1787	0.0310632	adaptive
2748	1788	0.0310519	adaptive
2748	1789	0.0310519	adaptive
2748	1790	0.0310519	adaptive
2748	1791	0.0310519	adaptive
2748	1792	0.0310519	adaptive
2747	1793	0.0310406	adaptive
2747	1794	0.0310406	adaptive
2747	1795	0.0310406	adaptive
2747	1796	0.0310406	adaptive
2747	1797	0.0310406	adaptive
2747	1798	0.0310406	adaptive
2747	1799	0.0310406	adaptive
2747	1800	0.0310406	adaptive
2746	1801	0.0310293	adaptive
2746	1802	0.0310293	adaptive
2746	1803	0.0310293	adaptive
2746	1804	0.0310293	adaptive
2746	1805	0.0310293	adaptive
2745	1806	0.031018	adaptive
2745	1807	0.031018	adaptive
2745	1808	0.031018	adaptive
2745	1809	0.031018	adaptive
2745	1810	0.031018	adaptive
2745	1811	0.031018	adaptive
2745	1812	0.031018	adaptive
2745	1813	0.031018	adaptive
2745	1814	0.031018	adaptive
2745	1815	0.031018	adaptive
2745	1816	0.031018	adaptive
2744	1817	0.0310067	adaptive
2744	1818	0.0310067	adaptive
2744	1819	0.0310067	adaptive
2744	1820	0.0310067	adaptive
2744	1821	0.0310067	adaptive
2744	1822	0.0310067	adaptive
2744	1823	0.0310067	adaptive
2744	1824	0.0310067	adaptive
2744	1825	0.0310067	adaptive
2744	1826	0.0310067	adaptive
2744	1827	0.0310067	adaptive
2744	1828	0.0310067	adaptive
2743	1829	0.0309954	adaptive
2743	1830	0.0309954	adaptive
2743	1831	0.0309954	adaptive
2743	1832	0.0309954	adaptive
2743	1833	0.0309954	adaptive
2743	1834	0.0309954	adaptive
2743	1835	0.0309954	adaptive
2743	1836	0.0309954	adaptive
2743	1837	0.0309954	adaptive
2742	1838	0.0309841	adaptive
2741	1839	0.0309728	adaptive
2741	1840	0.0309728	adaptive
2741	1841	0.0309728	adaptive
2741	1842	0.0309728	adaptive
2740	1843	0.0309615	adaptive
2740	1844	0.0309615	adaptive
2740	1845	0.0309615	adaptive
2739	1846	0.0309502	adaptive
2739	1847	0.0309502	adaptive
2739	1848	0.0309502	adaptive
2739	1849	0.0309502	adaptive
2739	1850	0.0309502	adaptive
2739	1851	0.0309502	adaptive
2739	1852	0.0309502	adaptive
2739	1853	0.0309502	adaptive
2738	1854	0.0309389	adaptive
2738	1855	0.0309389	adaptive
2738	1856	0.0309389	adaptive
2738	1857	0.0309389	adaptive
2738	1858	0.0309389	adaptive
2738	1859	0.0309389	adaptive
2737	1860	0.0309276	adaptive
2736	1861	0.0309163	adaptive
2736	1862	0.0309163	adaptive
2736	1863	0.0309163	adaptive
2736	1864	0.0309163	adaptive
2736	1865	0.0309163	adaptive
2736	1866	0.0309163	adaptive
2735	1867	0.030905	adaptive
2735	1868	0.030905	adaptive
2735	1869	0.030905	adaptive
2735	1870	0.030905	adaptive
2735	1871	0.030905	adaptive
2735	1872	0.030905	adaptive
2735	1873	0.030905	adaptive
2735	1874	0.030905	adaptive
2735	1875	0.030905	adaptive
2734	1876	0.0308937	adaptive
2734	1877	0.0308937	adaptive
2734	1878	0.0308937	adaptive
2734	1879	0.0308937	adaptive
2734	1880	0.0308937	adaptive
2734	1881	0.0308937	adaptive
2733	1882	0.0308824	adaptive
2733	1883	0.0308824	adaptive
2733	1884	0.0308824	adaptive
2733	1885	0.0308824	adaptive
2732	1886	0.0308711	adaptive
2732	1887	0.0308711	adaptive
2731	1888	0.0308598	adaptive
2731	1889	0.0308598	adaptive
2731	1890	0.0308598	adaptive
2730	1891	0.0308485	adaptive
2730	1892	0.0308485	adaptive
2730	1893	0.0308485	adaptive
2730	1894	0.0308485	adaptive
2730	1895	0.0308485	adaptive
2730	1896	0.0308485	adaptive
2730	1897	0.0308485	adaptive
2730	1898	0.0308485	adaptive
2730	1899	0.0308485	adaptive
2730	1900	0.0308485	adaptive
934	700	0.0090781	2guides
934	701	0.0090781	2guides
934	702	0.0090781	2guides
934	703	0.0090781	2guides
934	704	0.0090781	2guides
934	705	0.0090781	2guides
934	706	0.0090781	2guides
934	707	0.0090781	2guides
934	708	0.0090781	2guides
934	709	0.0090781	2guides
934	710	0.0090781	2guides
934	711	0.0090781	2guides
934	712	0.0090781	2guides
934	713	0.0090781	2guides
934	714	0.0090781	2guides
934	715	0.0090781	2guides
934	716	0.0090781	2guides
934	717	0.0090781	2guides
934	718	0.0090781	2guides
934	719	0.0090781	2guides
934	720	0.0090781	2guides
934	721	0.0090781	2guides
934	722	0.0090781	2guides
934	723	0.0090781	2guides
934	724	0.0090781	2guides
934	725	0.0090781	2guides
934	726	0.0090781	2guides
934	727	0.0090781	2guides
934	728	0.0090781	2guides
934	729	0.0090781	2guides
934	730	0.0090781	2guides
934	731	0.0090781	2guides
934	732	0.0090781	2guides
934	733	0.0090781	2guides
934	734	0.0090781	2guides
934	735	0.0090781	2guides
934	736	0.0090781	2guides
934	737	0.0090781	2guides
934	738	0.0090781	2guides
934	739	0.0090781	2guides
934	740	0.0090781	2guides
934	741	0.0090781	2guides
934	742	0.0090781	2guides
934	743	0.0090781	2guides
934	744	0.0090781	2guides
934	745	0.0090781	2guides
934	746	0.0090781	2guides
934	747	0.0090781	2guides
934	748	0.0090781	2guides
934	749	0.0090781	2guides
934	750	0.0090781	2guides
934	751	0.0090781	2guides
934	752	0.0090781	2guides
934	753	0.0090781	2guides
934	754	0.0090781	2guides
934	755	0.0090781	2guides
934	756	0.0090781	2guides
934	757	0.0090781	2guides
934	758	0.0090781	2guides
934	759	0.0090781	2guides
934	760	0.0090781	2guides
934	761	0.0090781	2guides
934	762	0.0090781	2guides
934	763	0.0090781	2guides
934	764	0.0090781	2guides
934	765	0.0090781	2guides
934	766	0.0090781	2guides
934	767	0.0090781	2guides
934	768	0.0090781	2guides
934	769	0.0090781	2guides
934	770	0.0090781	2guides
934	771	0.0090781	2guides
934	772	0.0090781	2guides
934	773	0.0090781	2guides
934	774	0.0090781	2guides
934	775	0.0090781	2guides
934	776	0.0090781	2guides
934	777	0.0090781	2guides
934	778	0.0090781	2guides
934	779	0.0090781	2guides
934	780	0.0090781	2guides
934	781	0.0090781	2guides
934	782	0.0090781	2guides
935	783	0.00908782	2guides
935	784	0.00908782	2guides
934	785	0.0090781	2guides
934	786	0.0090781	2guides
934	787	0.0090781	2guides
934	788	0.0090781	2guides
934	789	0.0090781	2guides
934	790	0.0090781	2guides
934	791	0.0090781	2guides
934	792	0.0090781	2guides
934	793	0.0090781	2guides
934	794	0.0090781	2guides
934	795	0.0090781	2guides
936	796	0.00909754	2guides
936	797	0.00909754	2guides
936	798	0.00909754	2guides
936	799	0.00909754	2guides
937	800	0.00910726	2guides
937	801	0.00910726	2guides
937	802	0.00910726	2guides
937	803	0.00910726	2guides
937	804	0.00910726	2guides
937	805	0.00910726	2guides
937	806	0.00910726	2guides
937	807	0.00910726	2guides
937	808	0.00910726	2guides
937	809	0.00910726	2guides
937	810	0.00910726	2guides
937	811	0.00910726	2guides
937	812	0.00910726	2guides
937	813	0.00910726	2guides
937	814	0.00910726	2guides
937	815	0.00910726	2guides
937	816	0.00910726	2guides
937	817	0.00910726	2guides
937	818	0.00910726	2guides
937	819	0.00910726	2guides
938	820	0.00911698	2guides
938	821	0.00911698	2guides
938	822	0.00911698	2guides
938	823	0.00911698	2guides
938	824	0.00911698	2guides
938	825	0.00911698	2guides
938	826	0.00911698	2guides
938	827	0.00911698	2guides
938	828	0.00911698	2guides
938	829	0.00911698	2guides
938	830	0.00911698	2guides
940	831	0.00913641	2guides
940	832	0.00913641	2guides
940	833	0.00913641	2guides
940	834	0.00913641	2guides
940	835	0.00913641	2guides
940	836	0.00913641	2guides
940	837	0.00913641	2guides
940	838	0.00913641	2guides
940	839	0.00913641	2guides
940	840	0.00913641	2guides
940	841	0.00913641	2guides
940	842	0.00913641	2guides
940	843	0.00913641	2guides
940	844	0.00913641	2guides
940	845	0.00913641	2guides
940	846	0.00913641	2guides
940	847	0.00913641	2guides
940	848	0.00913641	2guides
940	849	0.00913641	2guides
940	850	0.00913641	2guides
940	851	0.00913641	2guides
940	852	0.00913641	2guides
940	853	0.00913641	2guides
938	854	0.00911698	2guides
938	855	0.00911698	2guides
938	856	0.00911698	2guides
938	857	0.00911698	2guides
938	858	0.00911698	2guides
938	859	0.00911698	2guides
938	860	0.00911698	2guides
938	861	0.00911698	2guides
938	862	0.00911698	2guides
938	863	0.00911698	2guides
938	864	0.00911698	2guides
938	865	0.00911698	2guides
938	866	0.00911698	2guides
938	867	0.00911698	2guides
938	868	0.00911698	2guides
938	869	0.00911698	2guides
938	870	0.00911698	2guides
938	871	0.00911698	2guides
938	872	0.00911698	2guides
938	873	0.00911698	2guides
938	874	0.00911698	2guides
938	875	0.00911698	2guides
938	876	0.00911698	2guides
938	877	0.00911698	2guides
938	878	0.00911698	2guides
938	879	0.00911698	2guides
938	880	0.00911698	2guides
938	881	0.00911698	2guides
938	882	0.00911698	2guides
938	883	0.00911698	2guides
938	884	0.00911698	2guides
938	885	0.00911698	2guides
938	886	0.00911698	2guides
938	887	0.00911698	2guides
938	888	0.00911698	2guides
938	889	0.00911698	2guides
938	890	0.00911698	2guides
938	891	0.00911698	2guides
938	892	0.00911698	2guides
938	893	0.00911698	2guides
938	894	0.00911698	2guides
938	895	0.00911698	2guides
938	896	0.00911698	2guides
938	897	0.00911698	2guides
938	898	0.00911698	2guides
939	899	0.00912669	2guides
939	900	0.00912669	2guides
939	901	0.00912669	2guides
939	902	0.00912669	2guides
939	903	0.00912669	2guides
939	904	0.00912669	2guides
939	905	0.00912669	2guides
939	906	0.00912669	2guides
939	907	0.00912669	2guides
939	908	0.00912669	2guides
939	909	0.00912669	2guides
939	910	0.00912669	2guides
939	911	0.00912669	2guides
938	912	0.00911698	2guides
938	913	0.00911698	2guides
938	914	0.00911698	2guides
938	915	0.00911698	2guides
938	916	0.00911698	2guides
938	917	0.00911698	2guides
938	918	0.00911698	2guides
938	919	0.00911698	2guides
938	920	0.00911698	2guides
938	921	0.00911698	2guides
938	922	0.00911698	2guides
938	923	0.00911698	2guides
938	924	0.00911698	2guides
938	925	0.00911698	2guides
938	926	0.00911698	2guides
938	927	0.00911698	2guides
938	928	0.00911698	2guides
938	929	0.00911698	2guides
938	930	0.00911698	2guides
938	931	0.00911698	2guides
938	932	0.00911698	2guides
938	933	0.00911698	2guides
938	934	0.00911698	2guides
938	935	0.00911698	2guides
938	936	0.00911698	2guides
938	937	0.00911698	2guides
938	938	0.00911698	2guides
938	939	0.00911698	2guides
938	940	0.00911698	2guides
938	941	0.00911698	2guides
938	942	0.00911698	2guides
938	943	0.00911698	2guides
938	944	0.00911698	2guides
938	945	0.00911698	2guides
938	946	0.00911698	2guides
938	947	0.00911698	2guides
938	948	0.00911698	2guides
938	949	0.00911698	2guides
938	950	0.00911698	2guides
938	951	0.00911698	2guides
938	952	0.00911698	2guides
938	953	0.00911698	2guides
938	954	0.00911698	2guides
938	955	0.00911698	2guides
938	956	0.00911698	2guides
938	957	0.00911698	2guides
938	958	0.00911698	2guides
938	959	0.00911698	2guides
938	960	0.00911698	2guides
938	961	0.00911698	2guides
938	962	0.00911698	2guides
938	963	0.00911698	2guides
938	964	0.00911698	2guides
938	965	0.00911698	2guides
938	966	0.00911698	2guides
938	967	0.00911698	2guides
938	968	0.00911698	2guides
938	969	0.00911698	2guides
937	970	0.00910726	2guides
937	971	0.00910726	2guides
937	972	0.00910726	2guides
937	973	0.00910726	2guides
937	974	0.00910726	2guides
937	975	0.00910726	2guides
937	976	0.00910726	2guides
937	977	0.00910726	2guides
937	978	0.00910726	2guides
937	979	0.00910726	2guides
937	980	0.00910726	2guides
937	981	0.00910726	2guides
938	982	0.00911698	2guides
938	983	0.00911698	2guides
938	984	0.00911698	2guides
938	985	0.00911698	2guides
938	986	0.00911698	2guides
938	987	0.00911698	2guides
937	988	0.00910726	2guides
937	989	0.00910726	2guides
937	990	0.00910726	2guides
937	991	0.00910726	2guides
937	992	0.00910726	2guides
937	993	0.00910726	2guides
935	994	0.00908782	2guides
935	995	0.00908782	2guides
935	996	0.00908782	2guides
934	997	0.0090781	2guides
933	998	0.00906838	2guides
933	999	0.00906838	2guides
933	1000	0.00906838	2guides
933	1001	0.00906838	2guides
933	1002	0.00906838	2guides
930	1003	0.00903922	2guides
928	1004	0.00901978	2guides
927	1005	0.00901006	2guides
927	1006	0.00901006	2guides
927	1007	0.00901006	2guides
916	1008	0.00890314	2guides
887	1009	0.00862128	2guides
874	1010	0.00849492	2guides
872	1011	0.00847548	2guides
868	1012	0.0084366	2guides
869	1013	0.00844632	2guides
859	1014	0.00834913	2guides
1116	1015	0.0108471	2guides
1881	1016	0.0182825	2guides
1907	1017	0.0185353	2guides
1937	1018	0.0188268	2guides
2175	1019	0.0211401	2guides
2193	1020	0.0213151	2guides
2193	1021	0.0213151	2guides
2281	1022	0.0221704	2guides
2291	1023	0.0222676	2guides
2299	1024	0.0223453	2guides
2308	1025	0.0224328	2guides
2311	1026	0.022462	2guides
2319	1027	0.0225397	2guides
2325	1028	0.022598	2guides
2326	1029	0.0226078	2guides
2330	1030	0.0226466	2guides
2334	1031	0.0226855	2guides
2335	1032	0.0226952	2guides
2349	1033	0.0228313	2guides
2352	1034	0.0228605	2guides
2353	1035	0.0228702	2guides
2354	1036	0.0228799	2guides
2355	1037	0.0228896	2guides
2355	1038	0.0228896	2guides
2355	1039	0.0228896	2guides
2355	1040	0.0228896	2guides
2358	1041	0.0229188	2guides
2358	1042	0.0229188	2guides
2358	1043	0.0229188	2guides
2362	1044	0.0229577	2guides
2362	1045	0.0229577	2guides
2363	1046	0.0229674	2guides
2364	1047	0.0229771	2guides
2364	1048	0.0229771	2guides
2374	1049	0.0230743	2guides
2374	1050	0.0230743	2guides
2374	1051	0.0230743	2guides
2375	1052	0.023084	2guides
2389	1053	0.0232201	2guides
2944	1054	0.0286145	2guides
2951	1055	0.0286825	2guides
2991	1056	0.0290713	2guides
2998	1057	0.0291393	2guides
3006	1058	0.0292171	2guides
3011	1059	0.0292657	2guides
3013	1060	0.0292851	2guides
3013	1061	0.0292851	2guides
3015	1062	0.0293046	2guides
3026	1063	0.0294115	2guides
3026	1064	0.0294115	2guides
3027	1065	0.0294212	2guides
3037	1066	0.0295184	2guides
3040	1067	0.0295476	2guides
3040	1068	0.0295476	2guides
3045	1069	0.0295962	2guides
3048	1070	0.0296253	2guides
3049	1071	0.029635	2guides
3049	1072	0.029635	2guides
3049	1073	0.029635	2guides
3050	1074	0.0296447	2guides
3051	1075	0.0296545	2guides
3051	1076	0.0296545	2guides
3051	1077	0.0296545	2guides
3051	1078	0.0296545	2guides
3051	1079	0.0296545	2guides
3052	1080	0.0296642	2guides
3053	1081	0.0296739	2guides
3054	1082	0.0296836	2guides
3054	1083	0.0296836	2guides
3054	1084	0.0296836	2guides
3054	1085	0.0296836	2guides
3054	1086	0.0296836	2guides
3054	1087	0.0296836	2guides
3054	1088	0.0296836	2guides
3054	1089	0.0296836	2guides
3055	1090	0.0296933	2guides
3055	1091	0.0296933	2guides
3056	1092	0.0297031	2guides
3056	1093	0.0297031	2guides
3056	1094	0.0297031	2guides
3056	1095	0.0297031	2guides
3056	1096	0.0297031	2guides
3056	1097	0.0297031	2guides
3056	1098	0.0297031	2guides
3057	1099	0.0297128	2guides
3057	1100	0.0297128	2guides
3057	1101	0.0297128	2guides
3057	1102	0.0297128	2guides
3057	1103	0.0297128	2guides
3057	1104	0.0297128	2guides
3057	1105	0.0297128	2guides
3058	1106	0.0297225	2guides
3058	1107	0.0297225	2guides
3058	1108	0.0297225	2guides
3058	1109	0.0297225	2guides
3058	1110	0.0297225	2guides
3059	1111	0.0297322	2guides
3060	1112	0.0297419	2guides
3060	1113	0.0297419	2guides
3060	1114	0.0297419	2guides
3060	1115	0.0297419	2guides
3060	1116	0.0297419	2guides
3061	1117	0.0297517	2guides
3061	1118	0.0297517	2guides
3061	1119	0.0297517	2guides
3061	1120	0.0297517	2guides
3061	1121	0.0297517	2guides
3061	1122	0.0297517	2guides
3061	1123	0.0297517	2guides
3061	1124	0.0297517	2guides
3061	1125	0.0297517	2guides
3061	1126	0.0297517	2guides
3061	1127	0.0297517	2guides
3061	1128	0.0297517	2guides
3061	1129	0.0297517	2guides
3061	1130	0.0297517	2guides
3061	1131	0.0297517	2guides
3061	1132	0.0297517	2guides
3061	1133	0.0297517	2guides
3062	1134	0.0297614	2guides
3062	1135	0.0297614	2guides
3062	1136	0.0297614	2guides
3062	1137	0.0297614	2guides
3062	1138	0.0297614	2guides
3062	1139	0.0297614	2guides
3062	1140	0.0297614	2guides
3062	1141	0.0297614	2guides
3062	1142	0.0297614	2guides
3062	1143	0.0297614	2guides
3062	1144	0.0297614	2guides
3062	1145	0.0297614	2guides
3062	1146	0.0297614	2guides
3062	1147	0.0297614	2guides
3062	1148	0.0297614	2guides
3062	1149	0.0297614	2guides
3062	1150	0.0297614	2guides
3062	1151	0.0297614	2guides
3062	1152	0.0297614	2guides
3062	1153	0.0297614	2guides
3062	1154	0.0297614	2guides
3062	1155	0.0297614	2guides
3062	1156	0.0297614	2guides
3062	1157	0.0297614	2guides
3062	1158	0.0297614	2guides
3062	1159	0.0297614	2guides
3062	1160	0.0297614	2guides
3062	1161	0.0297614	2guides
3062	1162	0.0297614	2guides
3062	1163	0.0297614	2guides
3062	1164	0.0297614	2guides
3062	1165	0.0297614	2guides
3062	1166	0.0297614	2guides
3062	1167	0.0297614	2guides
3062	1168	0.0297614	2guides
3063	1169	0.0297711	2guides
3063	1170	0.0297711	2guides
3063	1171	0.0297711	2guides
3063	1172	0.0297711	2guides
3063	1173	0.0297711	2guides
3063	1174	0.0297711	2guides
3063	1175	0.0297711	2guides
3063	1176	0.0297711	2guides
3063	1177	0.0297711	2guides
3063	1178	0.0297711	2guides
3063	1179	0.0297711	2guides
3063	1180	0.0297711	2guides
3063	1181	0.0297711	2guides
3063	1182	0.0297711	2guides
3063	1183	0.0297711	2guides
3063	1184	0.0297711	2guides
3063	1185	0.0297711	2guides
3063	1186	0.0297711	2guides
3063	1187	0.0297711	2guides
3063	1188	0.0297711	2guides
3063	1189	0.0297711	2guides
3063	1190	0.0297711	2guides
3063	1191	0.0297711	2guides
3063	1192	0.0297711	2guides
3063	1193	0.0297711	2guides
3063	1194	0.0297711	2guides
3063	1195	0.0297711	2guides
3063	1196	0.0297711	2guides
3063	1197	0.0297711	2guides
3063	1198	0.0297711	2guides
3063	1199	0.0297711	2guides
3063	1200	0.0297711	2guides
3063	1201	0.0297711	2guides
3063	1202	0.0297711	2guides
3064	1203	0.0297808	2guides
3064	1204	0.0297808	2guides
3064	1205	0.0297808	2guides
3064	1206	0.0297808	2guides
3064	1207	0.0297808	2guides
3065	1208	0.0297905	2guides
3065	1209	0.0297905	2guides
3065	1210	0.0297905	2guides
3065	1211	0.0297905	2guides
3065	1212	0.0297905	2guides
3065	1213	0.0297905	2guides
3065	1214	0.0297905	2guides
3065	1215	0.0297905	2guides
3065	1216	0.0297905	2guides
3065	1217	0.0297905	2guides
3064	1218	0.0297808	2guides
3064	1219	0.0297808	2guides
3064	1220	0.0297808	2guides
3064	1221	0.0297808	2guides
3064	1222	0.0297808	2guides
3065	1223	0.0297905	2guides
3065	1224	0.0297905	2guides
3065	1225	0.0297905	2guides
3065	1226	0.0297905	2guides
3065	1227	0.0297905	2guides
3065	1228	0.0297905	2guides
3066	1229	0.0298003	2guides
3066	1230	0.0298003	2guides
3066	1231	0.0298003	2guides
3066	1232	0.0298003	2guides
3066	1233	0.0298003	2guides
3066	1234	0.0298003	2guides
3066	1235	0.0298003	2guides
3066	1236	0.0298003	2guides
3066	1237	0.0298003	2guides
3066	1238	0.0298003	2guides
3066	1239	0.0298003	2guides
3066	1240	0.0298003	2guides
3066	1241	0.0298003	2guides
3066	1242	0.0298003	2guides
3066	1243	0.0298003	2guides
3066	1244	0.0298003	2guides
3066	1245	0.0298003	2guides
3066	1246	0.0298003	2guides
3066	1247	0.0298003	2guides
3066	1248	0.0298003	2guides
3066	1249	0.0298003	2guides
3068	1250	0.0298197	2guides
3068	1251	0.0298197	2guides
3068	1252	0.0298197	2guides
3068	1253	0.0298197	2guides
3068	1254	0.0298197	2guides
3068	1255	0.0298197	2guides
3068	1256	0.0298197	2guides
3068	1257	0.0298197	2guides
3068	1258	0.0298197	2guides
3068	1259	0.0298197	2guides
3067	1260	0.02981	2guides
3066	1261	0.0298003	2guides
3066	1262	0.0298003	2guides
3066	1263	0.0298003	2guides
3066	1264	0.0298003	2guides
3066	1265	0.0298003	2guides
3066	1266	0.0298003	2guides
3066	1267	0.0298003	2guides
3066	1268	0.0298003	2guides
3066	1269	0.0298003	2guides
3066	1270	0.0298003	2guides
3066	1271	0.0298003	2guides
3066	1272	0.0298003	2guides
3066	1273	0.0298003	2guides
3065	1274	0.0297905	2guides
3065	1275	0.0297905	2guides
3065	1276	0.0297905	2guides
3065	1277	0.0297905	2guides
3064	1278	0.0297808	2guides
3064	1279	0.0297808	2guides
3064	1280	0.0297808	2guides
3064	1281	0.0297808	2guides
3064	1282	0.0297808	2guides
3064	1283	0.0297808	2guides
3064	1284	0.0297808	2guides
3064	1285	0.0297808	2guides
3064	1286	0.0297808	2guides
3064	1287	0.0297808	2guides
3064	1288	0.0297808	2guides
3064	1289	0.0297808	2guides
3065	1290	0.0297905	2guides
3066	1291	0.0298003	2guides
3068	1292	0.0298197	2guides
3068	1293	0.0298197	2guides
3068	1294	0.0298197	2guides
3068	1295	0.0298197	2guides
3068	1296	0.0298197	2guides
3068	1297	0.0298197	2guides
3068	1298	0.0298197	2guides
3068	1299	0.0298197	2guides
3068	1300	0.0298197	2guides
3067	1301	0.02981	2guides
3067	1302	0.02981	2guides
3068	1303	0.0298197	2guides
3068	1304	0.0298197	2guides
3068	1305	0.0298197	2guides
3068	1306	0.0298197	2guides
3068	1307	0.0298197	2guides
3069	1308	0.0298294	2guides
3069	1309	0.0298294	2guides
3069	1310	0.0298294	2guides
3069	1311	0.0298294	2guides
3069	1312	0.0298294	2guides
3069	1313	0.0298294	2guides
3069	1314	0.0298294	2guides
3069	1315	0.0298294	2guides
3069	1316	0.0298294	2guides
3069	1317	0.0298294	2guides
3069	1318	0.0298294	2guides
3069	1319	0.0298294	2guides
3069	1320	0.0298294	2guides
3069	1321	0.0298294	2guides
3069	1322	0.0298294	2guides
3069	1323	0.0298294	2guides
3069	1324	0.0298294	2guides
3069	1325	0.0298294	2guides
3068	1326	0.0298197	2guides
3068	1327	0.0298197	2guides
3068	1328	0.0298197	2guides
3067	1329	0.02981	2guides
3067	1330	0.02981	2guides
3067	1331	0.02981	2guides
3067	1332	0.02981	2guides
3067	1333	0.02981	2guides
3067	1334	0.02981	2guides
3067	1335	0.02981	2guides
3068	1336	0.0298197	2guides
3068	1337	0.0298197	2guides
3068	1338	0.0298197	2guides
3068	1339	0.0298197	2guides
3068	1340	0.0298197	2guides
3068	1341	0.0298197	2guides
3068	1342	0.0298197	2guides
3068	1343	0.0298197	2guides
3068	1344	0.0298197	2guides
3068	1345	0.0298197	2guides
3068	1346	0.0298197	2guides
3068	1347	0.0298197	2guides
3068	1348	0.0298197	2guides
3068	1349	0.0298197	2guides
3068	1350	0.0298197	2guides
3068	1351	0.0298197	2guides
3068	1352	0.0298197	2guides
3068	1353	0.0298197	2guides
3068	1354	0.0298197	2guides
3068	1355	0.0298197	2guides
3069	1356	0.0298294	2guides
3069	1357	0.0298294	2guides
3069	1358	0.0298294	2guides
3069	1359	0.0298294	2guides
3069	1360	0.0298294	2guides
3069	1361	0.0298294	2guides
3069	1362	0.0298294	2guides
3069	1363	0.0298294	2guides
3069	1364	0.0298294	2guides
3069	1365	0.0298294	2guides
3069	1366	0.0298294	2guides
3069	1367	0.0298294	2guides
3069	1368	0.0298294	2guides
3069	1369	0.0298294	2guides
3069	1370	0.0298294	2guides
3068	1371	0.0298197	2guides
3068	1372	0.0298197	2guides
3068	1373	0.0298197	2guides
3068	1374	0.0298197	2guides
3068	1375	0.0298197	2guides
3068	1376	0.0298197	2guides
3068	1377	0.0298197	2guides
3068	1378	0.0298197	2guides
3068	1379	0.0298197	2guides
3068	1380	0.0298197	2guides
3067	1381	0.02981	2guides
3067	1382	0.02981	2guides
3067	1383	0.02981	2guides
3067	1384	0.02981	2guides
3067	1385	0.02981	2guides
3067	1386	0.02981	2guides
3067	1387	0.02981	2guides
3067	1388	0.02981	2guides
3067	1389	0.02981	2guides
3067	1390	0.02981	2guides
3067	1391	0.02981	2guides
3067	1392	0.02981	2guides
3067	1393	0.02981	2guides
3067	1394	0.02981	2guides
3067	1395	0.02981	2guides
3067	1396	0.02981	2guides
3067	1397	0.02981	2guides
3067	1398	0.02981	2guides
3067	1399	0.02981	2guides
3067	1400	0.02981	2guides
3067	1401	0.02981	2guides
3067	1402	0.02981	2guides
3066	1403	0.0298003	2guides
3066	1404	0.0298003	2guides
3066	1405	0.0298003	2guides
3066	1406	0.0298003	2guides
3066	1407	0.0298003	2guides
3066	1408	0.0298003	2guides
3066	1409	0.0298003	2guides
3066	1410	0.0298003	2guides
3066	1411	0.0298003	2guides
3066	1412	0.0298003	2guides
3066	1413	0.0298003	2guides
3066	1414	0.0298003	2guides
3066	1415	0.0298003	2guides
3066	1416	0.0298003	2guides
3066	1417	0.0298003	2guides
3066	1418	0.0298003	2guides
3065	1419	0.0297905	2guides
3064	1420	0.0297808	2guides
3064	1421	0.0297808	2guides
3064	1422	0.0297808	2guides
3064	1423	0.0297808	2guides
3064	1424	0.0297808	2guides
3064	1425	0.0297808	2guides
3064	1426	0.0297808	2guides
3064	1427	0.0297808	2guides
3064	1428	0.0297808	2guides
3064	1429	0.0297808	2guides
3064	1430	0.0297808	2guides
3064	1431	0.0297808	2guides
3064	1432	0.0297808	2guides
3064	1433	0.0297808	2guides
3064	1434	0.0297808	2guides
3064	1435	0.0297808	2guides
3064	1436	0.0297808	2guides
3064	1437	0.0297808	2guides
3064	1438	0.0297808	2guides
3064	1439	0.0297808	2guides
3064	1440	0.0297808	2guides
3062	1441	0.0297614	2guides
3062	1442	0.0297614	2guides
3061	1443	0.0297517	2guides
3061	1444	0.0297517	2guides
3061	1445	0.0297517	2guides
3061	1446	0.0297517	2guides
3061	1447	0.0297517	2guides
3061	1448	0.0297517	2guides
3061	1449	0.0297517	2guides
3061	1450	0.0297517	2guides
3061	1451	0.0297517	2guides
3060	1452	0.0297419	2guides
3060	1453	0.0297419	2guides
3060	1454	0.0297419	2guides
3060	1455	0.0297419	2guides
3060	1456	0.0297419	2guides
3060	1457	0.0297419	2guides
3060	1458	0.0297419	2guides
3060	1459	0.0297419	2guides
3060	1460	0.0297419	2guides
3060	1461	0.0297419	2guides
3059	1462	0.0297322	2guides
3059	1463	0.0297322	2guides
3059	1464	0.0297322	2guides
3059	1465	0.0297322	2guides
3059	1466	0.0297322	2guides
3058	1467	0.0297225	2guides
3058	1468	0.0297225	2guides
3058	1469	0.0297225	2guides
3058	1470	0.0297225	2guides
3058	1471	0.0297225	2guides
3058	1472	0.0297225	2guides
3058	1473	0.0297225	2guides
3058	1474	0.0297225	2guides
3058	1475	0.0297225	2guides
3058	1476	0.0297225	2guides
3058	1477	0.0297225	2guides
3059	1478	0.0297322	2guides
3059	1479	0.0297322	2guides
3059	1480	0.0297322	2guides
3059	1481	0.0297322	2guides
3059	1482	0.0297322	2guides
3059	1483	0.0297322	2guides
3059	1484	0.0297322	2guides
3059	1485	0.0297322	2guides
3058	1486	0.0297225	2guides
3058	1487	0.0297225	2guides
3058	1488	0.0297225	2guides
3058	1489	0.0297225	2guides
3058	1490	0.0297225	2guides
3058	1491	0.0297225	2guides
3058	1492	0.0297225	2guides
3058	1493	0.0297225	2guides
3058	1494	0.0297225	2guides
3058	1495	0.0297225	2guides
3058	1496	0.0297225	2guides
[truncated: 5,208 more rows]

## Sheet: 1c
proteinase K
coverage	position	NormalizedCoverage	run
328	700	0.00411254	proK
328	701	0.00411254	proK
328	702	0.00411254	proK
328	703	0.00411254	proK
328	704	0.00411254	proK
328	705	0.00411254	proK
328	706	0.00411254	proK
328	707	0.00411254	proK
328	708	0.00411254	proK
328	709	0.00411254	proK
328	710	0.00411254	proK
328	711	0.00411254	proK
328	712	0.00411254	proK
328	713	0.00411254	proK
328	714	0.00411254	proK
328	715	0.00411254	proK
328	716	0.00411254	proK
328	717	0.00411254	proK
328	718	0.00411254	proK
328	719	0.00411254	proK
328	720	0.00411254	proK
328	721	0.00411254	proK
328	722	0.00411254	proK
328	723	0.00411254	proK
328	724	0.00411254	proK
328	725	0.00411254	proK
328	726	0.00411254	proK
328	727	0.00411254	proK
328	728	0.00411254	proK
328	729	0.00411254	proK
328	730	0.00411254	proK
328	731	0.00411254	proK
328	732	0.00411254	proK
328	733	0.00411254	proK
328	734	0.00411254	proK
328	735	0.00411254	proK
328	736	0.00411254	proK
328	737	0.00411254	proK
328	738	0.00411254	proK
328	739	0.00411254	proK
328	740	0.00411254	proK
328	741	0.00411254	proK
328	742	0.00411254	proK
328	743	0.00411254	proK
328	744	0.00411254	proK
328	745	0.00411254	proK
328	746	0.00411254	proK
328	747	0.00411254	proK
328	748	0.00411254	proK
328	749	0.00411254	proK
328	750	0.00411254	proK
328	751	0.00411254	proK
328	752	0.00411254	proK
328	753	0.00411254	proK
328	754	0.00411254	proK
328	755	0.00411254	proK
328	756	0.00411254	proK
328	757	0.00411254	proK
328	758	0.00411254	proK
328	759	0.00411254	proK
328	760	0.00411254	proK
328	761	0.00411254	proK
328	762	0.00411254	proK
328	763	0.00411254	proK
328	764	0.00411254	proK
328	765	0.00411254	proK
328	766	0.00411254	proK
328	767	0.00411254	proK
328	768	0.00411254	proK
328	769	0.00411254	proK
328	770	0.00411254	proK
328	771	0.00411254	proK
328	772	0.00411254	proK
328	773	0.00411254	proK
328	774	0.00411254	proK
328	775	0.00411254	proK
328	776	0.00411254	proK
328	777	0.00411254	proK
328	778	0.00411254	proK
328	779	0.00411254	proK
328	780	0.00411254	proK
328	781	0.00411254	proK
328	782	0.00411254	proK
328	783	0.00411254	proK
328	784	0.00411254	proK
328	785	0.00411254	proK
328	786	0.00411254	proK
328	787	0.00411254	proK
328	788	0.00411254	proK
328	789	0.00411254	proK
328	790	0.00411254	proK
328	791	0.00411254	proK
328	792	0.00411254	proK
328	793	0.00411254	proK
328	794	0.00411254	proK
328	795	0.00411254	proK
328	796	0.00411254	proK
328	797	0.00411254	proK
328	798	0.00411254	proK
328	799	0.00411254	proK
329	800	0.00412508	proK
329	801	0.00412508	proK
329	802	0.00412508	proK
329	803	0.00412508	proK
329	804	0.00412508	proK
329	805	0.00412508	proK
329	806	0.00412508	proK
329	807	0.00412508	proK
329	808	0.00412508	proK
329	809	0.00412508	proK
329	810	0.00412508	proK
329	811	0.00412508	proK
329	812	0.00412508	proK
329	813	0.00412508	proK
329	814	0.00412508	proK
329	815	0.00412508	proK
329	816	0.00412508	proK
329	817	0.00412508	proK
329	818	0.00412508	proK
329	819	0.00412508	proK
329	820	0.00412508	proK
329	821	0.00412508	proK
329	822	0.00412508	proK
329	823	0.00412508	proK
329	824	0.00412508	proK
329	825	0.00412508	proK
329	826	0.00412508	proK
329	827	0.00412508	proK
329	828	0.00412508	proK
329	829	0.00412508	proK
329	830	0.00412508	proK
329	831	0.00412508	proK
329	832	0.00412508	proK
329	833	0.00412508	proK
329	834	0.00412508	proK
329	835	0.00412508	proK
329	836	0.00412508	proK
329	837	0.00412508	proK
329	838	0.00412508	proK
329	839	0.00412508	proK
329	840	0.00412508	proK
329	841	0.00412508	proK
329	842	0.00412508	proK
329	843	0.00412508	proK
329	844	0.00412508	proK
329	845	0.00412508	proK
329	846	0.00412508	proK
329	847	0.00412508	proK
329	848	0.00412508	proK
329	849	0.00412508	proK
329	850	0.00412508	proK
329	851	0.00412508	proK
329	852	0.00412508	proK
329	853	0.00412508	proK
329	854	0.00412508	proK
330	855	0.00413762	proK
330	856	0.00413762	proK
330	857	0.00413762	proK
330	858	0.00413762	proK
330	859	0.00413762	proK
330	860	0.00413762	proK
330	861	0.00413762	proK
330	862	0.00413762	proK
330	863	0.00413762	proK
330	864	0.00413762	proK
330	865	0.00413762	proK
330	866	0.00413762	proK
330	867	0.00413762	proK
330	868	0.00413762	proK
330	869	0.00413762	proK
330	870	0.00413762	proK
330	871	0.00413762	proK
330	872	0.00413762	proK
330	873	0.00413762	proK
330	874	0.00413762	proK
330	875	0.00413762	proK
330	876	0.00413762	proK
330	877	0.00413762	proK
330	878	0.00413762	proK
330	879	0.00413762	proK
330	880	0.00413762	proK
330	881	0.00413762	proK
330	882	0.00413762	proK
330	883	0.00413762	proK
330	884	0.00413762	proK
330	885	0.00413762	proK
330	886	0.00413762	proK
330	887	0.00413762	proK
330	888	0.00413762	proK
330	889	0.00413762	proK
330	890	0.00413762	proK
330	891	0.00413762	proK
330	892	0.00413762	proK
330	893	0.00413762	proK
330	894	0.00413762	proK
330	895	0.00413762	proK
330	896	0.00413762	proK
330	897	0.00413762	proK
330	898	0.00413762	proK
330	899	0.00413762	proK
330	900	0.00413762	proK
330	901	0.00413762	proK
330	902	0.00413762	proK
330	903	0.00413762	proK
330	904	0.00413762	proK
330	905	0.00413762	proK
330	906	0.00413762	proK
330	907	0.00413762	proK
330	908	0.00413762	proK
330	909	0.00413762	proK
330	910	0.00413762	proK
330	911	0.00413762	proK
330	912	0.00413762	proK
330	913	0.00413762	proK
330	914	0.00413762	proK
330	915	0.00413762	proK
330	916	0.00413762	proK
330	917	0.00413762	proK
330	918	0.00413762	proK
330	919	0.00413762	proK
330	920	0.00413762	proK
330	921	0.00413762	proK
330	922	0.00413762	proK
330	923	0.00413762	proK
330	924	0.00413762	proK
330	925	0.00413762	proK
330	926	0.00413762	proK
330	927	0.00413762	proK
330	928	0.00413762	proK
330	929	0.00413762	proK
330	930	0.00413762	proK
330	931	0.00413762	proK
330	932	0.00413762	proK
330	933	0.00413762	proK
330	934	0.00413762	proK
330	935	0.00413762	proK
330	936	0.00413762	proK
330	937	0.00413762	proK
330	938	0.00413762	proK
330	939	0.00413762	proK
330	940	0.00413762	proK
330	941	0.00413762	proK
330	942	0.00413762	proK
330	943	0.00413762	proK
330	944	0.00413762	proK
330	945	0.00413762	proK
330	946	0.00413762	proK
330	947	0.00413762	proK
330	948	0.00413762	proK
330	949	0.00413762	proK
330	950	0.00413762	proK
330	951	0.00413762	proK
330	952	0.00413762	proK
330	953	0.00413762	proK
330	954	0.00413762	proK
330	955	0.00413762	proK
330	956	0.00413762	proK
330	957	0.00413762	proK
330	958	0.00413762	proK
330	959	0.00413762	proK
330	960	0.00413762	proK
330	961	0.00413762	proK
330	962	0.00413762	proK
330	963	0.00413762	proK
330	964	0.00413762	proK
330	965	0.00413762	proK
330	966	0.00413762	proK
330	967	0.00413762	proK
330	968	0.00413762	proK
330	969	0.00413762	proK
330	970	0.00413762	proK
330	971	0.00413762	proK
330	972	0.00413762	proK
330	973	0.00413762	proK
330	974	0.00413762	proK
330	975	0.00413762	proK
330	976	0.00413762	proK
330	977	0.00413762	proK
330	978	0.00413762	proK
330	979	0.00413762	proK
330	980	0.00413762	proK
330	981	0.00413762	proK
330	982	0.00413762	proK
330	983	0.00413762	proK
330	984	0.00413762	proK
330	985	0.00413762	proK
330	986	0.00413762	proK
330	987	0.00413762	proK
330	988	0.00413762	proK
331	989	0.00415016	proK
331	990	0.00415016	proK
331	991	0.00415016	proK
331	992	0.00415016	proK
331	993	0.00415016	proK
331	994	0.00415016	proK
331	995	0.00415016	proK
331	996	0.00415016	proK
331	997	0.00415016	proK
332	998	0.0041627	proK
332	999	0.0041627	proK
332	1000	0.0041627	proK
332	1001	0.0041627	proK
332	1002	0.0041627	proK
332	1003	0.0041627	proK
332	1004	0.0041627	proK
332	1005	0.0041627	proK
332	1006	0.0041627	proK
332	1007	0.0041627	proK
331	1008	0.00415016	proK
330	1009	0.00413762	proK
330	1010	0.00413762	proK
330	1011	0.00413762	proK
330	1012	0.00413762	proK
330	1013	0.00413762	proK
330	1014	0.00413762	proK
463	1015	0.00580521	proK
676	1016	0.00847585	proK
679	1017	0.00851347	proK
688	1018	0.00862631	proK
764	1019	0.00957922	proK
770	1020	0.00965445	proK
770	1021	0.00965445	proK
788	1022	0.00988013	proK
793	1023	0.00994283	proK
796	1024	0.00998044	proK
797	1025	0.00999298	proK
799	1026	0.0100181	proK
802	1027	0.0100557	proK
803	1028	0.0100682	proK
804	1029	0.0100807	proK
805	1030	0.0100933	proK
807	1031	0.0101184	proK
807	1032	0.0101184	proK
809	1033	0.0101434	proK
810	1034	0.010156	proK
810	1035	0.010156	proK
814	1036	0.0102061	proK
814	1037	0.0102061	proK
814	1038	0.0102061	proK
816	1039	0.0102312	proK
816	1040	0.0102312	proK
817	1041	0.0102437	proK
817	1042	0.0102437	proK
817	1043	0.0102437	proK
817	1044	0.0102437	proK
818	1045	0.0102563	proK
818	1046	0.0102563	proK
818	1047	0.0102563	proK
819	1048	0.0102688	proK
819	1049	0.0102688	proK
819	1050	0.0102688	proK
819	1051	0.0102688	proK
819	1052	0.0102688	proK
819	1053	0.0102688	proK
819	1054	0.0102688	proK
819	1055	0.0102688	proK
819	1056	0.0102688	proK
819	1057	0.0102688	proK
819	1058	0.0102688	proK
819	1059	0.0102688	proK
819	1060	0.0102688	proK
819	1061	0.0102688	proK
819	1062	0.0102688	proK
819	1063	0.0102688	proK
819	1064	0.0102688	proK
819	1065	0.0102688	proK
819	1066	0.0102688	proK
819	1067	0.0102688	proK
819	1068	0.0102688	proK
820	1069	0.0102814	proK
820	1070	0.0102814	proK
820	1071	0.0102814	proK
820	1072	0.0102814	proK
820	1073	0.0102814	proK
820	1074	0.0102814	proK
820	1075	0.0102814	proK
820	1076	0.0102814	proK
820	1077	0.0102814	proK
821	1078	0.0102939	proK
821	1079	0.0102939	proK
821	1080	0.0102939	proK
822	1081	0.0103064	proK
822	1082	0.0103064	proK
822	1083	0.0103064	proK
822	1084	0.0103064	proK
822	1085	0.0103064	proK
822	1086	0.0103064	proK
822	1087	0.0103064	proK
822	1088	0.0103064	proK
822	1089	0.0103064	proK
822	1090	0.0103064	proK
822	1091	0.0103064	proK
822	1092	0.0103064	proK
822	1093	0.0103064	proK
822	1094	0.0103064	proK
822	1095	0.0103064	proK
822	1096	0.0103064	proK
823	1097	0.010319	proK
823	1098	0.010319	proK
823	1099	0.010319	proK
823	1100	0.010319	proK
823	1101	0.010319	proK
823	1102	0.010319	proK
823	1103	0.010319	proK
823	1104	0.010319	proK
823	1105	0.010319	proK
823	1106	0.010319	proK
824	1107	0.0103315	proK
824	1108	0.0103315	proK
824	1109	0.0103315	proK
824	1110	0.0103315	proK
824	1111	0.0103315	proK
824	1112	0.0103315	proK
824	1113	0.0103315	proK
825	1114	0.010344	proK
825	1115	0.010344	proK
825	1116	0.010344	proK
825	1117	0.010344	proK
825	1118	0.010344	proK
825	1119	0.010344	proK
825	1120	0.010344	proK
825	1121	0.010344	proK
825	1122	0.010344	proK
825	1123	0.010344	proK
825	1124	0.010344	proK
825	1125	0.010344	proK
825	1126	0.010344	proK
825	1127	0.010344	proK
825	1128	0.010344	proK
825	1129	0.010344	proK
825	1130	0.010344	proK
825	1131	0.010344	proK
825	1132	0.010344	proK
825	1133	0.010344	proK
825	1134	0.010344	proK
825	1135	0.010344	proK
825	1136	0.010344	proK
825	1137	0.010344	proK
825	1138	0.010344	proK
825	1139	0.010344	proK
825	1140	0.010344	proK
825	1141	0.010344	proK
825	1142	0.010344	proK
825	1143	0.010344	proK
825	1144	0.010344	proK
825	1145	0.010344	proK
825	1146	0.010344	proK
825	1147	0.010344	proK
825	1148	0.010344	proK
825	1149	0.010344	proK
825	1150	0.010344	proK
825	1151	0.010344	proK
825	1152	0.010344	proK
824	1153	0.0103315	proK
824	1154	0.0103315	proK
825	1155	0.010344	proK
825	1156	0.010344	proK
825	1157	0.010344	proK
825	1158	0.010344	proK
825	1159	0.010344	proK
825	1160	0.010344	proK
825	1161	0.010344	proK
825	1162	0.010344	proK
825	1163	0.010344	proK
825	1164	0.010344	proK
825	1165	0.010344	proK
825	1166	0.010344	proK
825	1167	0.010344	proK
825	1168	0.010344	proK
825	1169	0.010344	proK
825	1170	0.010344	proK
825	1171	0.010344	proK
825	1172	0.010344	proK
825	1173	0.010344	proK
825	1174	0.010344	proK
825	1175	0.010344	proK
825	1176	0.010344	proK
825	1177	0.010344	proK
825	1178	0.010344	proK
825	1179	0.010344	proK
825	1180	0.010344	proK
825	1181	0.010344	proK
825	1182	0.010344	proK
825	1183	0.010344	proK
825	1184	0.010344	proK
825	1185	0.010344	proK
825	1186	0.010344	proK
825	1187	0.010344	proK
825	1188	0.010344	proK
825	1189	0.010344	proK
825	1190	0.010344	proK
825	1191	0.010344	proK
825	1192	0.010344	proK
825	1193	0.010344	proK
826	1194	0.0103566	proK
826	1195	0.0103566	proK
826	1196	0.0103566	proK
826	1197	0.0103566	proK
826	1198	0.0103566	proK
826	1199	0.0103566	proK
826	1200	0.0103566	proK
826	1201	0.0103566	proK
826	1202	0.0103566	proK
826	1203	0.0103566	proK
826	1204	0.0103566	proK
826	1205	0.0103566	proK
826	1206	0.0103566	proK
827	1207	0.0103691	proK
827	1208	0.0103691	proK
827	1209	0.0103691	proK
827	1210	0.0103691	proK
827	1211	0.0103691	proK
827	1212	0.0103691	proK
827	1213	0.0103691	proK
827	1214	0.0103691	proK
827	1215	0.0103691	proK
827	1216	0.0103691	proK
827	1217	0.0103691	proK
827	1218	0.0103691	proK
827	1219	0.0103691	proK
827	1220	0.0103691	proK
827	1221	0.0103691	proK
827	1222	0.0103691	proK
827	1223	0.0103691	proK
827	1224	0.0103691	proK
827	1225	0.0103691	proK
827	1226	0.0103691	proK
827	1227	0.0103691	proK
827	1228	0.0103691	proK
827	1229	0.0103691	proK
827	1230	0.0103691	proK
827	1231	0.0103691	proK
827	1232	0.0103691	proK
827	1233	0.0103691	proK
827	1234	0.0103691	proK
827	1235	0.0103691	proK
827	1236	0.0103691	proK
827	1237	0.0103691	proK
827	1238	0.0103691	proK
827	1239	0.0103691	proK
827	1240	0.0103691	proK
827	1241	0.0103691	proK
827	1242	0.0103691	proK
827	1243	0.0103691	proK
827	1244	0.0103691	proK
827	1245	0.0103691	proK
827	1246	0.0103691	proK
827	1247	0.0103691	proK
827	1248	0.0103691	proK
827	1249	0.0103691	proK
827	1250	0.0103691	proK
827	1251	0.0103691	proK
827	1252	0.0103691	proK
827	1253	0.0103691	proK
827	1254	0.0103691	proK
827	1255	0.0103691	proK
827	1256	0.0103691	proK
827	1257	0.0103691	proK
827	1258	0.0103691	proK
827	1259	0.0103691	proK
827	1260	0.0103691	proK
827	1261	0.0103691	proK
827	1262	0.0103691	proK
827	1263	0.0103691	proK
827	1264	0.0103691	proK
827	1265	0.0103691	proK
827	1266	0.0103691	proK
827	1267	0.0103691	proK
827	1268	0.0103691	proK
827	1269	0.0103691	proK
827	1270	0.0103691	proK
827	1271	0.0103691	proK
827	1272	0.0103691	proK
827	1273	0.0103691	proK
827	1274	0.0103691	proK
827	1275	0.0103691	proK
827	1276	0.0103691	proK
827	1277	0.0103691	proK
827	1278	0.0103691	proK
827	1279	0.0103691	proK
827	1280	0.0103691	proK
827	1281	0.0103691	proK
827	1282	0.0103691	proK
827	1283	0.0103691	proK
827	1284	0.0103691	proK
827	1285	0.0103691	proK
827	1286	0.0103691	proK
827	1287	0.0103691	proK
827	1288	0.0103691	proK
827	1289	0.0103691	proK
827	1290	0.0103691	proK
827	1291	0.0103691	proK
827	1292	0.0103691	proK
827	1293	0.0103691	proK
827	1294	0.0103691	proK
827	1295	0.0103691	proK
827	1296	0.0103691	proK
827	1297	0.0103691	proK
827	1298	0.0103691	proK
827	1299	0.0103691	proK
827	1300	0.0103691	proK
827	1301	0.0103691	proK
827	1302	0.0103691	proK
827	1303	0.0103691	proK
827	1304	0.0103691	proK
827	1305	0.0103691	proK
827	1306	0.0103691	proK
827	1307	0.0103691	proK
827	1308	0.0103691	proK
827	1309	0.0103691	proK
827	1310	0.0103691	proK
827	1311	0.0103691	proK
827	1312	0.0103691	proK
826	1313	0.0103566	proK
826	1314	0.0103566	proK
826	1315	0.0103566	proK
826	1316	0.0103566	proK
826	1317	0.0103566	proK
826	1318	0.0103566	proK
826	1319	0.0103566	proK
826	1320	0.0103566	proK
826	1321	0.0103566	proK
826	1322	0.0103566	proK
826	1323	0.0103566	proK
826	1324	0.0103566	proK
826	1325	0.0103566	proK
826	1326	0.0103566	proK
826	1327	0.0103566	proK
826	1328	0.0103566	proK
826	1329	0.0103566	proK
826	1330	0.0103566	proK
826	1331	0.0103566	proK
826	1332	0.0103566	proK
826	1333	0.0103566	proK
826	1334	0.0103566	proK
826	1335	0.0103566	proK
826	1336	0.0103566	proK
826	1337	0.0103566	proK
826	1338	0.0103566	proK
826	1339	0.0103566	proK
826	1340	0.0103566	proK
826	1341	0.0103566	proK
826	1342	0.0103566	proK
826	1343	0.0103566	proK
825	1344	0.010344	proK
825	1345	0.010344	proK
825	1346	0.010344	proK
825	1347	0.010344	proK
825	1348	0.010344	proK
825	1349	0.010344	proK
825	1350	0.010344	proK
825	1351	0.010344	proK
826	1352	0.0103566	proK
826	1353	0.0103566	proK
826	1354	0.0103566	proK
826	1355	0.0103566	proK
826	1356	0.0103566	proK
826	1357	0.0103566	proK
826	1358	0.0103566	proK
826	1359	0.0103566	proK
826	1360	0.0103566	proK
826	1361	0.0103566	proK
826	1362	0.0103566	proK
826	1363	0.0103566	proK
826	1364	0.0103566	proK
826	1365	0.0103566	proK
826	1366	0.0103566	proK
826	1367	0.0103566	proK
826	1368	0.0103566	proK
826	1369	0.0103566	proK
826	1370	0.0103566	proK
826	1371	0.0103566	proK
826	1372	0.0103566	proK
826	1373	0.0103566	proK
826	1374	0.0103566	proK
826	1375	0.0103566	proK
826	1376	0.0103566	proK
826	1377	0.0103566	proK
826	1378	0.0103566	proK
826	1379	0.0103566	proK
826	1380	0.0103566	proK
826	1381	0.0103566	proK
826	1382	0.0103566	proK
826	1383	0.0103566	proK
826	1384	0.0103566	proK
826	1385	0.0103566	proK
827	1386	0.0103691	proK
827	1387	0.0103691	proK
827	1388	0.0103691	proK
827	1389	0.0103691	proK
827	1390	0.0103691	proK
827	1391	0.0103691	proK
827	1392	0.0103691	proK
827	1393	0.0103691	proK
827	1394	0.0103691	proK
827	1395	0.0103691	proK
827	1396	0.0103691	proK
827	1397	0.0103691	proK
827	1398	0.0103691	proK
827	1399	0.0103691	proK
827	1400	0.0103691	proK
827	1401	0.0103691	proK
827	1402	0.0103691	proK
827	1403	0.0103691	proK
827	1404	0.0103691	proK
827	1405	0.0103691	proK
827	1406	0.0103691	proK
827	1407	0.0103691	proK
827	1408	0.0103691	proK
827	1409	0.0103691	proK
827	1410	0.0103691	proK
827	1411	0.0103691	proK
827	1412	0.0103691	proK
827	1413	0.0103691	proK
827	1414	0.0103691	proK
827	1415	0.0103691	proK
827	1416	0.0103691	proK
827	1417	0.0103691	proK
827	1418	0.0103691	proK
827	1419	0.0103691	proK
827	1420	0.0103691	proK
827	1421	0.0103691	proK
827	1422	0.0103691	proK
827	1423	0.0103691	proK
827	1424	0.0103691	proK
827	1425	0.0103691	proK
828	1426	0.0103817	proK
828	1427	0.0103817	proK
828	1428	0.0103817	proK
828	1429	0.0103817	proK
828	1430	0.0103817	proK
828	1431	0.0103817	proK
828	1432	0.0103817	proK
828	1433	0.0103817	proK
828	1434	0.0103817	proK
828	1435	0.0103817	proK
828	1436	0.0103817	proK
828	1437	0.0103817	proK
828	1438	0.0103817	proK
828	1439	0.0103817	proK
828	1440	0.0103817	proK
828	1441	0.0103817	proK
828	1442	0.0103817	proK
828	1443	0.0103817	proK
828	1444	0.0103817	proK
828	1445	0.0103817	proK
828	1446	0.0103817	proK
828	1447	0.0103817	proK
828	1448	0.0103817	proK
828	1449	0.0103817	proK
828	1450	0.0103817	proK
828	1451	0.0103817	proK
828	1452	0.0103817	proK
828	1453	0.0103817	proK
828	1454	0.0103817	proK
828	1455	0.0103817	proK
828	1456	0.0103817	proK
828	1457	0.0103817	proK
828	1458	0.0103817	proK
828	1459	0.0103817	proK
828	1460	0.0103817	proK
828	1461	0.0103817	proK
828	1462	0.0103817	proK
828	1463	0.0103817	proK
828	1464	0.0103817	proK
828	1465	0.0103817	proK
829	1466	0.0103942	proK
829	1467	0.0103942	proK
829	1468	0.0103942	proK
829	1469	0.0103942	proK
829	1470	0.0103942	proK
829	1471	0.0103942	proK
829	1472	0.0103942	proK
829	1473	0.0103942	proK
829	1474	0.0103942	proK
829	1475	0.0103942	proK
829	1476	0.0103942	proK
829	1477	0.0103942	proK
829	1478	0.0103942	proK
829	1479	0.0103942	proK
829	1480	0.0103942	proK
829	1481	0.0103942	proK
829	1482	0.0103942	proK
829	1483	0.0103942	proK
829	1484	0.0103942	proK
829	1485	0.0103942	proK
829	1486	0.0103942	proK
829	1487	0.0103942	proK
829	1488	0.0103942	proK
829	1489	0.0103942	proK
829	1490	0.0103942	proK
829	1491	0.0103942	proK
829	1492	0.0103942	proK
829	1493	0.0103942	proK
829	1494	0.0103942	proK
829	1495	0.0103942	proK
829	1496	0.0103942	proK
829	1497	0.0103942	proK
829	1498	0.0103942	proK
829	1499	0.0103942	proK
829	1500	0.0103942	proK
829	1501	0.0103942	proK
829	1502	0.0103942	proK
829	1503	0.0103942	proK
829	1504	0.0103942	proK
829	1505	0.0103942	proK
829	1506	0.0103942	proK
829	1507	0.0103942	proK
829	1508	0.0103942	proK
829	1509	0.0103942	proK
829	1510	0.0103942	proK
828	1511	0.0103817	proK
828	1512	0.0103817	proK
828	1513	0.0103817	proK
828	1514	0.0103817	proK
828	1515	0.0103817	proK
828	1516	0.0103817	proK
828	1517	0.0103817	proK
828	1518	0.0103817	proK
828	1519	0.0103817	proK
828	1520	0.0103817	proK
828	1521	0.0103817	proK
828	1522	0.0103817	proK
828	1523	0.0103817	proK
828	1524	0.0103817	proK
828	1525	0.0103817	proK
828	1526	0.0103817	proK
828	1527	0.0103817	proK
828	1528	0.0103817	proK
828	1529	0.0103817	proK
828	1530	0.0103817	proK
828	1531	0.0103817	proK
828	1532	0.0103817	proK
828	1533	0.0103817	proK
828	1534	0.0103817	proK
828	1535	0.0103817	proK
828	1536	0.0103817	proK
828	1537	0.0103817	proK
828	1538	0.0103817	proK
828	1539	0.0103817	proK
828	1540	0.0103817	proK
828	1541	0.0103817	proK
828	1542	0.0103817	proK
828	1543	0.0103817	proK
828	1544	0.0103817	proK
828	1545	0.0103817	proK
828	1546	0.0103817	proK
828	1547	0.0103817	proK
828	1548	0.0103817	proK
828	1549	0.0103817	proK
828	1550	0.0103817	proK
828	1551	0.0103817	proK
828	1552	0.0103817	proK
828	1553	0.0103817	proK
828	1554	0.0103817	proK
828	1555	0.0103817	proK
828	1556	0.0103817	proK
828	1557	0.0103817	proK
828	1558	0.0103817	proK
828	1559	0.0103817	proK
828	1560	0.0103817	proK
828	1561	0.0103817	proK
828	1562	0.0103817	proK
828	1563	0.0103817	proK
828	1564	0.0103817	proK
828	1565	0.0103817	proK
828	1566	0.0103817	proK
828	1567	0.0103817	proK
828	1568	0.0103817	proK
828	1569	0.0103817	proK
827	1570	0.0103691	proK
827	1571	0.0103691	proK
827	1572	0.0103691	proK
827	1573	0.0103691	proK
827	1574	0.0103691	proK
827	1575	0.0103691	proK
827	1576	0.0103691	proK
827	1577	0.0103691	proK
827	1578	0.0103691	proK
827	1579	0.0103691	proK
827	1580	0.0103691	proK
827	1581	0.0103691	proK
827	1582	0.0103691	proK
827	1583	0.0103691	proK
827	1584	0.0103691	proK
827	1585	0.0103691	proK
827	1586	0.0103691	proK
828	1587	0.0103817	proK
828	1588	0.0103817	proK
827	1589	0.0103691	proK
827	1590	0.0103691	proK
827	1591	0.0103691	proK
827	1592	0.0103691	proK
827	1593	0.0103691	proK
827	1594	0.0103691	proK
827	1595	0.0103691	proK
827	1596	0.0103691	proK
827	1597	0.0103691	proK
827	1598	0.0103691	proK
827	1599	0.0103691	proK
827	1600	0.0103691	proK
827	1601	0.0103691	proK
827	1602	0.0103691	proK
827	1603	0.0103691	proK
827	1604	0.0103691	proK
827	1605	0.0103691	proK
827	1606	0.0103691	proK
827	1607	0.0103691	proK
827	1608	0.0103691	proK
827	1609	0.0103691	proK
827	1610	0.0103691	proK
827	1611	0.0103691	proK
827	1612	0.0103691	proK
827	1613	0.0103691	proK
827	1614	0.0103691	proK
827	1615	0.0103691	proK
827	1616	0.0103691	proK
827	1617	0.0103691	proK
827	1618	0.0103691	proK
827	1619	0.0103691	proK
827	1620	0.0103691	proK
827	1621	0.0103691	proK
827	1622	0.0103691	proK
827	1623	0.0103691	proK
827	1624	0.0103691	proK
827	1625	0.0103691	proK
827	1626	0.0103691	proK
827	1627	0.0103691	proK
827	1628	0.0103691	proK
827	1629	0.0103691	proK
827	1630	0.0103691	proK
827	1631	0.0103691	proK
827	1632	0.0103691	proK
827	1633	0.0103691	proK
827	1634	0.0103691	proK
827	1635	0.0103691	proK
827	1636	0.0103691	proK
827	1637	0.0103691	proK
826	1638	0.0103566	proK
826	1639	0.0103566	proK
826	1640	0.0103566	proK
826	1641	0.0103566	proK
826	1642	0.0103566	proK
826	1643	0.0103566	proK
826	1644	0.0103566	proK
826	1645	0.0103566	proK
826	1646	0.0103566	proK
826	1647	0.0103566	proK
826	1648	0.0103566	proK
826	1649	0.0103566	proK
826	1650	0.0103566	proK
826	1651	0.0103566	proK
826	1652	0.0103566	proK
826	1653	0.0103566	proK
826	1654	0.0103566	proK
826	1655	0.0103566	proK
826	1656	0.0103566	proK
826	1657	0.0103566	proK
826	1658	0.0103566	proK
826	1659	0.0103566	proK
823	1660	0.010319	proK
823	1661	0.010319	proK
823	1662	0.010319	proK
822	1663	0.0103064	proK
822	1664	0.0103064	proK
818	1665	0.0102563	proK
814	1666	0.0102061	proK
814	1667	0.0102061	proK
813	1668	0.0101936	proK
813	1669	0.0101936	proK
810	1670	0.010156	proK
810	1671	0.010156	proK
798	1672	0.0100055	proK
796	1673	0.00998044	proK
795	1674	0.0099679	proK
588	1675	0.00737249	proK
588	1676	0.00737249	proK
587	1677	0.00735995	proK
587	1678	0.00735995	proK
587	1679	0.00735995	proK
587	1680	0.00735995	proK
587	1681	0.00735995	proK
589	1682	0.00738502	proK
589	1683	0.00738502	proK
589	1684	0.00738502	proK
588	1685	0.00737249	proK
588	1686	0.00737249	proK
588	1687	0.00737249	proK
588	1688	0.00737249	proK
590	1689	0.00739756	proK
590	1690	0.00739756	proK
590	1691	0.00739756	proK
590	1692	0.00739756	proK
590	1693	0.00739756	proK
590	1694	0.00739756	proK
590	1695	0.00739756	proK
590	1696	0.00739756	proK
590	1697	0.00739756	proK
590	1698	0.00739756	proK
590	1699	0.00739756	proK
590	1700	0.00739756	proK
590	1701	0.00739756	proK
590	1702	0.00739756	proK
590	1703	0.00739756	proK
590	1704	0.00739756	proK
589	1705	0.00738502	proK
589	1706	0.00738502	proK
589	1707	0.00738502	proK
589	1708	0.00738502	proK
589	1709	0.00738502	proK
589	1710	0.00738502	proK
589	1711	0.00738502	proK
589	1712	0.00738502	proK
589	1713	0.00738502	proK
589	1714	0.00738502	proK
589	1715	0.00738502	proK
589	1716	0.00738502	proK
589	1717	0.00738502	proK
589	1718	0.00738502	proK
589	1719	0.00738502	proK
589	1720	0.00738502	proK
589	1721	0.00738502	proK
589	1722	0.00738502	proK
589	1723	0.00738502	proK
589	1724	0.00738502	proK
589	1725	0.00738502	proK
589	1726	0.00738502	proK
589	1727	0.00738502	proK
589	1728	0.00738502	proK
589	1729	0.00738502	proK
589	1730	0.00738502	proK
589	1731	0.00738502	proK
589	1732	0.00738502	proK
589	1733	0.00738502	proK
589	1734	0.00738502	proK
589	1735	0.00738502	proK
589	1736	0.00738502	proK
589	1737	0.00738502	proK
589	1738	0.00738502	proK
589	1739	0.00738502	proK
588	1740	0.00737249	proK
588	1741	0.00737249	proK
588	1742	0.00737249	proK
588	1743	0.00737249	proK
588	1744	0.00737249	proK
588	1745	0.00737249	proK
588	1746	0.00737249	proK
588	1747	0.00737249	proK
588	1748	0.00737249	proK
588	1749	0.00737249	proK
588	1750	0.00737249	proK
588	1751	0.00737249	proK
588	1752	0.00737249	proK
588	1753	0.00737249	proK
588	1754	0.00737249	proK
588	1755	0.00737249	proK
588	1756	0.00737249	proK
588	1757	0.00737249	proK
588	1758	0.00737249	proK
588	1759	0.00737249	proK
588	1760	0.00737249	proK
588	1761	0.00737249	proK
588	1762	0.00737249	proK
588	1763	0.00737249	proK
588	1764	0.00737249	proK
588	1765	0.00737249	proK
588	1766	0.00737249	proK
588	1767	0.00737249	proK
588	1768	0.00737249	proK
588	1769	0.00737249	proK
588	1770	0.00737249	proK
588	1771	0.00737249	proK
588	1772	0.00737249	proK
588	1773	0.00737249	proK
588	1774	0.00737249	proK
588	1775	0.00737249	proK
588	1776	0.00737249	proK
588	1777	0.00737249	proK
588	1778	0.00737249	proK
588	1779	0.00737249	proK
588	1780	0.00737249	proK
588	1781	0.00737249	proK
588	1782	0.00737249	proK
588	1783	0.00737249	proK
588	1784	0.00737249	proK
588	1785	0.00737249	proK
588	1786	0.00737249	proK
588	1787	0.00737249	proK
588	1788	0.00737249	proK
588	1789	0.00737249	proK
588	1790	0.00737249	proK
588	1791	0.00737249	proK
588	1792	0.00737249	proK
588	1793	0.00737249	proK
588	1794	0.00737249	proK
588	1795	0.00737249	proK
588	1796	0.00737249	proK
588	1797	0.00737249	proK
588	1798	0.00737249	proK
588	1799	0.00737249	proK
588	1800	0.00737249	proK
588	1801	0.00737249	proK
588	1802	0.00737249	proK
588	1803	0.00737249	proK
588	1804	0.00737249	proK
588	1805	0.00737249	proK
588	1806	0.00737249	proK
588	1807	0.00737249	proK
588	1808	0.00737249	proK
588	1809	0.00737249	proK
588	1810	0.00737249	proK
588	1811	0.00737249	proK
588	1812	0.00737249	proK
588	1813	0.00737249	proK
588	1814	0.00737249	proK
588	1815	0.00737249	proK
588	1816	0.00737249	proK
588	1817	0.00737249	proK
588	1818	0.00737249	proK
588	1819	0.00737249	proK
588	1820	0.00737249	proK
588	1821	0.00737249	proK
588	1822	0.00737249	proK
588	1823	0.00737249	proK
588	1824	0.00737249	proK
588	1825	0.00737249	proK
588	1826	0.00737249	proK
588	1827	0.00737249	proK
588	1828	0.00737249	proK
588	1829	0.00737249	proK
588	1830	0.00737249	proK
588	1831	0.00737249	proK
588	1832	0.00737249	proK
588	1833	0.00737249	proK
588	1834	0.00737249	proK
588	1835	0.00737249	proK
588	1836	0.00737249	proK
588	1837	0.00737249	proK
589	1838	0.00738502	proK
589	1839	0.00738502	proK
589	1840	0.00738502	proK
589	1841	0.00738502	proK
589	1842	0.00738502	proK
589	1843	0.00738502	proK
589	1844	0.00738502	proK
589	1845	0.00738502	proK
589	1846	0.00738502	proK
589	1847	0.00738502	proK
589	1848	0.00738502	proK
589	1849	0.00738502	proK
589	1850	0.00738502	proK
589	1851	0.00738502	proK
589	1852	0.00738502	proK
589	1853	0.00738502	proK
589	1854	0.00738502	proK
589	1855	0.00738502	proK
589	1856	0.00738502	proK
589	1857	0.00738502	proK
589	1858	0.00738502	proK
589	1859	0.00738502	proK
589	1860	0.00738502	proK
589	1861	0.00738502	proK
589	1862	0.00738502	proK
589	1863	0.00738502	proK
589	1864	0.00738502	proK
589	1865	0.00738502	proK
589	1866	0.00738502	proK
589	1867	0.00738502	proK
589	1868	0.00738502	proK
589	1869	0.00738502	proK
589	1870	0.00738502	proK
589	1871	0.00738502	proK
589	1872	0.00738502	proK
589	1873	0.00738502	proK
589	1874	0.00738502	proK
589	1875	0.00738502	proK
589	1876	0.00738502	proK
589	1877	0.00738502	proK
589	1878	0.00738502	proK
589	1879	0.00738502	proK
589	1880	0.00738502	proK
589	1881	0.00738502	proK
589	1882	0.00738502	proK
589	1883	0.00738502	proK
589	1884	0.00738502	proK
588	1885	0.00737249	proK
588	1886	0.00737249	proK
588	1887	0.00737249	proK
588	1888	0.00737249	proK
588	1889	0.00737249	proK
588	1890	0.00737249	proK
588	1891	0.00737249	proK
588	1892	0.00737249	proK
588	1893	0.00737249	proK
588	1894	0.00737249	proK
588	1895	0.00737249	proK
588	1896	0.00737249	proK
588	1897	0.00737249	proK
588	1898	0.00737249	proK
588	1899	0.00737249	proK
588	1900	0.00737249	proK
370	700	0.00576477	proK_std
370	701	0.00576477	proK_std
370	702	0.00576477	proK_std
370	703	0.00576477	proK_std
370	704	0.00576477	proK_std
370	705	0.00576477	proK_std
370	706	0.00576477	proK_std
370	707	0.00576477	proK_std
370	708	0.00576477	proK_std
370	709	0.00576477	proK_std
370	710	0.00576477	proK_std
370	711	0.00576477	proK_std
370	712	0.00576477	proK_std
370	713	0.00576477	proK_std
370	714	0.00576477	proK_std
370	715	0.00576477	proK_std
370	716	0.00576477	proK_std
370	717	0.00576477	proK_std
370	718	0.00576477	proK_std
370	719	0.00576477	proK_std
370	720	0.00576477	proK_std
370	721	0.00576477	proK_std
370	722	0.00576477	proK_std
370	723	0.00576477	proK_std
370	724	0.00576477	proK_std
370	725	0.00576477	proK_std
370	726	0.00576477	proK_std
370	727	0.00576477	proK_std
370	728	0.00576477	proK_std
370	729	0.00576477	proK_std
370	730	0.00576477	proK_std
370	731	0.00576477	proK_std
370	732	0.00576477	proK_std
370	733	0.00576477	proK_std
370	734	0.00576477	proK_std
370	735	0.00576477	proK_std
370	736	0.00576477	proK_std
370	737	0.00576477	proK_std
370	738	0.00576477	proK_std
370	739	0.00576477	proK_std
370	740	0.00576477	proK_std
370	741	0.00576477	proK_std
370	742	0.00576477	proK_std
370	743	0.00576477	proK_std
370	744	0.00576477	proK_std
370	745	0.00576477	proK_std
370	746	0.00576477	proK_std
370	747	0.00576477	proK_std
370	748	0.00576477	proK_std
370	749	0.00576477	proK_std
370	750	0.00576477	proK_std
370	751	0.00576477	proK_std
370	752	0.00576477	proK_std
370	753	0.00576477	proK_std
370	754	0.00576477	proK_std
370	755	0.00576477	proK_std
370	756	0.00576477	proK_std
370	757	0.00576477	proK_std
370	758	0.00576477	proK_std
370	759	0.00576477	proK_std
370	760	0.00576477	proK_std
370	761	0.00576477	proK_std
370	762	0.00576477	proK_std
370	763	0.00576477	proK_std
370	764	0.00576477	proK_std
370	765	0.00576477	proK_std
370	766	0.00576477	proK_std
370	767	0.00576477	proK_std
370	768	0.00576477	proK_std
370	769	0.00576477	proK_std
370	770	0.00576477	proK_std
370	771	0.00576477	proK_std
370	772	0.00576477	proK_std
370	773	0.00576477	proK_std
370	774	0.00576477	proK_std
370	775	0.00576477	proK_std
370	776	0.00576477	proK_std
370	777	0.00576477	proK_std
370	778	0.00576477	proK_std
370	779	0.00576477	proK_std
370	780	0.00576477	proK_std
370	781	0.00576477	proK_std
370	782	0.00576477	proK_std
370	783	0.00576477	proK_std
370	784	0.00576477	proK_std
370	785	0.00576477	proK_std
370	786	0.00576477	proK_std
370	787	0.00576477	proK_std
370	788	0.00576477	proK_std
370	789	0.00576477	proK_std
370	790	0.00576477	proK_std
370	791	0.00576477	proK_std
370	792	0.00576477	proK_std
370	793	0.00576477	proK_std
370	794	0.00576477	proK_std
370	795	0.00576477	proK_std
370	796	0.00576477	proK_std
370	797	0.00576477	proK_std
370	798	0.00576477	proK_std
370	799	0.00576477	proK_std
370	800	0.00576477	proK_std
370	801	0.00576477	proK_std
370	802	0.00576477	proK_std
370	803	0.00576477	proK_std
370	804	0.00576477	proK_std
370	805	0.00576477	proK_std
370	806	0.00576477	proK_std
370	807	0.00576477	proK_std
370	808	0.00576477	proK_std
370	809	0.00576477	proK_std
370	810	0.00576477	proK_std
370	811	0.00576477	proK_std
370	812	0.00576477	proK_std
370	813	0.00576477	proK_std
370	814	0.00576477	proK_std
370	815	0.00576477	proK_std
370	816	0.00576477	proK_std
370	817	0.00576477	proK_std
370	818	0.00576477	proK_std
370	819	0.00576477	proK_std
370	820	0.00576477	proK_std
370	821	0.00576477	proK_std
370	822	0.00576477	proK_std
370	823	0.00576477	proK_std
370	824	0.00576477	proK_std
370	825	0.00576477	proK_std
370	826	0.00576477	proK_std
370	827	0.00576477	proK_std
370	828	0.00576477	proK_std
370	829	0.00576477	proK_std
370	830	0.00576477	proK_std
370	831	0.00576477	proK_std
370	832	0.00576477	proK_std
370	833	0.00576477	proK_std
370	834	0.00576477	proK_std
370	835	0.00576477	proK_std
370	836	0.00576477	proK_std
370	837	0.00576477	proK_std
370	838	0.00576477	proK_std
370	839	0.00576477	proK_std
370	840	0.00576477	proK_std
370	841	0.00576477	proK_std
370	842	0.00576477	proK_std
370	843	0.00576477	proK_std
370	844	0.00576477	proK_std
370	845	0.00576477	proK_std
370	846	0.00576477	proK_std
370	847	0.00576477	proK_std
370	848	0.00576477	proK_std
370	849	0.00576477	proK_std
370	850	0.00576477	proK_std
370	851	0.00576477	proK_std
370	852	0.00576477	proK_std
370	853	0.00576477	proK_std
368	854	0.00573361	proK_std
368	855	0.00573361	proK_std
368	856	0.00573361	proK_std
368	857	0.00573361	proK_std
368	858	0.00573361	proK_std
368	859	0.00573361	proK_std
368	860	0.00573361	proK_std
368	861	0.00573361	proK_std
368	862	0.00573361	proK_std
368	863	0.00573361	proK_std
368	864	0.00573361	proK_std
368	865	0.00573361	proK_std
368	866	0.00573361	proK_std
368	867	0.00573361	proK_std
368	868	0.00573361	proK_std
368	869	0.00573361	proK_std
368	870	0.00573361	proK_std
368	871	0.00573361	proK_std
368	872	0.00573361	proK_std
368	873	0.00573361	proK_std
368	874	0.00573361	proK_std
368	875	0.00573361	proK_std
368	876	0.00573361	proK_std
368	877	0.00573361	proK_std
368	878	0.00573361	proK_std
368	879	0.00573361	proK_std
368	880	0.00573361	proK_std
368	881	0.00573361	proK_std
368	882	0.00573361	proK_std
368	883	0.00573361	proK_std
368	884	0.00573361	proK_std
368	885	0.00573361	proK_std
368	886	0.00573361	proK_std
368	887	0.00573361	proK_std
368	888	0.00573361	proK_std
368	889	0.00573361	proK_std
368	890	0.00573361	proK_std
368	891	0.00573361	proK_std
368	892	0.00573361	proK_std
368	893	0.00573361	proK_std
368	894	0.00573361	proK_std
368	895	0.00573361	proK_std
368	896	0.00573361	proK_std
368	897	0.00573361	proK_std
368	898	0.00573361	proK_std
368	899	0.00573361	proK_std
368	900	0.00573361	proK_std
368	901	0.00573361	proK_std
368	902	0.00573361	proK_std
367	903	0.00571803	proK_std
367	904	0.00571803	proK_std
367	905	0.00571803	proK_std
367	906	0.00571803	proK_std
367	907	0.00571803	proK_std
367	908	0.00571803	proK_std
367	909	0.00571803	proK_std
367	910	0.00571803	proK_std
367	911	0.00571803	proK_std
367	912	0.00571803	proK_std
367	913	0.00571803	proK_std
367	914	0.00571803	proK_std
367	915	0.00571803	proK_std
367	916	0.00571803	proK_std
367	917	0.00571803	proK_std
367	918	0.00571803	proK_std
367	919	0.00571803	proK_std
367	920	0.00571803	proK_std
366	921	0.00570244	proK_std
366	922	0.00570244	proK_std
366	923	0.00570244	proK_std
366	924	0.00570244	proK_std
366	925	0.00570244	proK_std
366	926	0.00570244	proK_std
366	927	0.00570244	proK_std
366	928	0.00570244	proK_std
366	929	0.00570244	proK_std
366	930	0.00570244	proK_std
366	931	0.00570244	proK_std
366	932	0.00570244	proK_std
366	933	0.00570244	proK_std
366	934	0.00570244	proK_std
366	935	0.00570244	proK_std
366	936	0.00570244	proK_std
366	937	0.00570244	proK_std
366	938	0.00570244	proK_std
366	939	0.00570244	proK_std
366	940	0.00570244	proK_std
366	941	0.00570244	proK_std
366	942	0.00570244	proK_std
365	943	0.00568686	proK_std
365	944	0.00568686	proK_std
365	945	0.00568686	proK_std
365	946	0.00568686	proK_std
365	947	0.00568686	proK_std
365	948	0.00568686	proK_std
365	949	0.00568686	proK_std
364	950	0.00567128	proK_std
364	951	0.00567128	proK_std
364	952	0.00567128	proK_std
364	953	0.00567128	proK_std
364	954	0.00567128	proK_std
364	955	0.00567128	proK_std
363	956	0.0056557	proK_std
363	957	0.0056557	proK_std
363	958	0.0056557	proK_std
363	959	0.0056557	proK_std
363	960	0.0056557	proK_std
363	961	0.0056557	proK_std
363	962	0.0056557	proK_std
363	963	0.0056557	proK_std
363	964	0.0056557	proK_std
363	965	0.0056557	proK_std
363	966	0.0056557	proK_std
363	967	0.0056557	proK_std
363	968	0.0056557	proK_std
363	969	0.0056557	proK_std
363	970	0.0056557	proK_std
363	971	0.0056557	proK_std
363	972	0.0056557	proK_std
363	973	0.0056557	proK_std
363	974	0.0056557	proK_std
363	975	0.0056557	proK_std
363	976	0.0056557	proK_std
363	977	0.0056557	proK_std
363	978	0.0056557	proK_std
363	979	0.0056557	proK_std
362	980	0.00564012	proK_std
362	981	0.00564012	proK_std
361	982	0.00562454	proK_std
361	983	0.00562454	proK_std
361	984	0.00562454	proK_std
361	985	0.00562454	proK_std
361	986	0.00562454	proK_std
361	987	0.00562454	proK_std
361	988	0.00562454	proK_std
360	989	0.00560896	proK_std
360	990	0.00560896	proK_std
360	991	0.00560896	proK_std
360	992	0.00560896	proK_std
360	993	0.00560896	proK_std
360	994	0.00560896	proK_std
360	995	0.00560896	proK_std
359	996	0.00559338	proK_std
359	997	0.00559338	proK_std
359	998	0.00559338	proK_std
359	999	0.00559338	proK_std
359	1000	0.00559338	proK_std
359	1001	0.00559338	proK_std
359	1002	0.00559338	proK_std
359	1003	0.00559338	proK_std
358	1004	0.0055778	proK_std
359	1005	0.00559338	proK_std
359	1006	0.00559338	proK_std
359	1007	0.00559338	proK_std
352	1008	0.00548432	proK_std
329	1009	0.00512597	proK_std
319	1010	0.00497016	proK_std
317	1011	0.004939	proK_std
315	1012	0.00490784	proK_std
314	1013	0.00489226	proK_std
306	1014	0.00476762	proK_std
247	1015	0.00384837	proK_std
411	1016	0.00640356	proK_std
412	1017	0.00641915	proK_std
413	1018	0.00643473	proK_std
471	1019	0.00733839	proK_std
476	1020	0.00741629	proK_std
476	1021	0.00741629	proK_std
487	1022	0.00758768	proK_std
489	1023	0.00761884	proK_std
490	1024	0.00763442	proK_std
492	1025	0.00766558	proK_std
494	1026	0.00769674	proK_std
495	1027	0.00771232	proK_std
496	1028	0.0077279	proK_std
496	1029	0.0077279	proK_std
496	1030	0.0077279	proK_std
497	1031	0.00774348	proK_std
497	1032	0.00774348	proK_std
500	1033	0.00779022	proK_std
501	1034	0.00780581	proK_std
501	1035	0.00780581	proK_std
502	1036	0.00782139	proK_std
503	1037	0.00783697	proK_std
503	1038	0.00783697	proK_std
505	1039	0.00786813	proK_std
506	1040	0.00788371	proK_std
506	1041	0.00788371	proK_std
506	1042	0.00788371	proK_std
506	1043	0.00788371	proK_std
506	1044	0.00788371	proK_std
506	1045	0.00788371	proK_std
506	1046	0.00788371	proK_std
507	1047	0.00789929	proK_std
507	1048	0.00789929	proK_std
510	1049	0.00794603	proK_std
510	1050	0.00794603	proK_std
510	1051	0.00794603	proK_std
510	1052	0.00794603	proK_std
510	1053	0.00794603	proK_std
510	1054	0.00794603	proK_std
510	1055	0.00794603	proK_std
510	1056	0.00794603	proK_std
510	1057	0.00794603	proK_std
510	1058	0.00794603	proK_std
510	1059	0.00794603	proK_std
511	1060	0.00796161	proK_std
511	1061	0.00796161	proK_std
511	1062	0.00796161	proK_std
511	1063	0.00796161	proK_std
511	1064	0.00796161	proK_std
511	1065	0.00796161	proK_std
511	1066	0.00796161	proK_std
511	1067	0.00796161	proK_std
511	1068	0.00796161	proK_std
511	1069	0.00796161	proK_std
511	1070	0.00796161	proK_std
511	1071	0.00796161	proK_std
511	1072	0.00796161	proK_std
511	1073	0.00796161	proK_std
511	1074	0.00796161	proK_std
511	1075	0.00796161	proK_std
511	1076	0.00796161	proK_std
511	1077	0.00796161	proK_std
511	1078	0.00796161	proK_std
511	1079	0.00796161	proK_std
511	1080	0.00796161	proK_std
511	1081	0.00796161	proK_std
511	1082	0.00796161	proK_std
511	1083	0.00796161	proK_std
511	1084	0.00796161	proK_std
512	1085	0.00797719	proK_std
513	1086	0.00799277	proK_std
513	1087	0.00799277	proK_std
513	1088	0.00799277	proK_std
513	1089	0.00799277	proK_std
513	1090	0.00799277	proK_std
513	1091	0.00799277	proK_std
513	1092	0.00799277	proK_std
513	1093	0.00799277	proK_std
513	1094	0.00799277	proK_std
514	1095	0.00800835	proK_std
514	1096	0.00800835	proK_std
514	1097	0.00800835	proK_std
514	1098	0.00800835	proK_std
514	1099	0.00800835	proK_std
514	1100	0.00800835	proK_std
514	1101	0.00800835	proK_std
513	1102	0.00799277	proK_std
513	1103	0.00799277	proK_std
513	1104	0.00799277	proK_std
513	1105	0.00799277	proK_std
513	1106	0.00799277	proK_std
513	1107	0.00799277	proK_std
513	1108	0.00799277	proK_std
513	1109	0.00799277	proK_std
513	1110	0.00799277	proK_std
513	1111	0.00799277	proK_std
513	1112	0.00799277	proK_std
513	1113	0.00799277	proK_std
513	1114	0.00799277	proK_std
513	1115	0.00799277	proK_std
513	1116	0.00799277	proK_std
513	1117	0.00799277	proK_std
513	1118	0.00799277	proK_std
513	1119	0.00799277	proK_std
513	1120	0.00799277	proK_std
513	1121	0.00799277	proK_std
513	1122	0.00799277	proK_std
513	1123	0.00799277	proK_std
513	1124	0.00799277	proK_std
513	1125	0.00799277	proK_std
513	1126	0.00799277	proK_std
513	1127	0.00799277	proK_std
513	1128	0.00799277	proK_std
513	1129	0.00799277	proK_std
513	1130	0.00799277	proK_std
513	1131	0.00799277	proK_std
513	1132	0.00799277	proK_std
513	1133	0.00799277	proK_std
513	1134	0.00799277	proK_std
513	1135	0.00799277	proK_std
513	1136	0.00799277	proK_std
513	1137	0.00799277	proK_std
513	1138	0.00799277	proK_std
513	1139	0.00799277	proK_std
513	1140	0.00799277	proK_std
513	1141	0.00799277	proK_std
513	1142	0.00799277	proK_std
513	1143	0.00799277	proK_std
513	1144	0.00799277	proK_std
513	1145	0.00799277	proK_std
513	1146	0.00799277	proK_std
513	1147	0.00799277	proK_std
513	1148	0.00799277	proK_std
513	1149	0.00799277	proK_std
513	1150	0.00799277	proK_std
513	1151	0.00799277	proK_std
513	1152	0.00799277	proK_std
513	1153	0.00799277	proK_std
513	1154	0.00799277	proK_std
513	1155	0.00799277	proK_std
513	1156	0.00799277	proK_std
513	1157	0.00799277	proK_std
513	1158	0.00799277	proK_std
513	1159	0.00799277	proK_std
513	1160	0.00799277	proK_std
513	1161	0.00799277	proK_std
513	1162	0.00799277	proK_std
513	1163	0.00799277	proK_std
513	1164	0.00799277	proK_std
513	1165	0.00799277	proK_std
513	1166	0.00799277	proK_std
513	1167	0.00799277	proK_std
513	1168	0.00799277	proK_std
513	1169	0.00799277	proK_std
513	1170	0.00799277	proK_std
513	1171	0.00799277	proK_std
513	1172	0.00799277	proK_std
513	1173	0.00799277	proK_std
513	1174	0.00799277	proK_std
513	1175	0.00799277	proK_std
513	1176	0.00799277	proK_std
513	1177	0.00799277	proK_std
513	1178	0.00799277	proK_std
513	1179	0.00799277	proK_std
513	1180	0.00799277	proK_std
513	1181	0.00799277	proK_std
513	1182	0.00799277	proK_std
513	1183	0.00799277	proK_std
513	1184	0.00799277	proK_std
513	1185	0.00799277	proK_std
513	1186	0.00799277	proK_std
513	1187	0.00799277	proK_std
513	1188	0.00799277	proK_std
513	1189	0.00799277	proK_std
513	1190	0.00799277	proK_std
513	1191	0.00799277	proK_std
513	1192	0.00799277	proK_std
513	1193	0.00799277	proK_std
513	1194	0.00799277	proK_std
513	1195	0.00799277	proK_std
513	1196	0.00799277	proK_std
513	1197	0.00799277	proK_std
513	1198	0.00799277	proK_std
513	1199	0.00799277	proK_std
513	1200	0.00799277	proK_std
513	1201	0.00799277	proK_std
513	1202	0.00799277	proK_std
512	1203	0.00797719	proK_std
512	1204	0.00797719	proK_std
512	1205	0.00797719	proK_std
512	1206	0.00797719	proK_std
512	1207	0.00797719	proK_std
512	1208	0.00797719	proK_std
512	1209	0.00797719	proK_std
512	1210	0.00797719	proK_std
512	1211	0.00797719	proK_std
512	1212	0.00797719	proK_std
512	1213	0.00797719	proK_std
512	1214	0.00797719	proK_std
512	1215	0.00797719	proK_std
512	1216	0.00797719	proK_std
512	1217	0.00797719	proK_std
512	1218	0.00797719	proK_std
512	1219	0.00797719	proK_std
512	1220	0.00797719	proK_std
512	1221	0.00797719	proK_std
512	1222	0.00797719	proK_std
512	1223	0.00797719	proK_std
512	1224	0.00797719	proK_std
512	1225	0.00797719	proK_std
512	1226	0.00797719	proK_std
512	1227	0.00797719	proK_std
512	1228	0.00797719	proK_std
512	1229	0.00797719	proK_std
512	1230	0.00797719	proK_std
512	1231	0.00797719	proK_std
512	1232	0.00797719	proK_std
512	1233	0.00797719	proK_std
512	1234	0.00797719	proK_std
512	1235	0.00797719	proK_std
511	1236	0.00796161	proK_std
511	1237	0.00796161	proK_std
511	1238	0.00796161	proK_std
511	1239	0.00796161	proK_std
511	1240	0.00796161	proK_std
511	1241	0.00796161	proK_std
511	1242	0.00796161	proK_std
511	1243	0.00796161	proK_std
511	1244	0.00796161	proK_std
511	1245	0.00796161	proK_std
511	1246	0.00796161	proK_std
511	1247	0.00796161	proK_std
511	1248	0.00796161	proK_std
511	1249	0.00796161	proK_std
511	1250	0.00796161	proK_std
511	1251	0.00796161	proK_std
511	1252	0.00796161	proK_std
511	1253	0.00796161	proK_std
511	1254	0.00796161	proK_std
511	1255	0.00796161	proK_std
511	1256	0.00796161	proK_std
511	1257	0.00796161	proK_std
511	1258	0.00796161	proK_std
511	1259	0.00796161	proK_std
511	1260	0.00796161	proK_std
511	1261	0.00796161	proK_std
511	1262	0.00796161	proK_std
511	1263	0.00796161	proK_std
511	1264	0.00796161	proK_std
511	1265	0.00796161	proK_std
511	1266	0.00796161	proK_std
511	1267	0.00796161	proK_std
511	1268	0.00796161	proK_std
511	1269	0.00796161	proK_std
510	1270	0.00794603	proK_std
510	1271	0.00794603	proK_std
510	1272	0.00794603	proK_std
510	1273	0.00794603	proK_std
510	1274	0.00794603	proK_std
510	1275	0.00794603	proK_std
510	1276	0.00794603	proK_std
510	1277	0.00794603	proK_std
510	1278	0.00794603	proK_std
510	1279	0.00794603	proK_std
510	1280	0.00794603	proK_std
510	1281	0.00794603	proK_std
510	1282	0.00794603	proK_std
510	1283	0.00794603	proK_std
510	1284	0.00794603	proK_std
510	1285	0.00794603	proK_std
510	1286	0.00794603	proK_std
510	1287	0.00794603	proK_std
510	1288	0.00794603	proK_std
510	1289	0.00794603	proK_std
510	1290	0.00794603	proK_std
510	1291	0.00794603	proK_std
510	1292	0.00794603	proK_std
510	1293	0.00794603	proK_std
510	1294	0.00794603	proK_std
510	1295	0.00794603	proK_std
510	1296	0.00794603	proK_std
510	1297	0.00794603	proK_std
510	1298	0.00794603	proK_std
510	1299	0.00794603	proK_std
510	1300	0.00794603	proK_std
510	1301	0.00794603	proK_std
510	1302	0.00794603	proK_std
510	1303	0.00794603	proK_std
510	1304	0.00794603	proK_std
510	1305	0.00794603	proK_std
510	1306	0.00794603	proK_std
510	1307	0.00794603	proK_std
510	1308	0.00794603	proK_std
510	1309	0.00794603	proK_std
510	1310	0.00794603	proK_std
510	1311	0.00794603	proK_std
510	1312	0.00794603	proK_std
510	1313	0.00794603	proK_std
510	1314	0.00794603	proK_std
510	1315	0.00794603	proK_std
510	1316	0.00794603	proK_std
510	1317	0.00794603	proK_std
510	1318	0.00794603	proK_std
510	1319	0.00794603	proK_std
510	1320	0.00794603	proK_std
510	1321	0.00794603	proK_std
510	1322	0.00794603	proK_std
510	1323	0.00794603	proK_std
510	1324	0.00794603	proK_std
510	1325	0.00794603	proK_std
510	1326	0.00794603	proK_std
510	1327	0.00794603	proK_std
510	1328	0.00794603	proK_std
510	1329	0.00794603	proK_std
510	1330	0.00794603	proK_std
510	1331	0.00794603	proK_std
510	1332	0.00794603	proK_std
510	1333	0.00794603	proK_std
510	1334	0.00794603	proK_std
510	1335	0.00794603	proK_std
510	1336	0.00794603	proK_std
510	1337	0.00794603	proK_std
510	1338	0.00794603	proK_std
510	1339	0.00794603	proK_std
510	1340	0.00794603	proK_std
510	1341	0.00794603	proK_std
510	1342	0.00794603	proK_std
510	1343	0.00794603	proK_std
510	1344	0.00794603	proK_std
510	1345	0.00794603	proK_std
510	1346	0.00794603	proK_std
510	1347	0.00794603	proK_std
510	1348	0.00794603	proK_std
510	1349	0.00794603	proK_std
510	1350	0.00794603	proK_std
510	1351	0.00794603	proK_std
510	1352	0.00794603	proK_std
510	1353	0.00794603	proK_std
510	1354	0.00794603	proK_std
510	1355	0.00794603	proK_std
510	1356	0.00794603	proK_std
510	1357	0.00794603	proK_std
510	1358	0.00794603	proK_std
510	1359	0.00794603	proK_std
510	1360	0.00794603	proK_std
510	1361	0.00794603	proK_std
510	1362	0.00794603	proK_std
510	1363	0.00794603	proK_std
510	1364	0.00794603	proK_std
510	1365	0.00794603	proK_std
510	1366	0.00794603	proK_std
510	1367	0.00794603	proK_std
510	1368	0.00794603	proK_std
510	1369	0.00794603	proK_std
510	1370	0.00794603	proK_std
510	1371	0.00794603	proK_std
510	1372	0.00794603	proK_std
510	1373	0.00794603	proK_std
510	1374	0.00794603	proK_std
510	1375	0.00794603	proK_std
510	1376	0.00794603	proK_std
510	1377	0.00794603	proK_std
510	1378	0.00794603	proK_std
510	1379	0.00794603	proK_std
510	1380	0.00794603	proK_std
509	1381	0.00793045	proK_std
509	1382	0.00793045	proK_std
509	1383	0.00793045	proK_std
509	1384	0.00793045	proK_std
509	1385	0.00793045	proK_std
509	1386	0.00793045	proK_std
509	1387	0.00793045	proK_std
509	1388	0.00793045	proK_std
509	1389	0.00793045	proK_std
509	1390	0.00793045	proK_std
509	1391	0.00793045	proK_std
509	1392	0.00793045	proK_std
509	1393	0.00793045	proK_std
509	1394	0.00793045	proK_std
509	1395	0.00793045	proK_std
509	1396	0.00793045	proK_std
509	1397	0.00793045	proK_std
509	1398	0.00793045	proK_std
509	1399	0.00793045	proK_std
509	1400	0.00793045	proK_std
509	1401	0.00793045	proK_std
509	1402	0.00793045	proK_std
509	1403	0.00793045	proK_std
508	1404	0.00791487	proK_std
508	1405	0.00791487	proK_std
508	1406	0.00791487	proK_std
508	1407	0.00791487	proK_std
508	1408	0.00791487	proK_std
508	1409	0.00791487	proK_std
508	1410	0.00791487	proK_std
508	1411	0.00791487	proK_std
508	1412	0.00791487	proK_std
508	1413	0.00791487	proK_std
508	1414	0.00791487	proK_std
508	1415	0.00791487	proK_std
508	1416	0.00791487	proK_std
508	1417	0.00791487	proK_std
507	1418	0.00789929	proK_std
507	1419	0.00789929	proK_std
507	1420	0.00789929	proK_std
507	1421	0.00789929	proK_std
507	1422	0.00789929	proK_std
507	1423	0.00789929	proK_std
506	1424	0.00788371	proK_std
506	1425	0.00788371	proK_std
506	1426	0.00788371	proK_std
506	1427	0.00788371	proK_std
506	1428	0.00788371	proK_std
506	1429	0.00788371	proK_std
506	1430	0.00788371	proK_std
506	1431	0.00788371	proK_std
506	1432	0.00788371	proK_std
506	1433	0.00788371	proK_std
506	1434	0.00788371	proK_std
506	1435	0.00788371	proK_std
506	1436	0.00788371	proK_std
506	1437	0.00788371	proK_std
506	1438	0.00788371	proK_std
506	1439	0.00788371	proK_std
506	1440	0.00788371	proK_std
506	1441	0.00788371	proK_std
506	1442	0.00788371	proK_std
506	1443	0.00788371	proK_std
506	1444	0.00788371	proK_std
506	1445	0.00788371	proK_std
506	1446	0.00788371	proK_std
506	1447	0.00788371	proK_std
506	1448	0.00788371	proK_std
506	1449	0.00788371	proK_std
506	1450	0.00788371	proK_std
506	1451	0.00788371	proK_std
506	1452	0.00788371	proK_std
506	1453	0.00788371	proK_std
506	1454	0.00788371	proK_std
506	1455	0.00788371	proK_std
506	1456	0.00788371	proK_std
506	1457	0.00788371	proK_std
506	1458	0.00788371	proK_std
506	1459	0.00788371	proK_std
507	1460	0.00789929	proK_std
507	1461	0.00789929	proK_std
507	1462	0.00789929	proK_std
507	1463	0.00789929	proK_std
507	1464	0.00789929	proK_std
507	1465	0.00789929	proK_std
507	1466	0.00789929	proK_std
507	1467	0.00789929	proK_std
507	1468	0.00789929	proK_std
508	1469	0.00791487	proK_std
508	1470	0.00791487	proK_std
508	1471	0.00791487	proK_std
508	1472	0.00791487	proK_std
508	1473	0.00791487	proK_std
508	1474	0.00791487	proK_std
508	1475	0.00791487	proK_std
508	1476	0.00791487	proK_std
509	1477	0.00793045	proK_std
509	1478	0.00793045	proK_std
509	1479	0.00793045	proK_std
509	1480	0.00793045	proK_std
509	1481	0.00793045	proK_std
509	1482	0.00793045	proK_std
509	1483	0.00793045	proK_std
509	1484	0.00793045	proK_std
509	1485	0.00793045	proK_std
509	1486	0.00793045	proK_std
509	1487	0.00793045	proK_std
509	1488	0.00793045	proK_std
509	1489	0.00793045	proK_std
509	1490	0.00793045	proK_std
509	1491	0.00793045	proK_std
509	1492	0.00793045	proK_std
509	1493	0.00793045	proK_std
509	1494	0.00793045	proK_std
509	1495	0.00793045	proK_std
509	1496	0.00793045	proK_std
[truncated: 404 more rows]

## Sheet: 1d
TEM
coverage	position	NormalizedCoverage	run
743	1056	0.00305248	1_target
743	1057	0.00305248	1_target
743	1058	0.00305248	1_target
743	1059	0.00305248	1_target
743	1060	0.00305248	1_target
743	1061	0.00305248	1_target
743	1062	0.00305248	1_target
743	1063	0.00305248	1_target
743	1064	0.00305248	1_target
743	1065	0.00305248	1_target
743	1066	0.00305248	1_target
743	1067	0.00305248	1_target
743	1068	0.00305248	1_target
743	1069	0.00305248	1_target
743	1070	0.00305248	1_target
743	1071	0.00305248	1_target
743	1072	0.00305248	1_target
743	1073	0.00305248	1_target
743	1074	0.00305248	1_target
743	1075	0.00305248	1_target
743	1076	0.00305248	1_target
743	1077	0.00305248	1_target
743	1078	0.00305248	1_target
743	1079	0.00305248	1_target
743	1080	0.00305248	1_target
743	1081	0.00305248	1_target
743	1082	0.00305248	1_target
743	1083	0.00305248	1_target
743	1084	0.00305248	1_target
744	1085	0.00305658	1_target
744	1086	0.00305658	1_target
744	1087	0.00305658	1_target
744	1088	0.00305658	1_target
744	1089	0.00305658	1_target
744	1090	0.00305658	1_target
744	1091	0.00305658	1_target
744	1092	0.00305658	1_target
744	1093	0.00305658	1_target
744	1094	0.00305658	1_target
744	1095	0.00305658	1_target
744	1096	0.00305658	1_target
744	1097	0.00305658	1_target
744	1098	0.00305658	1_target
744	1099	0.00305658	1_target
744	1100	0.00305658	1_target
744	1101	0.00305658	1_target
744	1102	0.00305658	1_target
744	1103	0.00305658	1_target
744	1104	0.00305658	1_target
744	1105	0.00305658	1_target
744	1106	0.00305658	1_target
744	1107	0.00305658	1_target
744	1108	0.00305658	1_target
744	1109	0.00305658	1_target
744	1110	0.00305658	1_target
744	1111	0.00305658	1_target
744	1112	0.00305658	1_target
744	1113	0.00305658	1_target
744	1114	0.00305658	1_target
744	1115	0.00305658	1_target
744	1116	0.00305658	1_target
744	1117	0.00305658	1_target
744	1118	0.00305658	1_target
744	1119	0.00305658	1_target
744	1120	0.00305658	1_target
744	1121	0.00305658	1_target
744	1122	0.00305658	1_target
744	1123	0.00305658	1_target
744	1124	0.00305658	1_target
744	1125	0.00305658	1_target
744	1126	0.00305658	1_target
744	1127	0.00305658	1_target
744	1128	0.00305658	1_target
744	1129	0.00305658	1_target
745	1130	0.00306069	1_target
745	1131	0.00306069	1_target
745	1132	0.00306069	1_target
745	1133	0.00306069	1_target
745	1134	0.00306069	1_target
745	1135	0.00306069	1_target
745	1136	0.00306069	1_target
745	1137	0.00306069	1_target
745	1138	0.00306069	1_target
745	1139	0.00306069	1_target
745	1140	0.00306069	1_target
745	1141	0.00306069	1_target
744	1142	0.00305658	1_target
744	1143	0.00305658	1_target
744	1144	0.00305658	1_target
744	1145	0.00305658	1_target
743	1146	0.00305248	1_target
742	1147	0.00304837	1_target
741	1148	0.00304426	1_target
741	1149	0.00304426	1_target
740	1150	0.00304015	1_target
738	1151	0.00303193	1_target
734	1152	0.0030155	1_target
731	1153	0.00300318	1_target
730	1154	0.00299907	1_target
729	1155	0.00299496	1_target
723	1156	0.00297031	1_target
719	1157	0.00295388	1_target
704	1158	0.00289225	1_target
666	1159	0.00273614	1_target
570	1160	0.00234174	1_target
552	1161	0.00226779	1_target
526	1162	0.00216097	1_target
513	1163	0.00210756	1_target
510	1164	0.00209524	1_target
508	1165	0.00208702	1_target
499	1166	0.00205005	1_target
499	1167	0.00205005	1_target
495	1168	0.00203361	1_target
495	1169	0.00203361	1_target
494	1170	0.00202951	1_target
493	1171	0.0020254	1_target
492	1172	0.00202129	1_target
586	1173	0.00240747	1_target
586	1174	0.00240747	1_target
580	1175	0.00238282	1_target
579	1176	0.00237871	1_target
577	1177	0.0023705	1_target
1202	1178	0.00493819	1_target
1247	1179	0.00512306	1_target
1294	1180	0.00531616	1_target
1319	1181	0.00541886	1_target
1324	1182	0.0054394	1_target
1341	1183	0.00550925	1_target
1344	1184	0.00552157	1_target
1364	1185	0.00560374	1_target
1365	1186	0.00560785	1_target
1369	1187	0.00562428	1_target
1375	1188	0.00564893	1_target
1388	1189	0.00570234	1_target
1393	1190	0.00572288	1_target
1395	1191	0.00573109	1_target
1399	1192	0.00574753	1_target
1399	1193	0.00574753	1_target
1400	1194	0.00575164	1_target
1405	1195	0.00577218	1_target
1406	1196	0.00577629	1_target
1410	1197	0.00579272	1_target
1411	1198	0.00579683	1_target
1411	1199	0.00579683	1_target
1411	1200	0.00579683	1_target
1411	1201	0.00579683	1_target
1411	1202	0.00579683	1_target
1411	1203	0.00579683	1_target
1412	1204	0.00580094	1_target
1412	1205	0.00580094	1_target
1412	1206	0.00580094	1_target
1412	1207	0.00580094	1_target
1413	1208	0.00580504	1_target
1413	1209	0.00580504	1_target
1413	1210	0.00580504	1_target
1413	1211	0.00580504	1_target
1414	1212	0.00580915	1_target
1414	1213	0.00580915	1_target
1414	1214	0.00580915	1_target
1414	1215	0.00580915	1_target
1414	1216	0.00580915	1_target
1414	1217	0.00580915	1_target
1414	1218	0.00580915	1_target
1414	1219	0.00580915	1_target
1414	1220	0.00580915	1_target
1414	1221	0.00580915	1_target
1414	1222	0.00580915	1_target
1414	1223	0.00580915	1_target
1415	1224	0.00581326	1_target
1415	1225	0.00581326	1_target
1415	1226	0.00581326	1_target
1416	1227	0.00581737	1_target
1416	1228	0.00581737	1_target
1416	1229	0.00581737	1_target
1416	1230	0.00581737	1_target
1416	1231	0.00581737	1_target
1416	1232	0.00581737	1_target
1416	1233	0.00581737	1_target
1416	1234	0.00581737	1_target
1416	1235	0.00581737	1_target
1417	1236	0.00582148	1_target
1419	1237	0.00582969	1_target
1419	1238	0.00582969	1_target
1419	1239	0.00582969	1_target
1419	1240	0.00582969	1_target
1419	1241	0.00582969	1_target
1419	1242	0.00582969	1_target
1419	1243	0.00582969	1_target
1419	1244	0.00582969	1_target
1420	1245	0.0058338	1_target
1420	1246	0.0058338	1_target
1420	1247	0.0058338	1_target
1420	1248	0.0058338	1_target
1421	1249	0.00583791	1_target
1420	1250	0.0058338	1_target
1420	1251	0.0058338	1_target
1420	1252	0.0058338	1_target
1420	1253	0.0058338	1_target
1419	1254	0.00582969	1_target
1419	1255	0.00582969	1_target
1419	1256	0.00582969	1_target
1419	1257	0.00582969	1_target
1419	1258	0.00582969	1_target
1419	1259	0.00582969	1_target
1419	1260	0.00582969	1_target
1419	1261	0.00582969	1_target
1419	1262	0.00582969	1_target
1419	1263	0.00582969	1_target
1419	1264	0.00582969	1_target
1419	1265	0.00582969	1_target
1419	1266	0.00582969	1_target
1419	1267	0.00582969	1_target
1420	1268	0.0058338	1_target
1421	1269	0.00583791	1_target
1420	1270	0.0058338	1_target
1420	1271	0.0058338	1_target
1420	1272	0.0058338	1_target
1420	1273	0.0058338	1_target
1420	1274	0.0058338	1_target
1420	1275	0.0058338	1_target
1420	1276	0.0058338	1_target
1420	1277	0.0058338	1_target
1420	1278	0.0058338	1_target
1421	1279	0.00583791	1_target
1421	1280	0.00583791	1_target
1421	1281	0.00583791	1_target
1421	1282	0.00583791	1_target
1421	1283	0.00583791	1_target
1421	1284	0.00583791	1_target
1421	1285	0.00583791	1_target
1421	1286	0.00583791	1_target
1421	1287	0.00583791	1_target
1420	1288	0.0058338	1_target
1420	1289	0.0058338	1_target
1420	1290	0.0058338	1_target
1420	1291	0.0058338	1_target
1420	1292	0.0058338	1_target
1420	1293	0.0058338	1_target
1421	1294	0.00583791	1_target
1421	1295	0.00583791	1_target
1421	1296	0.00583791	1_target
1421	1297	0.00583791	1_target
1421	1298	0.00583791	1_target
1421	1299	0.00583791	1_target
1421	1300	0.00583791	1_target
1421	1301	0.00583791	1_target
1421	1302	0.00583791	1_target
1421	1303	0.00583791	1_target
1421	1304	0.00583791	1_target
1421	1305	0.00583791	1_target
1421	1306	0.00583791	1_target
1421	1307	0.00583791	1_target
1421	1308	0.00583791	1_target
1421	1309	0.00583791	1_target
1421	1310	0.00583791	1_target
1420	1311	0.0058338	1_target
1421	1312	0.00583791	1_target
1421	1313	0.00583791	1_target
1421	1314	0.00583791	1_target
1421	1315	0.00583791	1_target
1421	1316	0.00583791	1_target
1421	1317	0.00583791	1_target
1421	1318	0.00583791	1_target
1421	1319	0.00583791	1_target
1421	1320	0.00583791	1_target
1421	1321	0.00583791	1_target
1421	1322	0.00583791	1_target
1421	1323	0.00583791	1_target
1421	1324	0.00583791	1_target
1421	1325	0.00583791	1_target
1421	1326	0.00583791	1_target
1421	1327	0.00583791	1_target
1421	1328	0.00583791	1_target
1421	1329	0.00583791	1_target
1421	1330	0.00583791	1_target
1421	1331	0.00583791	1_target
1421	1332	0.00583791	1_target
1421	1333	0.00583791	1_target
1421	1334	0.00583791	1_target
1421	1335	0.00583791	1_target
1421	1336	0.00583791	1_target
1420	1337	0.0058338	1_target
1420	1338	0.0058338	1_target
1419	1339	0.00582969	1_target
1419	1340	0.00582969	1_target
1419	1341	0.00582969	1_target
1419	1342	0.00582969	1_target
1419	1343	0.00582969	1_target
1419	1344	0.00582969	1_target
1419	1345	0.00582969	1_target
1419	1346	0.00582969	1_target
1419	1347	0.00582969	1_target
1419	1348	0.00582969	1_target
1418	1349	0.00582559	1_target
1418	1350	0.00582559	1_target
1418	1351	0.00582559	1_target
1418	1352	0.00582559	1_target
1418	1353	0.00582559	1_target
1418	1354	0.00582559	1_target
1418	1355	0.00582559	1_target
1418	1356	0.00582559	1_target
1418	1357	0.00582559	1_target
1418	1358	0.00582559	1_target
1417	1359	0.00582148	1_target
1417	1360	0.00582148	1_target
1416	1361	0.00581737	1_target
1416	1362	0.00581737	1_target
1416	1363	0.00581737	1_target
1416	1364	0.00581737	1_target
1416	1365	0.00581737	1_target
1416	1366	0.00581737	1_target
1416	1367	0.00581737	1_target
1416	1368	0.00581737	1_target
1416	1369	0.00581737	1_target
1416	1370	0.00581737	1_target
1416	1371	0.00581737	1_target
1416	1372	0.00581737	1_target
1416	1373	0.00581737	1_target
1416	1374	0.00581737	1_target
1416	1375	0.00581737	1_target
1416	1376	0.00581737	1_target
1416	1377	0.00581737	1_target
1416	1378	0.00581737	1_target
1416	1379	0.00581737	1_target
1416	1380	0.00581737	1_target
1416	1381	0.00581737	1_target
1416	1382	0.00581737	1_target
1416	1383	0.00581737	1_target
1417	1384	0.00582148	1_target
1417	1385	0.00582148	1_target
1416	1386	0.00581737	1_target
1415	1387	0.00581326	1_target
1415	1388	0.00581326	1_target
1415	1389	0.00581326	1_target
1415	1390	0.00581326	1_target
1415	1391	0.00581326	1_target
1415	1392	0.00581326	1_target
1415	1393	0.00581326	1_target
1415	1394	0.00581326	1_target
1415	1395	0.00581326	1_target
1415	1396	0.00581326	1_target
1415	1397	0.00581326	1_target
1415	1398	0.00581326	1_target
1416	1399	0.00581737	1_target
1416	1400	0.00581737	1_target
1416	1401	0.00581737	1_target
1416	1402	0.00581737	1_target
1416	1403	0.00581737	1_target
1416	1404	0.00581737	1_target
1416	1405	0.00581737	1_target
1416	1406	0.00581737	1_target
1416	1407	0.00581737	1_target
1416	1408	0.00581737	1_target
1415	1409	0.00581326	1_target
1415	1410	0.00581326	1_target
1415	1411	0.00581326	1_target
1415	1412	0.00581326	1_target
1415	1413	0.00581326	1_target
1414	1414	0.00580915	1_target
1414	1415	0.00580915	1_target
1414	1416	0.00580915	1_target
1414	1417	0.00580915	1_target
1414	1418	0.00580915	1_target
1414	1419	0.00580915	1_target
1414	1420	0.00580915	1_target
1414	1421	0.00580915	1_target
1414	1422	0.00580915	1_target
1414	1423	0.00580915	1_target
1414	1424	0.00580915	1_target
1414	1425	0.00580915	1_target
1414	1426	0.00580915	1_target
1414	1427	0.00580915	1_target
1413	1428	0.00580504	1_target
1413	1429	0.00580504	1_target
1413	1430	0.00580504	1_target
1413	1431	0.00580504	1_target
1413	1432	0.00580504	1_target
1413	1433	0.00580504	1_target
1413	1434	0.00580504	1_target
1413	1435	0.00580504	1_target
1413	1436	0.00580504	1_target
1413	1437	0.00580504	1_target
1413	1438	0.00580504	1_target
1413	1439	0.00580504	1_target
1413	1440	0.00580504	1_target
1413	1441	0.00580504	1_target
1413	1442	0.00580504	1_target
1413	1443	0.00580504	1_target
1412	1444	0.00580094	1_target
1412	1445	0.00580094	1_target
1412	1446	0.00580094	1_target
1412	1447	0.00580094	1_target
1412	1448	0.00580094	1_target
1412	1449	0.00580094	1_target
1412	1450	0.00580094	1_target
1412	1451	0.00580094	1_target
1412	1452	0.00580094	1_target
1412	1453	0.00580094	1_target
1411	1454	0.00579683	1_target
1411	1455	0.00579683	1_target
1411	1456	0.00579683	1_target
1411	1457	0.00579683	1_target
1410	1458	0.00579272	1_target
1410	1459	0.00579272	1_target
1410	1460	0.00579272	1_target
1410	1461	0.00579272	1_target
1410	1462	0.00579272	1_target
1410	1463	0.00579272	1_target
1410	1464	0.00579272	1_target
1410	1465	0.00579272	1_target
1409	1466	0.00578861	1_target
1409	1467	0.00578861	1_target
1409	1468	0.00578861	1_target
1409	1469	0.00578861	1_target
1409	1470	0.00578861	1_target
1409	1471	0.00578861	1_target
1409	1472	0.00578861	1_target
1409	1473	0.00578861	1_target
1409	1474	0.00578861	1_target
1409	1475	0.00578861	1_target
1409	1476	0.00578861	1_target
1410	1477	0.00579272	1_target
1410	1478	0.00579272	1_target
1410	1479	0.00579272	1_target
1410	1480	0.00579272	1_target
1410	1481	0.00579272	1_target
1410	1482	0.00579272	1_target
1410	1483	0.00579272	1_target
1410	1484	0.00579272	1_target
1410	1485	0.00579272	1_target
1410	1486	0.00579272	1_target
1410	1487	0.00579272	1_target
1410	1488	0.00579272	1_target
1410	1489	0.00579272	1_target
1410	1490	0.00579272	1_target
1410	1491	0.00579272	1_target
1410	1492	0.00579272	1_target
1410	1493	0.00579272	1_target
1410	1494	0.00579272	1_target
1410	1495	0.00579272	1_target
1410	1496	0.00579272	1_target
1410	1497	0.00579272	1_target
1410	1498	0.00579272	1_target
1410	1499	0.00579272	1_target
1411	1500	0.00579683	1_target
1412	1501	0.00580094	1_target
1412	1502	0.00580094	1_target
1412	1503	0.00580094	1_target
1412	1504	0.00580094	1_target
1411	1505	0.00579683	1_target
1411	1506	0.00579683	1_target
1411	1507	0.00579683	1_target
1410	1508	0.00579272	1_target
1410	1509	0.00579272	1_target
1410	1510	0.00579272	1_target
1409	1511	0.00578861	1_target
1409	1512	0.00578861	1_target
1409	1513	0.00578861	1_target
1409	1514	0.00578861	1_target
1409	1515	0.00578861	1_target
1409	1516	0.00578861	1_target
1409	1517	0.00578861	1_target
1410	1518	0.00579272	1_target
1410	1519	0.00579272	1_target
1410	1520	0.00579272	1_target
1410	1521	0.00579272	1_target
1410	1522	0.00579272	1_target
1410	1523	0.00579272	1_target
1410	1524	0.00579272	1_target
1410	1525	0.00579272	1_target
1410	1526	0.00579272	1_target
1410	1527	0.00579272	1_target
1410	1528	0.00579272	1_target
1410	1529	0.00579272	1_target
1410	1530	0.00579272	1_target
1410	1531	0.00579272	1_target
1410	1532	0.00579272	1_target
1410	1533	0.00579272	1_target
1410	1534	0.00579272	1_target
1410	1535	0.00579272	1_target
1410	1536	0.00579272	1_target
1410	1537	0.00579272	1_target
1410	1538	0.00579272	1_target
1410	1539	0.00579272	1_target
1410	1540	0.00579272	1_target
1410	1541	0.00579272	1_target
1410	1542	0.00579272	1_target
1412	1543	0.00580094	1_target
1412	1544	0.00580094	1_target
1412	1545	0.00580094	1_target
1412	1546	0.00580094	1_target
1412	1547	0.00580094	1_target
1412	1548	0.00580094	1_target
1412	1549	0.00580094	1_target
1411	1550	0.00579683	1_target
1410	1551	0.00579272	1_target
1410	1552	0.00579272	1_target
1410	1553	0.00579272	1_target
1410	1554	0.00579272	1_target
1410	1555	0.00579272	1_target
1410	1556	0.00579272	1_target
1409	1557	0.00578861	1_target
1409	1558	0.00578861	1_target
1409	1559	0.00578861	1_target
1409	1560	0.00578861	1_target
1409	1561	0.00578861	1_target
1409	1562	0.00578861	1_target
1409	1563	0.00578861	1_target
1409	1564	0.00578861	1_target
1409	1565	0.00578861	1_target
1409	1566	0.00578861	1_target
1409	1567	0.00578861	1_target
1409	1568	0.00578861	1_target
1409	1569	0.00578861	1_target
1409	1570	0.00578861	1_target
1409	1571	0.00578861	1_target
1408	1572	0.0057845	1_target
1408	1573	0.0057845	1_target
1408	1574	0.0057845	1_target
1408	1575	0.0057845	1_target
1408	1576	0.0057845	1_target
1408	1577	0.0057845	1_target
1408	1578	0.0057845	1_target
1408	1579	0.0057845	1_target
1408	1580	0.0057845	1_target
1408	1581	0.0057845	1_target
1409	1582	0.00578861	1_target
1409	1583	0.00578861	1_target
1409	1584	0.00578861	1_target
1409	1585	0.00578861	1_target
1409	1586	0.00578861	1_target
1409	1587	0.00578861	1_target
1409	1588	0.00578861	1_target
1409	1589	0.00578861	1_target
1410	1590	0.00579272	1_target
1409	1591	0.00578861	1_target
1409	1592	0.00578861	1_target
1409	1593	0.00578861	1_target
1409	1594	0.00578861	1_target
1409	1595	0.00578861	1_target
1409	1596	0.00578861	1_target
1409	1597	0.00578861	1_target
1408	1598	0.0057845	1_target
1408	1599	0.0057845	1_target
1408	1600	0.0057845	1_target
1408	1601	0.0057845	1_target
1408	1602	0.0057845	1_target
1407	1603	0.00578039	1_target
1407	1604	0.00578039	1_target
1407	1605	0.00578039	1_target
1407	1606	0.00578039	1_target
1408	1607	0.0057845	1_target
1408	1608	0.0057845	1_target
1408	1609	0.0057845	1_target
1408	1610	0.0057845	1_target
1409	1611	0.00578861	1_target
1409	1612	0.00578861	1_target
1409	1613	0.00578861	1_target
1409	1614	0.00578861	1_target
1409	1615	0.00578861	1_target
1409	1616	0.00578861	1_target
1409	1617	0.00578861	1_target
1409	1618	0.00578861	1_target
1409	1619	0.00578861	1_target
1408	1620	0.0057845	1_target
1406	1621	0.00577629	1_target
1406	1622	0.00577629	1_target
1406	1623	0.00577629	1_target
1406	1624	0.00577629	1_target
1406	1625	0.00577629	1_target
1406	1626	0.00577629	1_target
1406	1627	0.00577629	1_target
1406	1628	0.00577629	1_target
1406	1629	0.00577629	1_target
1406	1630	0.00577629	1_target
1406	1631	0.00577629	1_target
1406	1632	0.00577629	1_target
1406	1633	0.00577629	1_target
1406	1634	0.00577629	1_target
1405	1635	0.00577218	1_target
1405	1636	0.00577218	1_target
1405	1637	0.00577218	1_target
1405	1638	0.00577218	1_target
1405	1639	0.00577218	1_target
1404	1640	0.00576807	1_target
1404	1641	0.00576807	1_target
1404	1642	0.00576807	1_target
1404	1643	0.00576807	1_target
1404	1644	0.00576807	1_target
1404	1645	0.00576807	1_target
1403	1646	0.00576396	1_target
1403	1647	0.00576396	1_target
1402	1648	0.00575985	1_target
1402	1649	0.00575985	1_target
1402	1650	0.00575985	1_target
1402	1651	0.00575985	1_target
1402	1652	0.00575985	1_target
1402	1653	0.00575985	1_target
1402	1654	0.00575985	1_target
1402	1655	0.00575985	1_target
1402	1656	0.00575985	1_target
1402	1657	0.00575985	1_target
1402	1658	0.00575985	1_target
1401	1659	0.00575574	1_target
1401	1660	0.00575574	1_target
1401	1661	0.00575574	1_target
1401	1662	0.00575574	1_target
1401	1663	0.00575574	1_target
1401	1664	0.00575574	1_target
1401	1665	0.00575574	1_target
1401	1666	0.00575574	1_target
1401	1667	0.00575574	1_target
1401	1668	0.00575574	1_target
1401	1669	0.00575574	1_target
1401	1670	0.00575574	1_target
1401	1671	0.00575574	1_target
1401	1672	0.00575574	1_target
1401	1673	0.00575574	1_target
1401	1674	0.00575574	1_target
1401	1675	0.00575574	1_target
1401	1676	0.00575574	1_target
1401	1677	0.00575574	1_target
1401	1678	0.00575574	1_target
1401	1679	0.00575574	1_target
1401	1680	0.00575574	1_target
1401	1681	0.00575574	1_target
1401	1682	0.00575574	1_target
1401	1683	0.00575574	1_target
1401	1684	0.00575574	1_target
1401	1685	0.00575574	1_target
1401	1686	0.00575574	1_target
1401	1687	0.00575574	1_target
1401	1688	0.00575574	1_target
1401	1689	0.00575574	1_target
1401	1690	0.00575574	1_target
1401	1691	0.00575574	1_target
1401	1692	0.00575574	1_target
1401	1693	0.00575574	1_target
1401	1694	0.00575574	1_target
1401	1695	0.00575574	1_target
1401	1696	0.00575574	1_target
1401	1697	0.00575574	1_target
1401	1698	0.00575574	1_target
1401	1699	0.00575574	1_target
1401	1700	0.00575574	1_target
1401	1701	0.00575574	1_target
1401	1702	0.00575574	1_target
1402	1703	0.00575985	1_target
1403	1704	0.00576396	1_target
1403	1705	0.00576396	1_target
1403	1706	0.00576396	1_target
1403	1707	0.00576396	1_target
1402	1708	0.00575985	1_target
1402	1709	0.00575985	1_target
1402	1710	0.00575985	1_target
1402	1711	0.00575985	1_target
1401	1712	0.00575574	1_target
1401	1713	0.00575574	1_target
1401	1714	0.00575574	1_target
1401	1715	0.00575574	1_target
1401	1716	0.00575574	1_target
1401	1717	0.00575574	1_target
1401	1718	0.00575574	1_target
1401	1719	0.00575574	1_target
1401	1720	0.00575574	1_target
1401	1721	0.00575574	1_target
1401	1722	0.00575574	1_target
1402	1723	0.00575985	1_target
1402	1724	0.00575985	1_target
1402	1725	0.00575985	1_target
1402	1726	0.00575985	1_target
1402	1727	0.00575985	1_target
1402	1728	0.00575985	1_target
1402	1729	0.00575985	1_target
1402	1730	0.00575985	1_target
1402	1731	0.00575985	1_target
1402	1732	0.00575985	1_target
1401	1733	0.00575574	1_target
1401	1734	0.00575574	1_target
1401	1735	0.00575574	1_target
1401	1736	0.00575574	1_target
1400	1737	0.00575164	1_target
1400	1738	0.00575164	1_target
1400	1739	0.00575164	1_target
1399	1740	0.00574753	1_target
1399	1741	0.00574753	1_target
1399	1742	0.00574753	1_target
1399	1743	0.00574753	1_target
1399	1744	0.00574753	1_target
1399	1745	0.00574753	1_target
1398	1746	0.00574342	1_target
1398	1747	0.00574342	1_target
1398	1748	0.00574342	1_target
1398	1749	0.00574342	1_target
1398	1750	0.00574342	1_target
1398	1751	0.00574342	1_target
1398	1752	0.00574342	1_target
1398	1753	0.00574342	1_target
1398	1754	0.00574342	1_target
1398	1755	0.00574342	1_target
1398	1756	0.00574342	1_target
1398	1757	0.00574342	1_target
1398	1758	0.00574342	1_target
1398	1759	0.00574342	1_target
1398	1760	0.00574342	1_target
1398	1761	0.00574342	1_target
1398	1762	0.00574342	1_target
1398	1763	0.00574342	1_target
1398	1764	0.00574342	1_target
1398	1765	0.00574342	1_target
1398	1766	0.00574342	1_target
1398	1767	0.00574342	1_target
1398	1768	0.00574342	1_target
1398	1769	0.00574342	1_target
1398	1770	0.00574342	1_target
1397	1771	0.00573931	1_target
1397	1772	0.00573931	1_target
1397	1773	0.00573931	1_target
1397	1774	0.00573931	1_target
1397	1775	0.00573931	1_target
1397	1776	0.00573931	1_target
1397	1777	0.00573931	1_target
1396	1778	0.0057352	1_target
1395	1779	0.00573109	1_target
1395	1780	0.00573109	1_target
1394	1781	0.00572699	1_target
1393	1782	0.00572288	1_target
1393	1783	0.00572288	1_target
1392	1784	0.00571877	1_target
1392	1785	0.00571877	1_target
1390	1786	0.00571055	1_target
1390	1787	0.00571055	1_target
1390	1788	0.00571055	1_target
1390	1789	0.00571055	1_target
1389	1790	0.00570644	1_target
1384	1791	0.0056859	1_target
1382	1792	0.00567769	1_target
1382	1793	0.00567769	1_target
1381	1794	0.00567358	1_target
1374	1795	0.00564482	1_target
1368	1796	0.00562017	1_target
1367	1797	0.00561606	1_target
1366	1798	0.00561195	1_target
1364	1799	0.00560374	1_target
1363	1800	0.00559963	1_target
1362	1801	0.00559552	1_target
1355	1802	0.00556676	1_target
1350	1803	0.00554622	1_target
1346	1804	0.00552979	1_target
1342	1805	0.00551335	1_target
1362	1806	0.00559552	1_target
1034	1807	0.00424799	1_target
1023	1808	0.0042028	1_target
1024	1809	0.00420691	1_target
1026	1810	0.00421513	1_target
1012	1811	0.00415761	1_target
982	1812	0.00403436	1_target
981	1813	0.00403025	1_target
980	1814	0.00402615	1_target
980	1815	0.00402615	1_target
981	1816	0.00403025	1_target
982	1817	0.00403436	1_target
987	1818	0.0040549	1_target
996	1819	0.00409188	1_target
1002	1820	0.00411653	1_target
1024	1821	0.00420691	1_target
1041	1822	0.00427675	1_target
1047	1823	0.0043014	1_target
1052	1824	0.00432194	1_target
1072	1825	0.00440411	1_target
1072	1826	0.00440411	1_target
1076	1827	0.00442054	1_target
1079	1828	0.00443287	1_target
1081	1829	0.00444108	1_target
1082	1830	0.00444519	1_target
1082	1831	0.00444519	1_target
1083	1832	0.0044493	1_target
1084	1833	0.00445341	1_target
1084	1834	0.00445341	1_target
1087	1835	0.00446573	1_target
1087	1836	0.00446573	1_target
1087	1837	0.00446573	1_target
1087	1838	0.00446573	1_target
1087	1839	0.00446573	1_target
1087	1840	0.00446573	1_target
1087	1841	0.00446573	1_target
1087	1842	0.00446573	1_target
1087	1843	0.00446573	1_target
1087	1844	0.00446573	1_target
1088	1845	0.00446984	1_target
1088	1846	0.00446984	1_target
1088	1847	0.00446984	1_target
1088	1848	0.00446984	1_target
1088	1849	0.00446984	1_target
1088	1850	0.00446984	1_target
1088	1851	0.00446984	1_target
1088	1852	0.00446984	1_target
1088	1853	0.00446984	1_target
1088	1854	0.00446984	1_target
1088	1855	0.00446984	1_target
1088	1856	0.00446984	1_target
1088	1857	0.00446984	1_target
1088	1858	0.00446984	1_target
1088	1859	0.00446984	1_target
1088	1860	0.00446984	1_target
1088	1861	0.00446984	1_target
1088	1862	0.00446984	1_target
1088	1863	0.00446984	1_target
1088	1864	0.00446984	1_target
1088	1865	0.00446984	1_target
1088	1866	0.00446984	1_target
1088	1867	0.00446984	1_target
1087	1868	0.00446573	1_target
1087	1869	0.00446573	1_target
1087	1870	0.00446573	1_target
1087	1871	0.00446573	1_target
1086	1872	0.00446163	1_target
1086	1873	0.00446163	1_target
1086	1874	0.00446163	1_target
1086	1875	0.00446163	1_target
1086	1876	0.00446163	1_target
1086	1877	0.00446163	1_target
1086	1878	0.00446163	1_target
1086	1879	0.00446163	1_target
1085	1880	0.00445752	1_target
1085	1881	0.00445752	1_target
1085	1882	0.00445752	1_target
1085	1883	0.00445752	1_target
1085	1884	0.00445752	1_target
1085	1885	0.00445752	1_target
1085	1886	0.00445752	1_target
1085	1887	0.00445752	1_target
1085	1888	0.00445752	1_target
1085	1889	0.00445752	1_target
1085	1890	0.00445752	1_target
1085	1891	0.00445752	1_target
1085	1892	0.00445752	1_target
1085	1893	0.00445752	1_target
1085	1894	0.00445752	1_target
1085	1895	0.00445752	1_target
1085	1896	0.00445752	1_target
1084	1897	0.00445341	1_target
1084	1898	0.00445341	1_target
1084	1899	0.00445341	1_target
1084	1900	0.00445341	1_target
1084	1901	0.00445341	1_target
1084	1902	0.00445341	1_target
1084	1903	0.00445341	1_target
1084	1904	0.00445341	1_target
1084	1905	0.00445341	1_target
1082	1906	0.00444519	1_target
1082	1907	0.00444519	1_target
1082	1908	0.00444519	1_target
1082	1909	0.00444519	1_target
1082	1910	0.00444519	1_target
1082	1911	0.00444519	1_target
1082	1912	0.00444519	1_target
1082	1913	0.00444519	1_target
1082	1914	0.00444519	1_target
1082	1915	0.00444519	1_target
1082	1916	0.00444519	1_target
1082	1917	0.00444519	1_target
1492	1056	0.00440088	2_targets
1493	1057	0.00440383	2_targets
1493	1058	0.00440383	2_targets
1493	1059	0.00440383	2_targets
1493	1060	0.00440383	2_targets
1493	1061	0.00440383	2_targets
1494	1062	0.00440678	2_targets
1497	1063	0.00441563	2_targets
1497	1064	0.00441563	2_targets
1497	1065	0.00441563	2_targets
1497	1066	0.00441563	2_targets
1497	1067	0.00441563	2_targets
1497	1068	0.00441563	2_targets
1497	1069	0.00441563	2_targets
1497	1070	0.00441563	2_targets
1497	1071	0.00441563	2_targets
1497	1072	0.00441563	2_targets
1497	1073	0.00441563	2_targets
1497	1074	0.00441563	2_targets
1497	1075	0.00441563	2_targets
1497	1076	0.00441563	2_targets
1497	1077	0.00441563	2_targets
1498	1078	0.00441858	2_targets
1498	1079	0.00441858	2_targets
1498	1080	0.00441858	2_targets
1498	1081	0.00441858	2_targets
1498	1082	0.00441858	2_targets
1498	1083	0.00441858	2_targets
1498	1084	0.00441858	2_targets
1498	1085	0.00441858	2_targets
1499	1086	0.00442153	2_targets
1499	1087	0.00442153	2_targets
1499	1088	0.00442153	2_targets
1499	1089	0.00442153	2_targets
1499	1090	0.00442153	2_targets
1499	1091	0.00442153	2_targets
1500	1092	0.00442448	2_targets
1500	1093	0.00442448	2_targets
1501	1094	0.00442743	2_targets
1501	1095	0.00442743	2_targets
1501	1096	0.00442743	2_targets
1501	1097	0.00442743	2_targets
1502	1098	0.00443038	2_targets
1502	1099	0.00443038	2_targets
1502	1100	0.00443038	2_targets
1502	1101	0.00443038	2_targets
1502	1102	0.00443038	2_targets
1502	1103	0.00443038	2_targets
1502	1104	0.00443038	2_targets
1502	1105	0.00443038	2_targets
1502	1106	0.00443038	2_targets
1502	1107	0.00443038	2_targets
1502	1108	0.00443038	2_targets
1502	1109	0.00443038	2_targets
1503	1110	0.00443333	2_targets
1503	1111	0.00443333	2_targets
1503	1112	0.00443333	2_targets
1503	1113	0.00443333	2_targets
1503	1114	0.00443333	2_targets
1503	1115	0.00443333	2_targets
1503	1116	0.00443333	2_targets
1503	1117	0.00443333	2_targets
1503	1118	0.00443333	2_targets
1503	1119	0.00443333	2_targets
1503	1120	0.00443333	2_targets
1503	1121	0.00443333	2_targets
1503	1122	0.00443333	2_targets
1503	1123	0.00443333	2_targets
1503	1124	0.00443333	2_targets
1503	1125	0.00443333	2_targets
1503	1126	0.00443333	2_targets
1503	1127	0.00443333	2_targets
1503	1128	0.00443333	2_targets
1503	1129	0.00443333	2_targets
1504	1130	0.00443628	2_targets
1504	1131	0.00443628	2_targets
1504	1132	0.00443628	2_targets
1504	1133	0.00443628	2_targets
1504	1134	0.00443628	2_targets
1504	1135	0.00443628	2_targets
1504	1136	0.00443628	2_targets
1505	1137	0.00443923	2_targets
1505	1138	0.00443923	2_targets
1505	1139	0.00443923	2_targets
1505	1140	0.00443923	2_targets
1505	1141	0.00443923	2_targets
1505	1142	0.00443923	2_targets
1505	1143	0.00443923	2_targets
1505	1144	0.00443923	2_targets
1505	1145	0.00443923	2_targets
1507	1146	0.00444513	2_targets
1506	1147	0.00444218	2_targets
1506	1148	0.00444218	2_targets
1506	1149	0.00444218	2_targets
1506	1150	0.00444218	2_targets
1505	1151	0.00443923	2_targets
1503	1152	0.00443333	2_targets
1503	1153	0.00443333	2_targets
1503	1154	0.00443333	2_targets
1503	1155	0.00443333	2_targets
1502	1156	0.00443038	2_targets
1501	1157	0.00442743	2_targets
1499	1158	0.00442153	2_targets
1493	1159	0.00440383	2_targets
1477	1160	0.00435664	2_targets
1475	1161	0.00435074	2_targets
1469	1162	0.00433304	2_targets
1466	1163	0.00432419	2_targets
1469	1164	0.00433304	2_targets
1469	1165	0.00433304	2_targets
1468	1166	0.00433009	2_targets
1467	1167	0.00432714	2_targets
1467	1168	0.00432714	2_targets
1466	1169	0.00432419	2_targets
1466	1170	0.00432419	2_targets
1464	1171	0.00431829	2_targets
1464	1172	0.00431829	2_targets
1473	1173	0.00434484	2_targets
1473	1174	0.00434484	2_targets
1474	1175	0.00434779	2_targets
1473	1176	0.00434484	2_targets
1473	1177	0.00434484	2_targets
1611	1178	0.00475189	2_targets
1626	1179	0.00479613	2_targets
1632	1180	0.00481383	2_targets
1639	1181	0.00483448	2_targets
1639	1182	0.00483448	2_targets
1646	1183	0.00485513	2_targets
1646	1184	0.00485513	2_targets
1648	1185	0.00486103	2_targets
1648	1186	0.00486103	2_targets
1648	1187	0.00486103	2_targets
1652	1188	0.00487283	2_targets
1653	1189	0.00487578	2_targets
1653	1190	0.00487578	2_targets
1654	1191	0.00487873	2_targets
1654	1192	0.00487873	2_targets
1654	1193	0.00487873	2_targets
1654	1194	0.00487873	2_targets
1654	1195	0.00487873	2_targets
1655	1196	0.00488167	2_targets
1655	1197	0.00488167	2_targets
1655	1198	0.00488167	2_targets
1655	1199	0.00488167	2_targets
1655	1200	0.00488167	2_targets
1655	1201	0.00488167	2_targets
1656	1202	0.00488462	2_targets
1656	1203	0.00488462	2_targets
1657	1204	0.00488757	2_targets
1657	1205	0.00488757	2_targets
1658	1206	0.00489052	2_targets
1658	1207	0.00489052	2_targets
1658	1208	0.00489052	2_targets
1658	1209	0.00489052	2_targets
1658	1210	0.00489052	2_targets
1658	1211	0.00489052	2_targets
1658	1212	0.00489052	2_targets
1658	1213	0.00489052	2_targets
1659	1214	0.00489347	2_targets
1658	1215	0.00489052	2_targets
1658	1216	0.00489052	2_targets
1658	1217	0.00489052	2_targets
1658	1218	0.00489052	2_targets
1658	1219	0.00489052	2_targets
1658	1220	0.00489052	2_targets
1659	1221	0.00489347	2_targets
1659	1222	0.00489347	2_targets
1659	1223	0.00489347	2_targets
1659	1224	0.00489347	2_targets
1658	1225	0.00489052	2_targets
1658	1226	0.00489052	2_targets
1658	1227	0.00489052	2_targets
1658	1228	0.00489052	2_targets
1658	1229	0.00489052	2_targets
1658	1230	0.00489052	2_targets
1658	1231	0.00489052	2_targets
1658	1232	0.00489052	2_targets
1658	1233	0.00489052	2_targets
1658	1234	0.00489052	2_targets
1658	1235	0.00489052	2_targets
1659	1236	0.00489347	2_targets
1660	1237	0.00489642	2_targets
1660	1238	0.00489642	2_targets
1660	1239	0.00489642	2_targets
1660	1240	0.00489642	2_targets
1660	1241	0.00489642	2_targets
1661	1242	0.00489937	2_targets
1661	1243	0.00489937	2_targets
1661	1244	0.00489937	2_targets
1661	1245	0.00489937	2_targets
1660	1246	0.00489642	2_targets
1660	1247	0.00489642	2_targets
1660	1248	0.00489642	2_targets
1660	1249	0.00489642	2_targets
1660	1250	0.00489642	2_targets
1660	1251	0.00489642	2_targets
1660	1252	0.00489642	2_targets
1659	1253	0.00489347	2_targets
1659	1254	0.00489347	2_targets
1659	1255	0.00489347	2_targets
1659	1256	0.00489347	2_targets
1659	1257	0.00489347	2_targets
1659	1258	0.00489347	2_targets
1659	1259	0.00489347	2_targets
1660	1260	0.00489642	2_targets
1660	1261	0.00489642	2_targets
1660	1262	0.00489642	2_targets
1660	1263	0.00489642	2_targets
1660	1264	0.00489642	2_targets
1660	1265	0.00489642	2_targets
1660	1266	0.00489642	2_targets
1660	1267	0.00489642	2_targets
1661	1268	0.00489937	2_targets
1661	1269	0.00489937	2_targets
1661	1270	0.00489937	2_targets
1661	1271	0.00489937	2_targets
1661	1272	0.00489937	2_targets
1661	1273	0.00489937	2_targets
1661	1274	0.00489937	2_targets
1661	1275	0.00489937	2_targets
1661	1276	0.00489937	2_targets
1661	1277	0.00489937	2_targets
1661	1278	0.00489937	2_targets
1661	1279	0.00489937	2_targets
1661	1280	0.00489937	2_targets
1662	1281	0.00490232	2_targets
1662	1282	0.00490232	2_targets
1662	1283	0.00490232	2_targets
1662	1284	0.00490232	2_targets
1662	1285	0.00490232	2_targets
1662	1286	0.00490232	2_targets
1662	1287	0.00490232	2_targets
1662	1288	0.00490232	2_targets
1662	1289	0.00490232	2_targets
1662	1290	0.00490232	2_targets
1662	1291	0.00490232	2_targets
1662	1292	0.00490232	2_targets
1662	1293	0.00490232	2_targets
1662	1294	0.00490232	2_targets
1662	1295	0.00490232	2_targets
1662	1296	0.00490232	2_targets
1663	1297	0.00490527	2_targets
1663	1298	0.00490527	2_targets
1663	1299	0.00490527	2_targets
1663	1300	0.00490527	2_targets
1663	1301	0.00490527	2_targets
1663	1302	0.00490527	2_targets
1663	1303	0.00490527	2_targets
1663	1304	0.00490527	2_targets
1663	1305	0.00490527	2_targets
1664	1306	0.00490822	2_targets
1664	1307	0.00490822	2_targets
1663	1308	0.00490527	2_targets
1663	1309	0.00490527	2_targets
1663	1310	0.00490527	2_targets
1663	1311	0.00490527	2_targets
1663	1312	0.00490527	2_targets
1664	1313	0.00490822	2_targets
1664	1314	0.00490822	2_targets
1664	1315	0.00490822	2_targets
1664	1316	0.00490822	2_targets
1664	1317	0.00490822	2_targets
1664	1318	0.00490822	2_targets
1664	1319	0.00490822	2_targets
1664	1320	0.00490822	2_targets
1664	1321	0.00490822	2_targets
1664	1322	0.00490822	2_targets
1664	1323	0.00490822	2_targets
1665	1324	0.00491117	2_targets
1666	1325	0.00491412	2_targets
1666	1326	0.00491412	2_targets
1666	1327	0.00491412	2_targets
1666	1328	0.00491412	2_targets
1666	1329	0.00491412	2_targets
1666	1330	0.00491412	2_targets
1666	1331	0.00491412	2_targets
1666	1332	0.00491412	2_targets
1666	1333	0.00491412	2_targets
1666	1334	0.00491412	2_targets
1667	1335	0.00491707	2_targets
1667	1336	0.00491707	2_targets
1667	1337	0.00491707	2_targets
1667	1338	0.00491707	2_targets
1667	1339	0.00491707	2_targets
1667	1340	0.00491707	2_targets
1666	1341	0.00491412	2_targets
1666	1342	0.00491412	2_targets
1666	1343	0.00491412	2_targets
1666	1344	0.00491412	2_targets
1666	1345	0.00491412	2_targets
1666	1346	0.00491412	2_targets
1666	1347	0.00491412	2_targets
1666	1348	0.00491412	2_targets
1666	1349	0.00491412	2_targets
1666	1350	0.00491412	2_targets
1666	1351	0.00491412	2_targets
1666	1352	0.00491412	2_targets
1666	1353	0.00491412	2_targets
1666	1354	0.00491412	2_targets
1666	1355	0.00491412	2_targets
1666	1356	0.00491412	2_targets
1666	1357	0.00491412	2_targets
1666	1358	0.00491412	2_targets
1667	1359	0.00491707	2_targets
1667	1360	0.00491707	2_targets
1667	1361	0.00491707	2_targets
1667	1362	0.00491707	2_targets
1667	1363	0.00491707	2_targets
1667	1364	0.00491707	2_targets
1668	1365	0.00492002	2_targets
1668	1366	0.00492002	2_targets
1668	1367	0.00492002	2_targets
1667	1368	0.00491707	2_targets
1667	1369	0.00491707	2_targets
1667	1370	0.00491707	2_targets
1669	1371	0.00492297	2_targets
1669	1372	0.00492297	2_targets
1669	1373	0.00492297	2_targets
1669	1374	0.00492297	2_targets
1669	1375	0.00492297	2_targets
1670	1376	0.00492592	2_targets
1670	1377	0.00492592	2_targets
1671	1378	0.00492887	2_targets
1671	1379	0.00492887	2_targets
1671	1380	0.00492887	2_targets
1671	1381	0.00492887	2_targets
1670	1382	0.00492592	2_targets
1670	1383	0.00492592	2_targets
1670	1384	0.00492592	2_targets
1670	1385	0.00492592	2_targets
1670	1386	0.00492592	2_targets
1670	1387	0.00492592	2_targets
1670	1388	0.00492592	2_targets
1670	1389	0.00492592	2_targets
1670	1390	0.00492592	2_targets
1670	1391	0.00492592	2_targets
1672	1392	0.00493182	2_targets
1672	1393	0.00493182	2_targets
1673	1394	0.00493477	2_targets
1673	1395	0.00493477	2_targets
1673	1396	0.00493477	2_targets
1673	1397	0.00493477	2_targets
1673	1398	0.00493477	2_targets
1673	1399	0.00493477	2_targets
1673	1400	0.00493477	2_targets
1673	1401	0.00493477	2_targets
1673	1402	0.00493477	2_targets
1673	1403	0.00493477	2_targets
1672	1404	0.00493182	2_targets
1672	1405	0.00493182	2_targets
1672	1406	0.00493182	2_targets
1672	1407	0.00493182	2_targets
1672	1408	0.00493182	2_targets
1672	1409	0.00493182	2_targets
1672	1410	0.00493182	2_targets
1672	1411	0.00493182	2_targets
1672	1412	0.00493182	2_targets
1672	1413	0.00493182	2_targets
1673	1414	0.00493477	2_targets
1673	1415	0.00493477	2_targets
1673	1416	0.00493477	2_targets
1673	1417	0.00493477	2_targets
1673	1418	0.00493477	2_targets
1674	1419	0.00493772	2_targets
1675	1420	0.00494067	2_targets
1675	1421	0.00494067	2_targets
1675	1422	0.00494067	2_targets
1675	1423	0.00494067	2_targets
1675	1424	0.00494067	2_targets
1676	1425	0.00494362	2_targets
1676	1426	0.00494362	2_targets
1676	1427	0.00494362	2_targets
1676	1428	0.00494362	2_targets
1676	1429	0.00494362	2_targets
1676	1430	0.00494362	2_targets
1676	1431	0.00494362	2_targets
1676	1432	0.00494362	2_targets
1676	1433	0.00494362	2_targets
1676	1434	0.00494362	2_targets
1676	1435	0.00494362	2_targets
1676	1436	0.00494362	2_targets
1676	1437	0.00494362	2_targets
1677	1438	0.00494657	2_targets
1677	1439	0.00494657	2_targets
1678	1440	0.00494952	2_targets
1678	1441	0.00494952	2_targets
1678	1442	0.00494952	2_targets
1678	1443	0.00494952	2_targets
1678	1444	0.00494952	2_targets
1678	1445	0.00494952	2_targets
1678	1446	0.00494952	2_targets
1678	1447	0.00494952	2_targets
1678	1448	0.00494952	2_targets
1678	1449	0.00494952	2_targets
1678	1450	0.00494952	2_targets
1678	1451	0.00494952	2_targets
1678	1452	0.00494952	2_targets
1679	1453	0.00495247	2_targets
1679	1454	0.00495247	2_targets
1679	1455	0.00495247	2_targets
1679	1456	0.00495247	2_targets
1679	1457	0.00495247	2_targets
1679	1458	0.00495247	2_targets
1679	1459	0.00495247	2_targets
1679	1460	0.00495247	2_targets
1679	1461	0.00495247	2_targets
1679	1462	0.00495247	2_targets
1679	1463	0.00495247	2_targets
1679	1464	0.00495247	2_targets
1679	1465	0.00495247	2_targets
1679	1466	0.00495247	2_targets
1679	1467	0.00495247	2_targets
1680	1468	0.00495542	2_targets
1680	1469	0.00495542	2_targets
1679	1470	0.00495247	2_targets
1679	1471	0.00495247	2_targets
1679	1472	0.00495247	2_targets
1679	1473	0.00495247	2_targets
1679	1474	0.00495247	2_targets
1679	1475	0.00495247	2_targets
1679	1476	0.00495247	2_targets
1679	1477	0.00495247	2_targets
1678	1478	0.00494952	2_targets
1677	1479	0.00494657	2_targets
1677	1480	0.00494657	2_targets
1677	1481	0.00494657	2_targets
1677	1482	0.00494657	2_targets
1677	1483	0.00494657	2_targets
1677	1484	0.00494657	2_targets
1678	1485	0.00494952	2_targets
1678	1486	0.00494952	2_targets
1678	1487	0.00494952	2_targets
1678	1488	0.00494952	2_targets
1679	1489	0.00495247	2_targets
1679	1490	0.00495247	2_targets
1679	1491	0.00495247	2_targets
1679	1492	0.00495247	2_targets
1679	1493	0.00495247	2_targets
1679	1494	0.00495247	2_targets
1679	1495	0.00495247	2_targets
1680	1496	0.00495542	2_targets
1679	1497	0.00495247	2_targets
1679	1498	0.00495247	2_targets
1679	1499	0.00495247	2_targets
1680	1500	0.00495542	2_targets
1680	1501	0.00495542	2_targets
1680	1502	0.00495542	2_targets
1680	1503	0.00495542	2_targets
1680	1504	0.00495542	2_targets
1679	1505	0.00495247	2_targets
1679	1506	0.00495247	2_targets
1679	1507	0.00495247	2_targets
1679	1508	0.00495247	2_targets
1679	1509	0.00495247	2_targets
1679	1510	0.00495247	2_targets
1679	1511	0.00495247	2_targets
1679	1512	0.00495247	2_targets
1679	1513	0.00495247	2_targets
1679	1514	0.00495247	2_targets
1679	1515	0.00495247	2_targets
1679	1516	0.00495247	2_targets
1679	1517	0.00495247	2_targets
1679	1518	0.00495247	2_targets
1679	1519	0.00495247	2_targets
1679	1520	0.00495247	2_targets
1679	1521	0.00495247	2_targets
1679	1522	0.00495247	2_targets
1679	1523	0.00495247	2_targets
1679	1524	0.00495247	2_targets
1679	1525	0.00495247	2_targets
1679	1526	0.00495247	2_targets
1679	1527	0.00495247	2_targets
1679	1528	0.00495247	2_targets
1679	1529	0.00495247	2_targets
1679	1530	0.00495247	2_targets
1679	1531	0.00495247	2_targets
1679	1532	0.00495247	2_targets
1679	1533	0.00495247	2_targets
1679	1534	0.00495247	2_targets
1679	1535	0.00495247	2_targets
1679	1536	0.00495247	2_targets
1680	1537	0.00495542	2_targets
1680	1538	0.00495542	2_targets
1680	1539	0.00495542	2_targets
1680	1540	0.00495542	2_targets
1681	1541	0.00495837	2_targets
1680	1542	0.00495542	2_targets
1681	1543	0.00495837	2_targets
1681	1544	0.00495837	2_targets
1681	1545	0.00495837	2_targets
1681	1546	0.00495837	2_targets
1681	1547	0.00495837	2_targets
1681	1548	0.00495837	2_targets
1681	1549	0.00495837	2_targets
1681	1550	0.00495837	2_targets
1681	1551	0.00495837	2_targets
1681	1552	0.00495837	2_targets
1682	1553	0.00496132	2_targets
1682	1554	0.00496132	2_targets
1682	1555	0.00496132	2_targets
1682	1556	0.00496132	2_targets
1682	1557	0.00496132	2_targets
1682	1558	0.00496132	2_targets
1682	1559	0.00496132	2_targets
1682	1560	0.00496132	2_targets
1682	1561	0.00496132	2_targets
1681	1562	0.00495837	2_targets
1682	1563	0.00496132	2_targets
1682	1564	0.00496132	2_targets
1682	1565	0.00496132	2_targets
1683	1566	0.00496426	2_targets
1683	1567	0.00496426	2_targets
1683	1568	0.00496426	2_targets
1683	1569	0.00496426	2_targets
1683	1570	0.00496426	2_targets
1683	1571	0.00496426	2_targets
1682	1572	0.00496132	2_targets
1682	1573	0.00496132	2_targets
1682	1574	0.00496132	2_targets
1682	1575	0.00496132	2_targets
1682	1576	0.00496132	2_targets
1681	1577	0.00495837	2_targets
1681	1578	0.00495837	2_targets
1681	1579	0.00495837	2_targets
1681	1580	0.00495837	2_targets
1681	1581	0.00495837	2_targets
1681	1582	0.00495837	2_targets
1681	1583	0.00495837	2_targets
1681	1584	0.00495837	2_targets
1681	1585	0.00495837	2_targets
1681	1586	0.00495837	2_targets
1681	1587	0.00495837	2_targets
1681	1588	0.00495837	2_targets
1681	1589	0.00495837	2_targets
1681	1590	0.00495837	2_targets
1681	1591	0.00495837	2_targets
1681	1592	0.00495837	2_targets
1681	1593	0.00495837	2_targets
1681	1594	0.00495837	2_targets
1683	1595	0.00496426	2_targets
1683	1596	0.00496426	2_targets
1683	1597	0.00496426	2_targets
1683	1598	0.00496426	2_targets
1684	1599	0.00496721	2_targets
1683	1600	0.00496426	2_targets
1683	1601	0.00496426	2_targets
1683	1602	0.00496426	2_targets
1683	1603	0.00496426	2_targets
1683	1604	0.00496426	2_targets
1683	1605	0.00496426	2_targets
1685	1606	0.00497016	2_targets
1686	1607	0.00497311	2_targets
1686	1608	0.00497311	2_targets
1686	1609	0.00497311	2_targets
1686	1610	0.00497311	2_targets
1686	1611	0.00497311	2_targets
1686	1612	0.00497311	2_targets
1686	1613	0.00497311	2_targets
1686	1614	0.00497311	2_targets
1687	1615	0.00497606	2_targets
1687	1616	0.00497606	2_targets
1687	1617	0.00497606	2_targets
1687	1618	0.00497606	2_targets
1687	1619	0.00497606	2_targets
1688	1620	0.00497901	2_targets
1688	1621	0.00497901	2_targets
1688	1622	0.00497901	2_targets
1688	1623	0.00497901	2_targets
1688	1624	0.00497901	2_targets
1688	1625	0.00497901	2_targets
1688	1626	0.00497901	2_targets
1688	1627	0.00497901	2_targets
1689	1628	0.00498196	2_targets
1689	1629	0.00498196	2_targets
1689	1630	0.00498196	2_targets
1689	1631	0.00498196	2_targets
1690	1632	0.00498491	2_targets
1689	1633	0.00498196	2_targets
1689	1634	0.00498196	2_targets
1688	1635	0.00497901	2_targets
1688	1636	0.00497901	2_targets
1687	1637	0.00497606	2_targets
1687	1638	0.00497606	2_targets
1688	1639	0.00497901	2_targets
1688	1640	0.00497901	2_targets
1688	1641	0.00497901	2_targets
1687	1642	0.00497606	2_targets
1687	1643	0.00497606	2_targets
1687	1644	0.00497606	2_targets
1687	1645	0.00497606	2_targets
1687	1646	0.00497606	2_targets
1686	1647	0.00497311	2_targets
1686	1648	0.00497311	2_targets
1686	1649	0.00497311	2_targets
1686	1650	0.00497311	2_targets
1686	1651	0.00497311	2_targets
1687	1652	0.00497606	2_targets
1688	1653	0.00497901	2_targets
1688	1654	0.00497901	2_targets
1688	1655	0.00497901	2_targets
1688	1656	0.00497901	2_targets
1688	1657	0.00497901	2_targets
1688	1658	0.00497901	2_targets
1688	1659	0.00497901	2_targets
1689	1660	0.00498196	2_targets
1690	1661	0.00498491	2_targets
1690	1662	0.00498491	2_targets
1690	1663	0.00498491	2_targets
1690	1664	0.00498491	2_targets
1690	1665	0.00498491	2_targets
1690	1666	0.00498491	2_targets
1691	1667	0.00498786	2_targets
1691	1668	0.00498786	2_targets
1691	1669	0.00498786	2_targets
1691	1670	0.00498786	2_targets
1691	1671	0.00498786	2_targets
1691	1672	0.00498786	2_targets
1691	1673	0.00498786	2_targets
1691	1674	0.00498786	2_targets
1691	1675	0.00498786	2_targets
1691	1676	0.00498786	2_targets
1691	1677	0.00498786	2_targets
1692	1678	0.00499081	2_targets
1692	1679	0.00499081	2_targets
1691	1680	0.00498786	2_targets
1691	1681	0.00498786	2_targets
1691	1682	0.00498786	2_targets
1691	1683	0.00498786	2_targets
1691	1684	0.00498786	2_targets
1691	1685	0.00498786	2_targets
1691	1686	0.00498786	2_targets
1691	1687	0.00498786	2_targets
1691	1688	0.00498786	2_targets
1691	1689	0.00498786	2_targets
1691	1690	0.00498786	2_targets
1691	1691	0.00498786	2_targets
1691	1692	0.00498786	2_targets
1691	1693	0.00498786	2_targets
1691	1694	0.00498786	2_targets
1692	1695	0.00499081	2_targets
1692	1696	0.00499081	2_targets
1692	1697	0.00499081	2_targets
1692	1698	0.00499081	2_targets
1692	1699	0.00499081	2_targets
1692	1700	0.00499081	2_targets
1692	1701	0.00499081	2_targets
1692	1702	0.00499081	2_targets
1692	1703	0.00499081	2_targets
1692	1704	0.00499081	2_targets
1692	1705	0.00499081	2_targets
1692	1706	0.00499081	2_targets
1692	1707	0.00499081	2_targets
1691	1708	0.00498786	2_targets
1691	1709	0.00498786	2_targets
1691	1710	0.00498786	2_targets
1691	1711	0.00498786	2_targets
1691	1712	0.00498786	2_targets
1692	1713	0.00499081	2_targets
1692	1714	0.00499081	2_targets
1692	1715	0.00499081	2_targets
1691	1716	0.00498786	2_targets
1691	1717	0.00498786	2_targets
1690	1718	0.00498491	2_targets
1690	1719	0.00498491	2_targets
1690	1720	0.00498491	2_targets
1690	1721	0.00498491	2_targets
1690	1722	0.00498491	2_targets
1690	1723	0.00498491	2_targets
1690	1724	0.00498491	2_targets
1690	1725	0.00498491	2_targets
1690	1726	0.00498491	2_targets
1690	1727	0.00498491	2_targets
1690	1728	0.00498491	2_targets
1690	1729	0.00498491	2_targets
1690	1730	0.00498491	2_targets
1690	1731	0.00498491	2_targets
1689	1732	0.00498196	2_targets
1689	1733	0.00498196	2_targets
1689	1734	0.00498196	2_targets
1690	1735	0.00498491	2_targets
1690	1736	0.00498491	2_targets
1690	1737	0.00498491	2_targets
1689	1738	0.00498196	2_targets
1689	1739	0.00498196	2_targets
1689	1740	0.00498196	2_targets
1689	1741	0.00498196	2_targets
1689	1742	0.00498196	2_targets
1689	1743	0.00498196	2_targets
1689	1744	0.00498196	2_targets
1688	1745	0.00497901	2_targets
1687	1746	0.00497606	2_targets
1687	1747	0.00497606	2_targets
1687	1748	0.00497606	2_targets
1687	1749	0.00497606	2_targets
1686	1750	0.00497311	2_targets
1686	1751	0.00497311	2_targets
1686	1752	0.00497311	2_targets
1686	1753	0.00497311	2_targets
1686	1754	0.00497311	2_targets
1686	1755	0.00497311	2_targets
1686	1756	0.00497311	2_targets
1685	1757	0.00497016	2_targets
1685	1758	0.00497016	2_targets
1685	1759	0.00497016	2_targets
1685	1760	0.00497016	2_targets
1685	1761	0.00497016	2_targets
1685	1762	0.00497016	2_targets
1684	1763	0.00496721	2_targets
1684	1764	0.00496721	2_targets
1684	1765	0.00496721	2_targets
1683	1766	0.00496426	2_targets
1683	1767	0.00496426	2_targets
1682	1768	0.00496132	2_targets
1681	1769	0.00495837	2_targets
1681	1770	0.00495837	2_targets
1681	1771	0.00495837	2_targets
1681	1772	0.00495837	2_targets
1679	1773	0.00495247	2_targets
1679	1774	0.00495247	2_targets
1676	1775	0.00494362	2_targets
1676	1776	0.00494362	2_targets
1675	1777	0.00494067	2_targets
1674	1778	0.00493772	2_targets
1674	1779	0.00493772	2_targets
1674	1780	0.00493772	2_targets
1673	1781	0.00493477	2_targets
1672	1782	0.00493182	2_targets
1672	1783	0.00493182	2_targets
1670	1784	0.00492592	2_targets
1670	1785	0.00492592	2_targets
1669	1786	0.00492297	2_targets
1664	1787	0.00490822	2_targets
1663	1788	0.00490527	2_targets
1660	1789	0.00489642	2_targets
1657	1790	0.00488757	2_targets
1652	1791	0.00487283	2_targets
1650	1792	0.00486693	2_targets
1649	1793	0.00486398	2_targets
1648	1794	0.00486103	2_targets
1632	1795	0.00481383	2_targets
1622	1796	0.00478434	2_targets
1618	1797	0.00477254	2_targets
1611	1798	0.00475189	2_targets
1608	1799	0.00474304	2_targets
1600	1800	0.00471944	2_targets
1598	1801	0.00471354	2_targets
1576	1802	0.00464865	2_targets
1563	1803	0.00461031	2_targets
1556	1804	0.00458966	2_targets
1537	1805	0.00453362	2_targets
1678	1806	0.00494952	2_targets
536	1807	0.00158101	2_targets
532	1808	0.00156922	2_targets
545	1809	0.00160756	2_targets
557	1810	0.00164296	2_targets
499	1811	0.00147188	2_targets
405	1812	0.00119461	2_targets
407	1813	0.00120051	2_targets
413	1814	0.00121821	2_targets
421	1815	0.0012418	2_targets
423	1816	0.0012477	2_targets
426	1817	0.00125655	2_targets
433	1818	0.0012772	2_targets
452	1819	0.00133324	2_targets
480	1820	0.00141583	2_targets
522	1821	0.00153972	2_targets
562	1822	0.0016577	2_targets
571	1823	0.00168425	2_targets
591	1824	0.00174324	2_targets
651	1825	0.00192022	2_targets
653	1826	0.00192612	2_targets
669	1827	0.00197332	2_targets
675	1828	0.00199102	2_targets
675	1829	0.00199102	2_targets
678	1830	0.00199986	2_targets
678	1831	0.00199986	2_targets
680	1832	0.00200576	2_targets
682	1833	0.00201166	2_targets
684	1834	0.00201756	2_targets
686	1835	0.00202346	2_targets
686	1836	0.00202346	2_targets
686	1837	0.00202346	2_targets
688	1838	0.00202936	2_targets
689	1839	0.00203231	2_targets
689	1840	0.00203231	2_targets
689	1841	0.00203231	2_targets
689	1842	0.00203231	2_targets
690	1843	0.00203526	2_targets
693	1844	0.00204411	2_targets
694	1845	0.00204706	2_targets
694	1846	0.00204706	2_targets
694	1847	0.00204706	2_targets
694	1848	0.00204706	2_targets
694	1849	0.00204706	2_targets
693	1850	0.00204411	2_targets
694	1851	0.00204706	2_targets
694	1852	0.00204706	2_targets
694	1853	0.00204706	2_targets
694	1854	0.00204706	2_targets
695	1855	0.00205001	2_targets
694	1856	0.00204706	2_targets
694	1857	0.00204706	2_targets
695	1858	0.00205001	2_targets
695	1859	0.00205001	2_targets
695	1860	0.00205001	2_targets
696	1861	0.00205296	2_targets
696	1862	0.00205296	2_targets
696	1863	0.00205296	2_targets
696	1864	0.00205296	2_targets
696	1865	0.00205296	2_targets
696	1866	0.00205296	2_targets
696	1867	0.00205296	2_targets
695	1868	0.00205001	2_targets
695	1869	0.00205001	2_targets
695	1870	0.00205001	2_targets
695	1871	0.00205001	2_targets
695	1872	0.00205001	2_targets
696	1873	0.00205296	2_targets
696	1874	0.00205296	2_targets
696	1875	0.00205296	2_targets
696	1876	0.00205296	2_targets
696	1877	0.00205296	2_targets
696	1878	0.00205296	2_targets
696	1879	0.00205296	2_targets
696	1880	0.00205296	2_targets
696	1881	0.00205296	2_targets
697	1882	0.00205591	2_targets
698	1883	0.00205886	2_targets
698	1884	0.00205886	2_targets
698	1885	0.00205886	2_targets
698	1886	0.00205886	2_targets
697	1887	0.00205591	2_targets
697	1888	0.00205591	2_targets
697	1889	0.00205591	2_targets
697	1890	0.00205591	2_targets
697	1891	0.00205591	2_targets
697	1892	0.00205591	2_targets
697	1893	0.00205591	2_targets
697	1894	0.00205591	2_targets
697	1895	0.00205591	2_targets
697	1896	0.00205591	2_targets
697	1897	0.00205591	2_targets
697	1898	0.00205591	2_targets
697	1899	0.00205591	2_targets
698	1900	0.00205886	2_targets
698	1901	0.00205886	2_targets
698	1902	0.00205886	2_targets
698	1903	0.00205886	2_targets
698	1904	0.00205886	2_targets
698	1905	0.00205886	2_targets
698	1906	0.00205886	2_targets
698	1907	0.00205886	2_targets
698	1908	0.00205886	2_targets
698	1909	0.00205886	2_targets
698	1910	0.00205886	2_targets
698	1911	0.00205886	2_targets
698	1912	0.00205886	2_targets
698	1913	0.00205886	2_targets
698	1914	0.00205886	2_targets
698	1915	0.00205886	2_targets
698	1916	0.00205886	2_targets
698	1917	0.00205886	2_targets

## Sheet: 1e
CTX-M
coverage	position	NormalizedCoverage	run
218	700	0.000295582	1_target
218	701	0.000295582	1_target
218	702	0.000295582	1_target
218	703	0.000295582	1_target
218	704	0.000295582	1_target
218	705	0.000295582	1_target
218	706	0.000295582	1_target
218	707	0.000295582	1_target
218	708	0.000295582	1_target
218	709	0.000295582	1_target
218	710	0.000295582	1_target
218	711	0.000295582	1_target
218	712	0.000295582	1_target
218	713	0.000295582	1_target
218	714	0.000295582	1_target
218	715	0.000295582	1_target
218	716	0.000295582	1_target
218	717	0.000295582	1_target
218	718	0.000295582	1_target
218	719	0.000295582	1_target
218	720	0.000295582	1_target
218	721	0.000295582	1_target
218	722	0.000295582	1_target
218	723	0.000295582	1_target
218	724	0.000295582	1_target
218	725	0.000295582	1_target
218	726	0.000295582	1_target
218	727	0.000295582	1_target
218	728	0.000295582	1_target
218	729	0.000295582	1_target
218	730	0.000295582	1_target
218	731	0.000295582	1_target
218	732	0.000295582	1_target
218	733	0.000295582	1_target
218	734	0.000295582	1_target
218	735	0.000295582	1_target
218	736	0.000295582	1_target
218	737	0.000295582	1_target
218	738	0.000295582	1_target
218	739	0.000295582	1_target
218	740	0.000295582	1_target
218	741	0.000295582	1_target
218	742	0.000295582	1_target
218	743	0.000295582	1_target
218	744	0.000295582	1_target
218	745	0.000295582	1_target
219	746	0.000296938	1_target
219	747	0.000296938	1_target
219	748	0.000296938	1_target
219	749	0.000296938	1_target
219	750	0.000296938	1_target
219	751	0.000296938	1_target
219	752	0.000296938	1_target
219	753	0.000296938	1_target
219	754	0.000296938	1_target
219	755	0.000296938	1_target
219	756	0.000296938	1_target
220	757	0.000298294	1_target
220	758	0.000298294	1_target
220	759	0.000298294	1_target
220	760	0.000298294	1_target
220	761	0.000298294	1_target
220	762	0.000298294	1_target
220	763	0.000298294	1_target
220	764	0.000298294	1_target
220	765	0.000298294	1_target
220	766	0.000298294	1_target
220	767	0.000298294	1_target
220	768	0.000298294	1_target
220	769	0.000298294	1_target
220	770	0.000298294	1_target
220	771	0.000298294	1_target
220	772	0.000298294	1_target
220	773	0.000298294	1_target
220	774	0.000298294	1_target
220	775	0.000298294	1_target
220	776	0.000298294	1_target
220	777	0.000298294	1_target
220	778	0.000298294	1_target
220	779	0.000298294	1_target
220	780	0.000298294	1_target
220	781	0.000298294	1_target
220	782	0.000298294	1_target
220	783	0.000298294	1_target
220	784	0.000298294	1_target
220	785	0.000298294	1_target
220	786	0.000298294	1_target
220	787	0.000298294	1_target
220	788	0.000298294	1_target
220	789	0.000298294	1_target
220	790	0.000298294	1_target
220	791	0.000298294	1_target
220	792	0.000298294	1_target
220	793	0.000298294	1_target
220	794	0.000298294	1_target
220	795	0.000298294	1_target
220	796	0.000298294	1_target
220	797	0.000298294	1_target
220	798	0.000298294	1_target
220	799	0.000298294	1_target
220	800	0.000298294	1_target
220	801	0.000298294	1_target
220	802	0.000298294	1_target
220	803	0.000298294	1_target
220	804	0.000298294	1_target
220	805	0.000298294	1_target
220	806	0.000298294	1_target
220	807	0.000298294	1_target
220	808	0.000298294	1_target
220	809	0.000298294	1_target
220	810	0.000298294	1_target
220	811	0.000298294	1_target
220	812	0.000298294	1_target
220	813	0.000298294	1_target
220	814	0.000298294	1_target
220	815	0.000298294	1_target
220	816	0.000298294	1_target
220	817	0.000298294	1_target
220	818	0.000298294	1_target
220	819	0.000298294	1_target
220	820	0.000298294	1_target
220	821	0.000298294	1_target
220	822	0.000298294	1_target
220	823	0.000298294	1_target
220	824	0.000298294	1_target
220	825	0.000298294	1_target
220	826	0.000298294	1_target
220	827	0.000298294	1_target
220	828	0.000298294	1_target
220	829	0.000298294	1_target
220	830	0.000298294	1_target
220	831	0.000298294	1_target
220	832	0.000298294	1_target
220	833	0.000298294	1_target
220	834	0.000298294	1_target
220	835	0.000298294	1_target
220	836	0.000298294	1_target
220	837	0.000298294	1_target
220	838	0.000298294	1_target
220	839	0.000298294	1_target
220	840	0.000298294	1_target
220	841	0.000298294	1_target
220	842	0.000298294	1_target
220	843	0.000298294	1_target
220	844	0.000298294	1_target
220	845	0.000298294	1_target
220	846	0.000298294	1_target
220	847	0.000298294	1_target
220	848	0.000298294	1_target
220	849	0.000298294	1_target
220	850	0.000298294	1_target
220	851	0.000298294	1_target
220	852	0.000298294	1_target
220	853	0.000298294	1_target
220	854	0.000298294	1_target
220	855	0.000298294	1_target
220	856	0.000298294	1_target
220	857	0.000298294	1_target
220	858	0.000298294	1_target
220	859	0.000298294	1_target
220	860	0.000298294	1_target
220	861	0.000298294	1_target
220	862	0.000298294	1_target
220	863	0.000298294	1_target
220	864	0.000298294	1_target
220	865	0.000298294	1_target
220	866	0.000298294	1_target
220	867	0.000298294	1_target
220	868	0.000298294	1_target
220	869	0.000298294	1_target
220	870	0.000298294	1_target
220	871	0.000298294	1_target
220	872	0.000298294	1_target
220	873	0.000298294	1_target
220	874	0.000298294	1_target
220	875	0.000298294	1_target
220	876	0.000298294	1_target
220	877	0.000298294	1_target
220	878	0.000298294	1_target
220	879	0.000298294	1_target
220	880	0.000298294	1_target
220	881	0.000298294	1_target
220	882	0.000298294	1_target
220	883	0.000298294	1_target
220	884	0.000298294	1_target
220	885	0.000298294	1_target
220	886	0.000298294	1_target
220	887	0.000298294	1_target
220	888	0.000298294	1_target
220	889	0.000298294	1_target
220	890	0.000298294	1_target
220	891	0.000298294	1_target
220	892	0.000298294	1_target
220	893	0.000298294	1_target
220	894	0.000298294	1_target
220	895	0.000298294	1_target
220	896	0.000298294	1_target
220	897	0.000298294	1_target
220	898	0.000298294	1_target
220	899	0.000298294	1_target
220	900	0.000298294	1_target
220	901	0.000298294	1_target
220	902	0.000298294	1_target
220	903	0.000298294	1_target
220	904	0.000298294	1_target
220	905	0.000298294	1_target
220	906	0.000298294	1_target
220	907	0.000298294	1_target
220	908	0.000298294	1_target
220	909	0.000298294	1_target
220	910	0.000298294	1_target
220	911	0.000298294	1_target
220	912	0.000298294	1_target
220	913	0.000298294	1_target
221	914	0.00029965	1_target
221	915	0.00029965	1_target
221	916	0.00029965	1_target
221	917	0.00029965	1_target
221	918	0.00029965	1_target
221	919	0.00029965	1_target
221	920	0.00029965	1_target
221	921	0.00029965	1_target
221	922	0.00029965	1_target
221	923	0.00029965	1_target
221	924	0.00029965	1_target
221	925	0.00029965	1_target
221	926	0.00029965	1_target
221	927	0.00029965	1_target
222	928	0.000301006	1_target
222	929	0.000301006	1_target
222	930	0.000301006	1_target
222	931	0.000301006	1_target
222	932	0.000301006	1_target
223	933	0.000302362	1_target
223	934	0.000302362	1_target
223	935	0.000302362	1_target
223	936	0.000302362	1_target
223	937	0.000302362	1_target
223	938	0.000302362	1_target
223	939	0.000302362	1_target
223	940	0.000302362	1_target
223	941	0.000302362	1_target
223	942	0.000302362	1_target
223	943	0.000302362	1_target
223	944	0.000302362	1_target
223	945	0.000302362	1_target
223	946	0.000302362	1_target
223	947	0.000302362	1_target
223	948	0.000302362	1_target
223	949	0.000302362	1_target
223	950	0.000302362	1_target
223	951	0.000302362	1_target
223	952	0.000302362	1_target
223	953	0.000302362	1_target
224	954	0.000303718	1_target
224	955	0.000303718	1_target
225	956	0.000305074	1_target
225	957	0.000305074	1_target
225	958	0.000305074	1_target
225	959	0.000305074	1_target
225	960	0.000305074	1_target
225	961	0.000305074	1_target
225	962	0.000305074	1_target
225	963	0.000305074	1_target
225	964	0.000305074	1_target
225	965	0.000305074	1_target
225	966	0.000305074	1_target
225	967	0.000305074	1_target
225	968	0.000305074	1_target
225	969	0.000305074	1_target
225	970	0.000305074	1_target
225	971	0.000305074	1_target
225	972	0.000305074	1_target
225	973	0.000305074	1_target
225	974	0.000305074	1_target
225	975	0.000305074	1_target
225	976	0.000305074	1_target
225	977	0.000305074	1_target
225	978	0.000305074	1_target
225	979	0.000305074	1_target
225	980	0.000305074	1_target
225	981	0.000305074	1_target
225	982	0.000305074	1_target
225	983	0.000305074	1_target
225	984	0.000305074	1_target
225	985	0.000305074	1_target
225	986	0.000305074	1_target
225	987	0.000305074	1_target
225	988	0.000305074	1_target
225	989	0.000305074	1_target
225	990	0.000305074	1_target
225	991	0.000305074	1_target
225	992	0.000305074	1_target
225	993	0.000305074	1_target
225	994	0.000305074	1_target
225	995	0.000305074	1_target
225	996	0.000305074	1_target
225	997	0.000305074	1_target
225	998	0.000305074	1_target
225	999	0.000305074	1_target
225	1000	0.000305074	1_target
225	1001	0.000305074	1_target
225	1002	0.000305074	1_target
225	1003	0.000305074	1_target
225	1004	0.000305074	1_target
225	1005	0.000305074	1_target
225	1006	0.000305074	1_target
225	1007	0.000305074	1_target
225	1008	0.000305074	1_target
225	1009	0.000305074	1_target
225	1010	0.000305074	1_target
225	1011	0.000305074	1_target
225	1012	0.000305074	1_target
225	1013	0.000305074	1_target
225	1014	0.000305074	1_target
235	1015	0.000318632	1_target
255	1016	0.00034575	1_target
255	1017	0.00034575	1_target
256	1018	0.000347106	1_target
262	1019	0.000355241	1_target
264	1020	0.000357953	1_target
264	1021	0.000357953	1_target
265	1022	0.000359309	1_target
265	1023	0.000359309	1_target
265	1024	0.000359309	1_target
266	1025	0.000360665	1_target
266	1026	0.000360665	1_target
266	1027	0.000360665	1_target
266	1028	0.000360665	1_target
266	1029	0.000360665	1_target
266	1030	0.000360665	1_target
266	1031	0.000360665	1_target
266	1032	0.000360665	1_target
266	1033	0.000360665	1_target
267	1034	0.000362021	1_target
267	1035	0.000362021	1_target
267	1036	0.000362021	1_target
267	1037	0.000362021	1_target
267	1038	0.000362021	1_target
267	1039	0.000362021	1_target
267	1040	0.000362021	1_target
267	1041	0.000362021	1_target
267	1042	0.000362021	1_target
267	1043	0.000362021	1_target
267	1044	0.000362021	1_target
267	1045	0.000362021	1_target
268	1046	0.000363377	1_target
268	1047	0.000363377	1_target
269	1048	0.000364732	1_target
269	1049	0.000364732	1_target
269	1050	0.000364732	1_target
269	1051	0.000364732	1_target
269	1052	0.000364732	1_target
269	1053	0.000364732	1_target
269	1054	0.000364732	1_target
269	1055	0.000364732	1_target
269	1056	0.000364732	1_target
269	1057	0.000364732	1_target
269	1058	0.000364732	1_target
269	1059	0.000364732	1_target
269	1060	0.000364732	1_target
269	1061	0.000364732	1_target
269	1062	0.000364732	1_target
269	1063	0.000364732	1_target
269	1064	0.000364732	1_target
269	1065	0.000364732	1_target
269	1066	0.000364732	1_target
269	1067	0.000364732	1_target
269	1068	0.000364732	1_target
269	1069	0.000364732	1_target
269	1070	0.000364732	1_target
269	1071	0.000364732	1_target
269	1072	0.000364732	1_target
269	1073	0.000364732	1_target
269	1074	0.000364732	1_target
269	1075	0.000364732	1_target
269	1076	0.000364732	1_target
269	1077	0.000364732	1_target
269	1078	0.000364732	1_target
269	1079	0.000364732	1_target
269	1080	0.000364732	1_target
269	1081	0.000364732	1_target
269	1082	0.000364732	1_target
269	1083	0.000364732	1_target
269	1084	0.000364732	1_target
269	1085	0.000364732	1_target
269	1086	0.000364732	1_target
269	1087	0.000364732	1_target
269	1088	0.000364732	1_target
269	1089	0.000364732	1_target
269	1090	0.000364732	1_target
269	1091	0.000364732	1_target
269	1092	0.000364732	1_target
269	1093	0.000364732	1_target
269	1094	0.000364732	1_target
269	1095	0.000364732	1_target
269	1096	0.000364732	1_target
269	1097	0.000364732	1_target
269	1098	0.000364732	1_target
269	1099	0.000364732	1_target
269	1100	0.000364732	1_target
269	1101	0.000364732	1_target
269	1102	0.000364732	1_target
269	1103	0.000364732	1_target
269	1104	0.000364732	1_target
269	1105	0.000364732	1_target
269	1106	0.000364732	1_target
269	1107	0.000364732	1_target
269	1108	0.000364732	1_target
269	1109	0.000364732	1_target
269	1110	0.000364732	1_target
269	1111	0.000364732	1_target
269	1112	0.000364732	1_target
269	1113	0.000364732	1_target
269	1114	0.000364732	1_target
269	1115	0.000364732	1_target
269	1116	0.000364732	1_target
269	1117	0.000364732	1_target
269	1118	0.000364732	1_target
269	1119	0.000364732	1_target
269	1120	0.000364732	1_target
269	1121	0.000364732	1_target
269	1122	0.000364732	1_target
269	1123	0.000364732	1_target
269	1124	0.000364732	1_target
269	1125	0.000364732	1_target
269	1126	0.000364732	1_target
269	1127	0.000364732	1_target
269	1128	0.000364732	1_target
269	1129	0.000364732	1_target
269	1130	0.000364732	1_target
269	1131	0.000364732	1_target
269	1132	0.000364732	1_target
269	1133	0.000364732	1_target
269	1134	0.000364732	1_target
269	1135	0.000364732	1_target
269	1136	0.000364732	1_target
269	1137	0.000364732	1_target
269	1138	0.000364732	1_target
269	1139	0.000364732	1_target
269	1140	0.000364732	1_target
269	1141	0.000364732	1_target
269	1142	0.000364732	1_target
269	1143	0.000364732	1_target
269	1144	0.000364732	1_target
269	1145	0.000364732	1_target
269	1146	0.000364732	1_target
269	1147	0.000364732	1_target
269	1148	0.000364732	1_target
269	1149	0.000364732	1_target
269	1150	0.000364732	1_target
269	1151	0.000364732	1_target
269	1152	0.000364732	1_target
269	1153	0.000364732	1_target
269	1154	0.000364732	1_target
269	1155	0.000364732	1_target
269	1156	0.000364732	1_target
269	1157	0.000364732	1_target
269	1158	0.000364732	1_target
269	1159	0.000364732	1_target
269	1160	0.000364732	1_target
269	1161	0.000364732	1_target
269	1162	0.000364732	1_target
269	1163	0.000364732	1_target
269	1164	0.000364732	1_target
269	1165	0.000364732	1_target
269	1166	0.000364732	1_target
269	1167	0.000364732	1_target
269	1168	0.000364732	1_target
269	1169	0.000364732	1_target
269	1170	0.000364732	1_target
269	1171	0.000364732	1_target
269	1172	0.000364732	1_target
269	1173	0.000364732	1_target
269	1174	0.000364732	1_target
269	1175	0.000364732	1_target
269	1176	0.000364732	1_target
269	1177	0.000364732	1_target
269	1178	0.000364732	1_target
269	1179	0.000364732	1_target
269	1180	0.000364732	1_target
269	1181	0.000364732	1_target
269	1182	0.000364732	1_target
270	1183	0.000366088	1_target
270	1184	0.000366088	1_target
270	1185	0.000366088	1_target
270	1186	0.000366088	1_target
271	1187	0.000367444	1_target
271	1188	0.000367444	1_target
271	1189	0.000367444	1_target
271	1190	0.000367444	1_target
271	1191	0.000367444	1_target
271	1192	0.000367444	1_target
271	1193	0.000367444	1_target
271	1194	0.000367444	1_target
271	1195	0.000367444	1_target
271	1196	0.000367444	1_target
271	1197	0.000367444	1_target
271	1198	0.000367444	1_target
271	1199	0.000367444	1_target
271	1200	0.000367444	1_target
271	1201	0.000367444	1_target
271	1202	0.000367444	1_target
271	1203	0.000367444	1_target
271	1204	0.000367444	1_target
271	1205	0.000367444	1_target
271	1206	0.000367444	1_target
271	1207	0.000367444	1_target
271	1208	0.000367444	1_target
271	1209	0.000367444	1_target
271	1210	0.000367444	1_target
271	1211	0.000367444	1_target
271	1212	0.000367444	1_target
271	1213	0.000367444	1_target
271	1214	0.000367444	1_target
271	1215	0.000367444	1_target
271	1216	0.000367444	1_target
271	1217	0.000367444	1_target
271	1218	0.000367444	1_target
271	1219	0.000367444	1_target
271	1220	0.000367444	1_target
271	1221	0.000367444	1_target
271	1222	0.000367444	1_target
271	1223	0.000367444	1_target
271	1224	0.000367444	1_target
271	1225	0.000367444	1_target
271	1226	0.000367444	1_target
271	1227	0.000367444	1_target
271	1228	0.000367444	1_target
271	1229	0.000367444	1_target
271	1230	0.000367444	1_target
271	1231	0.000367444	1_target
271	1232	0.000367444	1_target
271	1233	0.000367444	1_target
271	1234	0.000367444	1_target
271	1235	0.000367444	1_target
271	1236	0.000367444	1_target
271	1237	0.000367444	1_target
271	1238	0.000367444	1_target
271	1239	0.000367444	1_target
271	1240	0.000367444	1_target
271	1241	0.000367444	1_target
271	1242	0.000367444	1_target
271	1243	0.000367444	1_target
271	1244	0.000367444	1_target
271	1245	0.000367444	1_target
271	1246	0.000367444	1_target
271	1247	0.000367444	1_target
271	1248	0.000367444	1_target
271	1249	0.000367444	1_target
271	1250	0.000367444	1_target
271	1251	0.000367444	1_target
271	1252	0.000367444	1_target
271	1253	0.000367444	1_target
271	1254	0.000367444	1_target
271	1255	0.000367444	1_target
271	1256	0.000367444	1_target
271	1257	0.000367444	1_target
271	1258	0.000367444	1_target
271	1259	0.000367444	1_target
271	1260	0.000367444	1_target
271	1261	0.000367444	1_target
271	1262	0.000367444	1_target
271	1263	0.000367444	1_target
271	1264	0.000367444	1_target
271	1265	0.000367444	1_target
271	1266	0.000367444	1_target
271	1267	0.000367444	1_target
271	1268	0.000367444	1_target
271	1269	0.000367444	1_target
271	1270	0.000367444	1_target
271	1271	0.000367444	1_target
271	1272	0.000367444	1_target
271	1273	0.000367444	1_target
271	1274	0.000367444	1_target
271	1275	0.000367444	1_target
271	1276	0.000367444	1_target
271	1277	0.000367444	1_target
271	1278	0.000367444	1_target
271	1279	0.000367444	1_target
271	1280	0.000367444	1_target
271	1281	0.000367444	1_target
271	1282	0.000367444	1_target
271	1283	0.000367444	1_target
271	1284	0.000367444	1_target
271	1285	0.000367444	1_target
271	1286	0.000367444	1_target
271	1287	0.000367444	1_target
271	1288	0.000367444	1_target
271	1289	0.000367444	1_target
271	1290	0.000367444	1_target
271	1291	0.000367444	1_target
271	1292	0.000367444	1_target
271	1293	0.000367444	1_target
271	1294	0.000367444	1_target
271	1295	0.000367444	1_target
271	1296	0.000367444	1_target
271	1297	0.000367444	1_target
271	1298	0.000367444	1_target
271	1299	0.000367444	1_target
271	1300	0.000367444	1_target
271	1301	0.000367444	1_target
271	1302	0.000367444	1_target
271	1303	0.000367444	1_target
271	1304	0.000367444	1_target
271	1305	0.000367444	1_target
271	1306	0.000367444	1_target
271	1307	0.000367444	1_target
271	1308	0.000367444	1_target
271	1309	0.000367444	1_target
271	1310	0.000367444	1_target
271	1311	0.000367444	1_target
271	1312	0.000367444	1_target
271	1313	0.000367444	1_target
271	1314	0.000367444	1_target
271	1315	0.000367444	1_target
271	1316	0.000367444	1_target
271	1317	0.000367444	1_target
271	1318	0.000367444	1_target
271	1319	0.000367444	1_target
271	1320	0.000367444	1_target
271	1321	0.000367444	1_target
271	1322	0.000367444	1_target
271	1323	0.000367444	1_target
271	1324	0.000367444	1_target
271	1325	0.000367444	1_target
271	1326	0.000367444	1_target
271	1327	0.000367444	1_target
271	1328	0.000367444	1_target
271	1329	0.000367444	1_target
271	1330	0.000367444	1_target
271	1331	0.000367444	1_target
271	1332	0.000367444	1_target
271	1333	0.000367444	1_target
271	1334	0.000367444	1_target
271	1335	0.000367444	1_target
271	1336	0.000367444	1_target
271	1337	0.000367444	1_target
271	1338	0.000367444	1_target
271	1339	0.000367444	1_target
271	1340	0.000367444	1_target
271	1341	0.000367444	1_target
271	1342	0.000367444	1_target
271	1343	0.000367444	1_target
271	1344	0.000367444	1_target
271	1345	0.000367444	1_target
271	1346	0.000367444	1_target
271	1347	0.000367444	1_target
271	1348	0.000367444	1_target
271	1349	0.000367444	1_target
271	1350	0.000367444	1_target
271	1351	0.000367444	1_target
271	1352	0.000367444	1_target
271	1353	0.000367444	1_target
271	1354	0.000367444	1_target
271	1355	0.000367444	1_target
271	1356	0.000367444	1_target
271	1357	0.000367444	1_target
271	1358	0.000367444	1_target
271	1359	0.000367444	1_target
271	1360	0.000367444	1_target
271	1361	0.000367444	1_target
271	1362	0.000367444	1_target
271	1363	0.000367444	1_target
271	1364	0.000367444	1_target
271	1365	0.000367444	1_target
271	1366	0.000367444	1_target
271	1367	0.000367444	1_target
271	1368	0.000367444	1_target
271	1369	0.000367444	1_target
271	1370	0.000367444	1_target
271	1371	0.000367444	1_target
271	1372	0.000367444	1_target
271	1373	0.000367444	1_target
271	1374	0.000367444	1_target
271	1375	0.000367444	1_target
271	1376	0.000367444	1_target
271	1377	0.000367444	1_target
271	1378	0.000367444	1_target
271	1379	0.000367444	1_target
271	1380	0.000367444	1_target
271	1381	0.000367444	1_target
271	1382	0.000367444	1_target
271	1383	0.000367444	1_target
271	1384	0.000367444	1_target
271	1385	0.000367444	1_target
271	1386	0.000367444	1_target
271	1387	0.000367444	1_target
271	1388	0.000367444	1_target
271	1389	0.000367444	1_target
271	1390	0.000367444	1_target
271	1391	0.000367444	1_target
271	1392	0.000367444	1_target
271	1393	0.000367444	1_target
271	1394	0.000367444	1_target
271	1395	0.000367444	1_target
271	1396	0.000367444	1_target
271	1397	0.000367444	1_target
271	1398	0.000367444	1_target
271	1399	0.000367444	1_target
271	1400	0.000367444	1_target
271	1401	0.000367444	1_target
271	1402	0.000367444	1_target
271	1403	0.000367444	1_target
271	1404	0.000367444	1_target
271	1405	0.000367444	1_target
271	1406	0.000367444	1_target
271	1407	0.000367444	1_target
271	1408	0.000367444	1_target
271	1409	0.000367444	1_target
270	1410	0.000366088	1_target
270	1411	0.000366088	1_target
269	1412	0.000364732	1_target
269	1413	0.000364732	1_target
269	1414	0.000364732	1_target
269	1415	0.000364732	1_target
269	1416	0.000364732	1_target
269	1417	0.000364732	1_target
269	1418	0.000364732	1_target
269	1419	0.000364732	1_target
269	1420	0.000364732	1_target
269	1421	0.000364732	1_target
269	1422	0.000364732	1_target
269	1423	0.000364732	1_target
269	1424	0.000364732	1_target
269	1425	0.000364732	1_target
268	1426	0.000363377	1_target
268	1427	0.000363377	1_target
268	1428	0.000363377	1_target
268	1429	0.000363377	1_target
268	1430	0.000363377	1_target
268	1431	0.000363377	1_target
268	1432	0.000363377	1_target
268	1433	0.000363377	1_target
268	1434	0.000363377	1_target
268	1435	0.000363377	1_target
268	1436	0.000363377	1_target
268	1437	0.000363377	1_target
268	1438	0.000363377	1_target
268	1439	0.000363377	1_target
268	1440	0.000363377	1_target
268	1441	0.000363377	1_target
268	1442	0.000363377	1_target
268	1443	0.000363377	1_target
268	1444	0.000363377	1_target
268	1445	0.000363377	1_target
268	1446	0.000363377	1_target
268	1447	0.000363377	1_target
268	1448	0.000363377	1_target
268	1449	0.000363377	1_target
268	1450	0.000363377	1_target
268	1451	0.000363377	1_target
268	1452	0.000363377	1_target
268	1453	0.000363377	1_target
268	1454	0.000363377	1_target
268	1455	0.000363377	1_target
268	1456	0.000363377	1_target
268	1457	0.000363377	1_target
268	1458	0.000363377	1_target
268	1459	0.000363377	1_target
268	1460	0.000363377	1_target
268	1461	0.000363377	1_target
268	1462	0.000363377	1_target
269	1463	0.000364732	1_target
269	1464	0.000364732	1_target
269	1465	0.000364732	1_target
269	1466	0.000364732	1_target
269	1467	0.000364732	1_target
269	1468	0.000364732	1_target
269	1469	0.000364732	1_target
269	1470	0.000364732	1_target
269	1471	0.000364732	1_target
269	1472	0.000364732	1_target
269	1473	0.000364732	1_target
269	1474	0.000364732	1_target
269	1475	0.000364732	1_target
269	1476	0.000364732	1_target
269	1477	0.000364732	1_target
269	1478	0.000364732	1_target
269	1479	0.000364732	1_target
269	1480	0.000364732	1_target
269	1481	0.000364732	1_target
269	1482	0.000364732	1_target
269	1483	0.000364732	1_target
269	1484	0.000364732	1_target
269	1485	0.000364732	1_target
269	1486	0.000364732	1_target
269	1487	0.000364732	1_target
269	1488	0.000364732	1_target
269	1489	0.000364732	1_target
269	1490	0.000364732	1_target
269	1491	0.000364732	1_target
269	1492	0.000364732	1_target
269	1493	0.000364732	1_target
269	1494	0.000364732	1_target
269	1495	0.000364732	1_target
269	1496	0.000364732	1_target
269	1497	0.000364732	1_target
269	1498	0.000364732	1_target
269	1499	0.000364732	1_target
269	1500	0.000364732	1_target
269	1501	0.000364732	1_target
269	1502	0.000364732	1_target
269	1503	0.000364732	1_target
269	1504	0.000364732	1_target
269	1505	0.000364732	1_target
269	1506	0.000364732	1_target
269	1507	0.000364732	1_target
269	1508	0.000364732	1_target
269	1509	0.000364732	1_target
269	1510	0.000364732	1_target
269	1511	0.000364732	1_target
269	1512	0.000364732	1_target
269	1513	0.000364732	1_target
269	1514	0.000364732	1_target
269	1515	0.000364732	1_target
269	1516	0.000364732	1_target
269	1517	0.000364732	1_target
269	1518	0.000364732	1_target
269	1519	0.000364732	1_target
269	1520	0.000364732	1_target
269	1521	0.000364732	1_target
269	1522	0.000364732	1_target
269	1523	0.000364732	1_target
269	1524	0.000364732	1_target
270	1525	0.000366088	1_target
270	1526	0.000366088	1_target
270	1527	0.000366088	1_target
270	1528	0.000366088	1_target
270	1529	0.000366088	1_target
270	1530	0.000366088	1_target
270	1531	0.000366088	1_target
270	1532	0.000366088	1_target
270	1533	0.000366088	1_target
270	1534	0.000366088	1_target
270	1535	0.000366088	1_target
270	1536	0.000366088	1_target
270	1537	0.000366088	1_target
270	1538	0.000366088	1_target
270	1539	0.000366088	1_target
270	1540	0.000366088	1_target
270	1541	0.000366088	1_target
270	1542	0.000366088	1_target
270	1543	0.000366088	1_target
270	1544	0.000366088	1_target
270	1545	0.000366088	1_target
270	1546	0.000366088	1_target
270	1547	0.000366088	1_target
270	1548	0.000366088	1_target
270	1549	0.000366088	1_target
270	1550	0.000366088	1_target
270	1551	0.000366088	1_target
270	1552	0.000366088	1_target
270	1553	0.000366088	1_target
270	1554	0.000366088	1_target
270	1555	0.000366088	1_target
270	1556	0.000366088	1_target
270	1557	0.000366088	1_target
270	1558	0.000366088	1_target
270	1559	0.000366088	1_target
270	1560	0.000366088	1_target
270	1561	0.000366088	1_target
270	1562	0.000366088	1_target
270	1563	0.000366088	1_target
270	1564	0.000366088	1_target
270	1565	0.000366088	1_target
270	1566	0.000366088	1_target
270	1567	0.000366088	1_target
270	1568	0.000366088	1_target
270	1569	0.000366088	1_target
270	1570	0.000366088	1_target
270	1571	0.000366088	1_target
270	1572	0.000366088	1_target
270	1573	0.000366088	1_target
270	1574	0.000366088	1_target
270	1575	0.000366088	1_target
270	1576	0.000366088	1_target
270	1577	0.000366088	1_target
270	1578	0.000366088	1_target
270	1579	0.000366088	1_target
270	1580	0.000366088	1_target
270	1581	0.000366088	1_target
270	1582	0.000366088	1_target
270	1583	0.000366088	1_target
270	1584	0.000366088	1_target
270	1585	0.000366088	1_target
270	1586	0.000366088	1_target
270	1587	0.000366088	1_target
270	1588	0.000366088	1_target
270	1589	0.000366088	1_target
270	1590	0.000366088	1_target
270	1591	0.000366088	1_target
270	1592	0.000366088	1_target
270	1593	0.000366088	1_target
270	1594	0.000366088	1_target
270	1595	0.000366088	1_target
270	1596	0.000366088	1_target
270	1597	0.000366088	1_target
270	1598	0.000366088	1_target
270	1599	0.000366088	1_target
270	1600	0.000366088	1_target
270	1601	0.000366088	1_target
270	1602	0.000366088	1_target
270	1603	0.000366088	1_target
270	1604	0.000366088	1_target
270	1605	0.000366088	1_target
270	1606	0.000366088	1_target
270	1607	0.000366088	1_target
270	1608	0.000366088	1_target
270	1609	0.000366088	1_target
270	1610	0.000366088	1_target
270	1611	0.000366088	1_target
270	1612	0.000366088	1_target
270	1613	0.000366088	1_target
270	1614	0.000366088	1_target
270	1615	0.000366088	1_target
270	1616	0.000366088	1_target
270	1617	0.000366088	1_target
270	1618	0.000366088	1_target
270	1619	0.000366088	1_target
270	1620	0.000366088	1_target
270	1621	0.000366088	1_target
270	1622	0.000366088	1_target
270	1623	0.000366088	1_target
270	1624	0.000366088	1_target
270	1625	0.000366088	1_target
270	1626	0.000366088	1_target
270	1627	0.000366088	1_target
270	1628	0.000366088	1_target
270	1629	0.000366088	1_target
270	1630	0.000366088	1_target
269	1631	0.000364732	1_target
268	1632	0.000363377	1_target
268	1633	0.000363377	1_target
267	1634	0.000362021	1_target
267	1635	0.000362021	1_target
267	1636	0.000362021	1_target
267	1637	0.000362021	1_target
267	1638	0.000362021	1_target
267	1639	0.000362021	1_target
267	1640	0.000362021	1_target
267	1641	0.000362021	1_target
266	1642	0.000360665	1_target
266	1643	0.000360665	1_target
266	1644	0.000360665	1_target
266	1645	0.000360665	1_target
266	1646	0.000360665	1_target
266	1647	0.000360665	1_target
266	1648	0.000360665	1_target
266	1649	0.000360665	1_target
266	1650	0.000360665	1_target
266	1651	0.000360665	1_target
265	1652	0.000359309	1_target
265	1653	0.000359309	1_target
265	1654	0.000359309	1_target
265	1655	0.000359309	1_target
265	1656	0.000359309	1_target
265	1657	0.000359309	1_target
265	1658	0.000359309	1_target
264	1659	0.000357953	1_target
262	1660	0.000355241	1_target
262	1661	0.000355241	1_target
262	1662	0.000355241	1_target
260	1663	0.000352529	1_target
259	1664	0.000351174	1_target
256	1665	0.000347106	1_target
251	1666	0.000340327	1_target
251	1667	0.000340327	1_target
250	1668	0.000338971	1_target
248	1669	0.000336259	1_target
244	1670	0.000330835	1_target
243	1671	0.000329479	1_target
239	1672	0.000324056	1_target
237	1673	0.000321344	1_target
236	1674	0.000319988	1_target
57	1675	7.72853061650624e-05	1_target
57	1676	7.72853061650624e-05	1_target
57	1677	7.72853061650624e-05	1_target
57	1678	7.72853061650624e-05	1_target
57	1679	7.72853061650624e-05	1_target
57	1680	7.72853061650624e-05	1_target
57	1681	7.72853061650624e-05	1_target
57	1682	7.72853061650624e-05	1_target
57	1683	7.72853061650624e-05	1_target
57	1684	7.72853061650624e-05	1_target
57	1685	7.72853061650624e-05	1_target
57	1686	7.72853061650624e-05	1_target
57	1687	7.72853061650624e-05	1_target
57	1688	7.72853061650624e-05	1_target
57	1689	7.72853061650624e-05	1_target
57	1690	7.72853061650624e-05	1_target
56	1691	7.59294236007631e-05	1_target
56	1692	7.59294236007631e-05	1_target
56	1693	7.59294236007631e-05	1_target
56	1694	7.59294236007631e-05	1_target
56	1695	7.59294236007631e-05	1_target
56	1696	7.59294236007631e-05	1_target
56	1697	7.59294236007631e-05	1_target
56	1698	7.59294236007631e-05	1_target
56	1699	7.59294236007631e-05	1_target
56	1700	7.59294236007631e-05	1_target
56	1701	7.59294236007631e-05	1_target
56	1702	7.59294236007631e-05	1_target
56	1703	7.59294236007631e-05	1_target
56	1704	7.59294236007631e-05	1_target
56	1705	7.59294236007631e-05	1_target
56	1706	7.59294236007631e-05	1_target
55	1707	7.45735410364638e-05	1_target
55	1708	7.45735410364638e-05	1_target
55	1709	7.45735410364638e-05	1_target
55	1710	7.45735410364638e-05	1_target
55	1711	7.45735410364638e-05	1_target
55	1712	7.45735410364638e-05	1_target
55	1713	7.45735410364638e-05	1_target
55	1714	7.45735410364638e-05	1_target
55	1715	7.45735410364638e-05	1_target
55	1716	7.45735410364638e-05	1_target
55	1717	7.45735410364638e-05	1_target
55	1718	7.45735410364638e-05	1_target
55	1719	7.45735410364638e-05	1_target
55	1720	7.45735410364638e-05	1_target
55	1721	7.45735410364638e-05	1_target
55	1722	7.45735410364638e-05	1_target
55	1723	7.45735410364638e-05	1_target
55	1724	7.45735410364638e-05	1_target
55	1725	7.45735410364638e-05	1_target
55	1726	7.45735410364638e-05	1_target
55	1727	7.45735410364638e-05	1_target
55	1728	7.45735410364638e-05	1_target
55	1729	7.45735410364638e-05	1_target
55	1730	7.45735410364638e-05	1_target
55	1731	7.45735410364638e-05	1_target
55	1732	7.45735410364638e-05	1_target
55	1733	7.45735410364638e-05	1_target
55	1734	7.45735410364638e-05	1_target
55	1735	7.45735410364638e-05	1_target
55	1736	7.45735410364638e-05	1_target
55	1737	7.45735410364638e-05	1_target
55	1738	7.45735410364638e-05	1_target
55	1739	7.45735410364638e-05	1_target
55	1740	7.45735410364638e-05	1_target
55	1741	7.45735410364638e-05	1_target
55	1742	7.45735410364638e-05	1_target
55	1743	7.45735410364638e-05	1_target
55	1744	7.45735410364638e-05	1_target
55	1745	7.45735410364638e-05	1_target
55	1746	7.45735410364638e-05	1_target
55	1747	7.45735410364638e-05	1_target
54	1748	7.32176584721644e-05	1_target
54	1749	7.32176584721644e-05	1_target
54	1750	7.32176584721644e-05	1_target
54	1751	7.32176584721644e-05	1_target
54	1752	7.32176584721644e-05	1_target
54	1753	7.32176584721644e-05	1_target
54	1754	7.32176584721644e-05	1_target
54	1755	7.32176584721644e-05	1_target
54	1756	7.32176584721644e-05	1_target
54	1757	7.32176584721644e-05	1_target
54	1758	7.32176584721644e-05	1_target
54	1759	7.32176584721644e-05	1_target
54	1760	7.32176584721644e-05	1_target
54	1761	7.32176584721644e-05	1_target
54	1762	7.32176584721644e-05	1_target
54	1763	7.32176584721644e-05	1_target
54	1764	7.32176584721644e-05	1_target
54	1765	7.32176584721644e-05	1_target
54	1766	7.32176584721644e-05	1_target
54	1767	7.32176584721644e-05	1_target
54	1768	7.32176584721644e-05	1_target
54	1769	7.32176584721644e-05	1_target
54	1770	7.32176584721644e-05	1_target
54	1771	7.32176584721644e-05	1_target
54	1772	7.32176584721644e-05	1_target
54	1773	7.32176584721644e-05	1_target
54	1774	7.32176584721644e-05	1_target
54	1775	7.32176584721644e-05	1_target
54	1776	7.32176584721644e-05	1_target
54	1777	7.32176584721644e-05	1_target
54	1778	7.32176584721644e-05	1_target
54	1779	7.32176584721644e-05	1_target
54	1780	7.32176584721644e-05	1_target
54	1781	7.32176584721644e-05	1_target
54	1782	7.32176584721644e-05	1_target
54	1783	7.32176584721644e-05	1_target
54	1784	7.32176584721644e-05	1_target
54	1785	7.32176584721644e-05	1_target
54	1786	7.32176584721644e-05	1_target
54	1787	7.32176584721644e-05	1_target
54	1788	7.32176584721644e-05	1_target
54	1789	7.32176584721644e-05	1_target
54	1790	7.32176584721644e-05	1_target
54	1791	7.32176584721644e-05	1_target
54	1792	7.32176584721644e-05	1_target
54	1793	7.32176584721644e-05	1_target
54	1794	7.32176584721644e-05	1_target
54	1795	7.32176584721644e-05	1_target
54	1796	7.32176584721644e-05	1_target
54	1797	7.32176584721644e-05	1_target
54	1798	7.32176584721644e-05	1_target
54	1799	7.32176584721644e-05	1_target
54	1800	7.32176584721644e-05	1_target
54	1801	7.32176584721644e-05	1_target
54	1802	7.32176584721644e-05	1_target
54	1803	7.32176584721644e-05	1_target
54	1804	7.32176584721644e-05	1_target
54	1805	7.32176584721644e-05	1_target
54	1806	7.32176584721644e-05	1_target
54	1807	7.32176584721644e-05	1_target
54	1808	7.32176584721644e-05	1_target
54	1809	7.32176584721644e-05	1_target
54	1810	7.32176584721644e-05	1_target
54	1811	7.32176584721644e-05	1_target
54	1812	7.32176584721644e-05	1_target
54	1813	7.32176584721644e-05	1_target
54	1814	7.32176584721644e-05	1_target
54	1815	7.32176584721644e-05	1_target
54	1816	7.32176584721644e-05	1_target
54	1817	7.32176584721644e-05	1_target
54	1818	7.32176584721644e-05	1_target
54	1819	7.32176584721644e-05	1_target
54	1820	7.32176584721644e-05	1_target
54	1821	7.32176584721644e-05	1_target
54	1822	7.32176584721644e-05	1_target
54	1823	7.32176584721644e-05	1_target
54	1824	7.32176584721644e-05	1_target
54	1825	7.32176584721644e-05	1_target
54	1826	7.32176584721644e-05	1_target
54	1827	7.32176584721644e-05	1_target
54	1828	7.32176584721644e-05	1_target
54	1829	7.32176584721644e-05	1_target
54	1830	7.32176584721644e-05	1_target
54	1831	7.32176584721644e-05	1_target
54	1832	7.32176584721644e-05	1_target
54	1833	7.32176584721644e-05	1_target
54	1834	7.32176584721644e-05	1_target
54	1835	7.32176584721644e-05	1_target
54	1836	7.32176584721644e-05	1_target
54	1837	7.32176584721644e-05	1_target
55	1838	7.45735410364638e-05	1_target
54	1839	7.32176584721644e-05	1_target
54	1840	7.32176584721644e-05	1_target
54	1841	7.32176584721644e-05	1_target
54	1842	7.32176584721644e-05	1_target
54	1843	7.32176584721644e-05	1_target
54	1844	7.32176584721644e-05	1_target
54	1845	7.32176584721644e-05	1_target
54	1846	7.32176584721644e-05	1_target
54	1847	7.32176584721644e-05	1_target
54	1848	7.32176584721644e-05	1_target
54	1849	7.32176584721644e-05	1_target
54	1850	7.32176584721644e-05	1_target
54	1851	7.32176584721644e-05	1_target
54	1852	7.32176584721644e-05	1_target
54	1853	7.32176584721644e-05	1_target
54	1854	7.32176584721644e-05	1_target
54	1855	7.32176584721644e-05	1_target
54	1856	7.32176584721644e-05	1_target
54	1857	7.32176584721644e-05	1_target
54	1858	7.32176584721644e-05	1_target
54	1859	7.32176584721644e-05	1_target
54	1860	7.32176584721644e-05	1_target
54	1861	7.32176584721644e-05	1_target
54	1862	7.32176584721644e-05	1_target
54	1863	7.32176584721644e-05	1_target
54	1864	7.32176584721644e-05	1_target
54	1865	7.32176584721644e-05	1_target
54	1866	7.32176584721644e-05	1_target
54	1867	7.32176584721644e-05	1_target
54	1868	7.32176584721644e-05	1_target
54	1869	7.32176584721644e-05	1_target
54	1870	7.32176584721644e-05	1_target
54	1871	7.32176584721644e-05	1_target
54	1872	7.32176584721644e-05	1_target
54	1873	7.32176584721644e-05	1_target
54	1874	7.32176584721644e-05	1_target
54	1875	7.32176584721644e-05	1_target
54	1876	7.32176584721644e-05	1_target
54	1877	7.32176584721644e-05	1_target
54	1878	7.32176584721644e-05	1_target
54	1879	7.32176584721644e-05	1_target
54	1880	7.32176584721644e-05	1_target
54	1881	7.32176584721644e-05	1_target
54	1882	7.32176584721644e-05	1_target
54	1883	7.32176584721644e-05	1_target
54	1884	7.32176584721644e-05	1_target
54	1885	7.32176584721644e-05	1_target
54	1886	7.32176584721644e-05	1_target
54	1887	7.32176584721644e-05	1_target
54	1888	7.32176584721644e-05	1_target
54	1889	7.32176584721644e-05	1_target
54	1890	7.32176584721644e-05	1_target
54	1891	7.32176584721644e-05	1_target
54	1892	7.32176584721644e-05	1_target
54	1893	7.32176584721644e-05	1_target
54	1894	7.32176584721644e-05	1_target
54	1895	7.32176584721644e-05	1_target
54	1896	7.32176584721644e-05	1_target
54	1897	7.32176584721644e-05	1_target
54	1898	7.32176584721644e-05	1_target
54	1899	7.32176584721644e-05	1_target
54	1900	7.32176584721644e-05	1_target
14	700	4.12951333685325e-05	2_targets
14	701	4.12951333685325e-05	2_targets
14	702	4.12951333685325e-05	2_targets
14	703	4.12951333685325e-05	2_targets
14	704	4.12951333685325e-05	2_targets
14	705	4.12951333685325e-05	2_targets
14	706	4.12951333685325e-05	2_targets
14	707	4.12951333685325e-05	2_targets
14	708	4.12951333685325e-05	2_targets
14	709	4.12951333685325e-05	2_targets
14	710	4.12951333685325e-05	2_targets
14	711	4.12951333685325e-05	2_targets
14	712	4.12951333685325e-05	2_targets
14	713	4.12951333685325e-05	2_targets
14	714	4.12951333685325e-05	2_targets
14	715	4.12951333685325e-05	2_targets
14	716	4.12951333685325e-05	2_targets
14	717	4.12951333685325e-05	2_targets
14	718	4.12951333685325e-05	2_targets
14	719	4.12951333685325e-05	2_targets
14	720	4.12951333685325e-05	2_targets
14	721	4.12951333685325e-05	2_targets
14	722	4.12951333685325e-05	2_targets
14	723	4.12951333685325e-05	2_targets
14	724	4.12951333685325e-05	2_targets
14	725	4.12951333685325e-05	2_targets
14	726	4.12951333685325e-05	2_targets
14	727	4.12951333685325e-05	2_targets
14	728	4.12951333685325e-05	2_targets
14	729	4.12951333685325e-05	2_targets
14	730	4.12951333685325e-05	2_targets
14	731	4.12951333685325e-05	2_targets
14	732	4.12951333685325e-05	2_targets
14	733	4.12951333685325e-05	2_targets
14	734	4.12951333685325e-05	2_targets
14	735	4.12951333685325e-05	2_targets
14	736	4.12951333685325e-05	2_targets
14	737	4.12951333685325e-05	2_targets
14	738	4.12951333685325e-05	2_targets
14	739	4.12951333685325e-05	2_targets
14	740	4.12951333685325e-05	2_targets
14	741	4.12951333685325e-05	2_targets
14	742	4.12951333685325e-05	2_targets
14	743	4.12951333685325e-05	2_targets
14	744	4.12951333685325e-05	2_targets
14	745	4.12951333685325e-05	2_targets
14	746	4.12951333685325e-05	2_targets
14	747	4.12951333685325e-05	2_targets
14	748	4.12951333685325e-05	2_targets
14	749	4.12951333685325e-05	2_targets
14	750	4.12951333685325e-05	2_targets
14	751	4.12951333685325e-05	2_targets
14	752	4.12951333685325e-05	2_targets
14	753	4.12951333685325e-05	2_targets
14	754	4.12951333685325e-05	2_targets
14	755	4.12951333685325e-05	2_targets
14	756	4.12951333685325e-05	2_targets
14	757	4.12951333685325e-05	2_targets
14	758	4.12951333685325e-05	2_targets
14	759	4.12951333685325e-05	2_targets
14	760	4.12951333685325e-05	2_targets
14	761	4.12951333685325e-05	2_targets
14	762	4.12951333685325e-05	2_targets
14	763	4.12951333685325e-05	2_targets
14	764	4.12951333685325e-05	2_targets
14	765	4.12951333685325e-05	2_targets
14	766	4.12951333685325e-05	2_targets
14	767	4.12951333685325e-05	2_targets
14	768	4.12951333685325e-05	2_targets
14	769	4.12951333685325e-05	2_targets
14	770	4.12951333685325e-05	2_targets
14	771	4.12951333685325e-05	2_targets
14	772	4.12951333685325e-05	2_targets
14	773	4.12951333685325e-05	2_targets
14	774	4.12951333685325e-05	2_targets
14	775	4.12951333685325e-05	2_targets
14	776	4.12951333685325e-05	2_targets
14	777	4.12951333685325e-05	2_targets
14	778	4.12951333685325e-05	2_targets
14	779	4.12951333685325e-05	2_targets
14	780	4.12951333685325e-05	2_targets
14	781	4.12951333685325e-05	2_targets
14	782	4.12951333685325e-05	2_targets
14	783	4.12951333685325e-05	2_targets
14	784	4.12951333685325e-05	2_targets
14	785	4.12951333685325e-05	2_targets
14	786	4.12951333685325e-05	2_targets
14	787	4.12951333685325e-05	2_targets
14	788	4.12951333685325e-05	2_targets
14	789	4.12951333685325e-05	2_targets
14	790	4.12951333685325e-05	2_targets
14	791	4.12951333685325e-05	2_targets
14	792	4.12951333685325e-05	2_targets
14	793	4.12951333685325e-05	2_targets
14	794	4.12951333685325e-05	2_targets
14	795	4.12951333685325e-05	2_targets
14	796	4.12951333685325e-05	2_targets
14	797	4.12951333685325e-05	2_targets
14	798	4.12951333685325e-05	2_targets
14	799	4.12951333685325e-05	2_targets
14	800	4.12951333685325e-05	2_targets
14	801	4.12951333685325e-05	2_targets
14	802	4.12951333685325e-05	2_targets
14	803	4.12951333685325e-05	2_targets
14	804	4.12951333685325e-05	2_targets
14	805	4.12951333685325e-05	2_targets
14	806	4.12951333685325e-05	2_targets
14	807	4.12951333685325e-05	2_targets
14	808	4.12951333685325e-05	2_targets
14	809	4.12951333685325e-05	2_targets
14	810	4.12951333685325e-05	2_targets
14	811	4.12951333685325e-05	2_targets
14	812	4.12951333685325e-05	2_targets
14	813	4.12951333685325e-05	2_targets
14	814	4.12951333685325e-05	2_targets
14	815	4.12951333685325e-05	2_targets
14	816	4.12951333685325e-05	2_targets
14	817	4.12951333685325e-05	2_targets
14	818	4.12951333685325e-05	2_targets
14	819	4.12951333685325e-05	2_targets
14	820	4.12951333685325e-05	2_targets
14	821	4.12951333685325e-05	2_targets
14	822	4.12951333685325e-05	2_targets
14	823	4.12951333685325e-05	2_targets
14	824	4.12951333685325e-05	2_targets
14	825	4.12951333685325e-05	2_targets
14	826	4.12951333685325e-05	2_targets
14	827	4.12951333685325e-05	2_targets
14	828	4.12951333685325e-05	2_targets
14	829	4.12951333685325e-05	2_targets
14	830	4.12951333685325e-05	2_targets
14	831	4.12951333685325e-05	2_targets
14	832	4.12951333685325e-05	2_targets
14	833	4.12951333685325e-05	2_targets
14	834	4.12951333685325e-05	2_targets
14	835	4.12951333685325e-05	2_targets
14	836	4.12951333685325e-05	2_targets
14	837	4.12951333685325e-05	2_targets
14	838	4.12951333685325e-05	2_targets
14	839	4.12951333685325e-05	2_targets
14	840	4.12951333685325e-05	2_targets
14	841	4.12951333685325e-05	2_targets
14	842	4.12951333685325e-05	2_targets
14	843	4.12951333685325e-05	2_targets
14	844	4.12951333685325e-05	2_targets
14	845	4.12951333685325e-05	2_targets
14	846	4.12951333685325e-05	2_targets
14	847	4.12951333685325e-05	2_targets
14	848	4.12951333685325e-05	2_targets
14	849	4.12951333685325e-05	2_targets
14	850	4.12951333685325e-05	2_targets
14	851	4.12951333685325e-05	2_targets
14	852	4.12951333685325e-05	2_targets
14	853	4.12951333685325e-05	2_targets
14	854	4.12951333685325e-05	2_targets
14	855	4.12951333685325e-05	2_targets
14	856	4.12951333685325e-05	2_targets
14	857	4.12951333685325e-05	2_targets
14	858	4.12951333685325e-05	2_targets
14	859	4.12951333685325e-05	2_targets
14	860	4.12951333685325e-05	2_targets
14	861	4.12951333685325e-05	2_targets
14	862	4.12951333685325e-05	2_targets
14	863	4.12951333685325e-05	2_targets
14	864	4.12951333685325e-05	2_targets
14	865	4.12951333685325e-05	2_targets
14	866	4.12951333685325e-05	2_targets
14	867	4.12951333685325e-05	2_targets
14	868	4.12951333685325e-05	2_targets
14	869	4.12951333685325e-05	2_targets
14	870	4.12951333685325e-05	2_targets
14	871	4.12951333685325e-05	2_targets
14	872	4.12951333685325e-05	2_targets
14	873	4.12951333685325e-05	2_targets
14	874	4.12951333685325e-05	2_targets
14	875	4.12951333685325e-05	2_targets
14	876	4.12951333685325e-05	2_targets
14	877	4.12951333685325e-05	2_targets
14	878	4.12951333685325e-05	2_targets
14	879	4.12951333685325e-05	2_targets
14	880	4.12951333685325e-05	2_targets
14	881	4.12951333685325e-05	2_targets
14	882	4.12951333685325e-05	2_targets
14	883	4.12951333685325e-05	2_targets
14	884	4.12951333685325e-05	2_targets
14	885	4.12951333685325e-05	2_targets
14	886	4.12951333685325e-05	2_targets
14	887	4.12951333685325e-05	2_targets
14	888	4.12951333685325e-05	2_targets
14	889	4.12951333685325e-05	2_targets
14	890	4.12951333685325e-05	2_targets
14	891	4.12951333685325e-05	2_targets
14	892	4.12951333685325e-05	2_targets
14	893	4.12951333685325e-05	2_targets
14	894	4.12951333685325e-05	2_targets
14	895	4.12951333685325e-05	2_targets
14	896	4.12951333685325e-05	2_targets
14	897	4.12951333685325e-05	2_targets
14	898	4.12951333685325e-05	2_targets
14	899	4.12951333685325e-05	2_targets
14	900	4.12951333685325e-05	2_targets
14	901	4.12951333685325e-05	2_targets
14	902	4.12951333685325e-05	2_targets
14	903	4.12951333685325e-05	2_targets
14	904	4.12951333685325e-05	2_targets
14	905	4.12951333685325e-05	2_targets
14	906	4.12951333685325e-05	2_targets
14	907	4.12951333685325e-05	2_targets
14	908	4.12951333685325e-05	2_targets
14	909	4.12951333685325e-05	2_targets
14	910	4.12951333685325e-05	2_targets
14	911	4.12951333685325e-05	2_targets
14	912	4.12951333685325e-05	2_targets
14	913	4.12951333685325e-05	2_targets
14	914	4.12951333685325e-05	2_targets
14	915	4.12951333685325e-05	2_targets
14	916	4.12951333685325e-05	2_targets
14	917	4.12951333685325e-05	2_targets
14	918	4.12951333685325e-05	2_targets
14	919	4.12951333685325e-05	2_targets
14	920	4.12951333685325e-05	2_targets
14	921	4.12951333685325e-05	2_targets
14	922	4.12951333685325e-05	2_targets
14	923	4.12951333685325e-05	2_targets
14	924	4.12951333685325e-05	2_targets
14	925	4.12951333685325e-05	2_targets
14	926	4.12951333685325e-05	2_targets
14	927	4.12951333685325e-05	2_targets
14	928	4.12951333685325e-05	2_targets
14	929	4.12951333685325e-05	2_targets
14	930	4.12951333685325e-05	2_targets
14	931	4.12951333685325e-05	2_targets
14	932	4.12951333685325e-05	2_targets
14	933	4.12951333685325e-05	2_targets
14	934	4.12951333685325e-05	2_targets
14	935	4.12951333685325e-05	2_targets
14	936	4.12951333685325e-05	2_targets
14	937	4.12951333685325e-05	2_targets
14	938	4.12951333685325e-05	2_targets
14	939	4.12951333685325e-05	2_targets
14	940	4.12951333685325e-05	2_targets
14	941	4.12951333685325e-05	2_targets
14	942	4.12951333685325e-05	2_targets
14	943	4.12951333685325e-05	2_targets
14	944	4.12951333685325e-05	2_targets
14	945	4.12951333685325e-05	2_targets
14	946	4.12951333685325e-05	2_targets
14	947	4.12951333685325e-05	2_targets
14	948	4.12951333685325e-05	2_targets
14	949	4.12951333685325e-05	2_targets
14	950	4.12951333685325e-05	2_targets
14	951	4.12951333685325e-05	2_targets
14	952	4.12951333685325e-05	2_targets
14	953	4.12951333685325e-05	2_targets
14	954	4.12951333685325e-05	2_targets
14	955	4.12951333685325e-05	2_targets
14	956	4.12951333685325e-05	2_targets
14	957	4.12951333685325e-05	2_targets
14	958	4.12951333685325e-05	2_targets
14	959	4.12951333685325e-05	2_targets
14	960	4.12951333685325e-05	2_targets
14	961	4.12951333685325e-05	2_targets
14	962	4.12951333685325e-05	2_targets
14	963	4.12951333685325e-05	2_targets
14	964	4.12951333685325e-05	2_targets
14	965	4.12951333685325e-05	2_targets
14	966	4.12951333685325e-05	2_targets
14	967	4.12951333685325e-05	2_targets
14	968	4.12951333685325e-05	2_targets
14	969	4.12951333685325e-05	2_targets
14	970	4.12951333685325e-05	2_targets
14	971	4.12951333685325e-05	2_targets
14	972	4.12951333685325e-05	2_targets
14	973	4.12951333685325e-05	2_targets
14	974	4.12951333685325e-05	2_targets
14	975	4.12951333685325e-05	2_targets
14	976	4.12951333685325e-05	2_targets
14	977	4.12951333685325e-05	2_targets
14	978	4.12951333685325e-05	2_targets
14	979	4.12951333685325e-05	2_targets
14	980	4.12951333685325e-05	2_targets
14	981	4.12951333685325e-05	2_targets
14	982	4.12951333685325e-05	2_targets
14	983	4.12951333685325e-05	2_targets
14	984	4.12951333685325e-05	2_targets
14	985	4.12951333685325e-05	2_targets
14	986	4.12951333685325e-05	2_targets
14	987	4.12951333685325e-05	2_targets
14	988	4.12951333685325e-05	2_targets
14	989	4.12951333685325e-05	2_targets
14	990	4.12951333685325e-05	2_targets
14	991	4.12951333685325e-05	2_targets
14	992	4.12951333685325e-05	2_targets
14	993	4.12951333685325e-05	2_targets
14	994	4.12951333685325e-05	2_targets
14	995	4.12951333685325e-05	2_targets
14	996	4.12951333685325e-05	2_targets
14	997	4.12951333685325e-05	2_targets
14	998	4.12951333685325e-05	2_targets
14	999	4.12951333685325e-05	2_targets
14	1000	4.12951333685325e-05	2_targets
14	1001	4.12951333685325e-05	2_targets
14	1002	4.12951333685325e-05	2_targets
14	1003	4.12951333685325e-05	2_targets
14	1004	4.12951333685325e-05	2_targets
14	1005	4.12951333685325e-05	2_targets
14	1006	4.12951333685325e-05	2_targets
14	1007	4.12951333685325e-05	2_targets
13	1008	3.83454809850659e-05	2_targets
13	1009	3.83454809850659e-05	2_targets
13	1010	3.83454809850659e-05	2_targets
13	1011	3.83454809850659e-05	2_targets
13	1012	3.83454809850659e-05	2_targets
13	1013	3.83454809850659e-05	2_targets
13	1014	3.83454809850659e-05	2_targets
35	1015	0.000103238	2_targets
44	1016	0.000129785	2_targets
45	1017	0.000132734	2_targets
49	1018	0.000144533	2_targets
55	1019	0.000162231	2_targets
55	1020	0.000162231	2_targets
55	1021	0.000162231	2_targets
59	1022	0.000174029	2_targets
60	1023	0.000176979	2_targets
60	1024	0.000176979	2_targets
60	1025	0.000176979	2_targets
60	1026	0.000176979	2_targets
60	1027	0.000176979	2_targets
61	1028	0.000179929	2_targets
61	1029	0.000179929	2_targets
62	1030	0.000182878	2_targets
62	1031	0.000182878	2_targets
62	1032	0.000182878	2_targets
63	1033	0.000185828	2_targets
63	1034	0.000185828	2_targets
63	1035	0.000185828	2_targets
63	1036	0.000185828	2_targets
63	1037	0.000185828	2_targets
63	1038	0.000185828	2_targets
63	1039	0.000185828	2_targets
63	1040	0.000185828	2_targets
63	1041	0.000185828	2_targets
63	1042	0.000185828	2_targets
63	1043	0.000185828	2_targets
63	1044	0.000185828	2_targets
63	1045	0.000185828	2_targets
63	1046	0.000185828	2_targets
63	1047	0.000185828	2_targets
63	1048	0.000185828	2_targets
63	1049	0.000185828	2_targets
63	1050	0.000185828	2_targets
63	1051	0.000185828	2_targets
63	1052	0.000185828	2_targets
63	1053	0.000185828	2_targets
64	1054	0.000188778	2_targets
64	1055	0.000188778	2_targets
64	1056	0.000188778	2_targets
64	1057	0.000188778	2_targets
64	1058	0.000188778	2_targets
64	1059	0.000188778	2_targets
65	1060	0.000191727	2_targets
65	1061	0.000191727	2_targets
65	1062	0.000191727	2_targets
65	1063	0.000191727	2_targets
65	1064	0.000191727	2_targets
65	1065	0.000191727	2_targets
65	1066	0.000191727	2_targets
65	1067	0.000191727	2_targets
65	1068	0.000191727	2_targets
65	1069	0.000191727	2_targets
65	1070	0.000191727	2_targets
65	1071	0.000191727	2_targets
65	1072	0.000191727	2_targets
65	1073	0.000191727	2_targets
65	1074	0.000191727	2_targets
65	1075	0.000191727	2_targets
65	1076	0.000191727	2_targets
65	1077	0.000191727	2_targets
65	1078	0.000191727	2_targets
65	1079	0.000191727	2_targets
65	1080	0.000191727	2_targets
65	1081	0.000191727	2_targets
65	1082	0.000191727	2_targets
65	1083	0.000191727	2_targets
65	1084	0.000191727	2_targets
65	1085	0.000191727	2_targets
65	1086	0.000191727	2_targets
65	1087	0.000191727	2_targets
65	1088	0.000191727	2_targets
65	1089	0.000191727	2_targets
65	1090	0.000191727	2_targets
65	1091	0.000191727	2_targets
65	1092	0.000191727	2_targets
65	1093	0.000191727	2_targets
65	1094	0.000191727	2_targets
65	1095	0.000191727	2_targets
65	1096	0.000191727	2_targets
65	1097	0.000191727	2_targets
65	1098	0.000191727	2_targets
65	1099	0.000191727	2_targets
65	1100	0.000191727	2_targets
65	1101	0.000191727	2_targets
65	1102	0.000191727	2_targets
65	1103	0.000191727	2_targets
65	1104	0.000191727	2_targets
65	1105	0.000191727	2_targets
65	1106	0.000191727	2_targets
65	1107	0.000191727	2_targets
65	1108	0.000191727	2_targets
65	1109	0.000191727	2_targets
65	1110	0.000191727	2_targets
65	1111	0.000191727	2_targets
65	1112	0.000191727	2_targets
65	1113	0.000191727	2_targets
65	1114	0.000191727	2_targets
65	1115	0.000191727	2_targets
66	1116	0.000194677	2_targets
66	1117	0.000194677	2_targets
66	1118	0.000194677	2_targets
66	1119	0.000194677	2_targets
66	1120	0.000194677	2_targets
66	1121	0.000194677	2_targets
66	1122	0.000194677	2_targets
66	1123	0.000194677	2_targets
66	1124	0.000194677	2_targets
66	1125	0.000194677	2_targets
66	1126	0.000194677	2_targets
66	1127	0.000194677	2_targets
66	1128	0.000194677	2_targets
66	1129	0.000194677	2_targets
66	1130	0.000194677	2_targets
66	1131	0.000194677	2_targets
66	1132	0.000194677	2_targets
66	1133	0.000194677	2_targets
66	1134	0.000194677	2_targets
66	1135	0.000194677	2_targets
66	1136	0.000194677	2_targets
66	1137	0.000194677	2_targets
66	1138	0.000194677	2_targets
66	1139	0.000194677	2_targets
66	1140	0.000194677	2_targets
66	1141	0.000194677	2_targets
66	1142	0.000194677	2_targets
66	1143	0.000194677	2_targets
66	1144	0.000194677	2_targets
66	1145	0.000194677	2_targets
66	1146	0.000194677	2_targets
66	1147	0.000194677	2_targets
66	1148	0.000194677	2_targets
66	1149	0.000194677	2_targets
66	1150	0.000194677	2_targets
66	1151	0.000194677	2_targets
66	1152	0.000194677	2_targets
66	1153	0.000194677	2_targets
66	1154	0.000194677	2_targets
66	1155	0.000194677	2_targets
66	1156	0.000194677	2_targets
66	1157	0.000194677	2_targets
66	1158	0.000194677	2_targets
66	1159	0.000194677	2_targets
66	1160	0.000194677	2_targets
66	1161	0.000194677	2_targets
66	1162	0.000194677	2_targets
66	1163	0.000194677	2_targets
66	1164	0.000194677	2_targets
66	1165	0.000194677	2_targets
66	1166	0.000194677	2_targets
66	1167	0.000194677	2_targets
66	1168	0.000194677	2_targets
66	1169	0.000194677	2_targets
66	1170	0.000194677	2_targets
66	1171	0.000194677	2_targets
66	1172	0.000194677	2_targets
66	1173	0.000194677	2_targets
66	1174	0.000194677	2_targets
66	1175	0.000194677	2_targets
66	1176	0.000194677	2_targets
66	1177	0.000194677	2_targets
66	1178	0.000194677	2_targets
66	1179	0.000194677	2_targets
66	1180	0.000194677	2_targets
66	1181	0.000194677	2_targets
66	1182	0.000194677	2_targets
66	1183	0.000194677	2_targets
66	1184	0.000194677	2_targets
66	1185	0.000194677	2_targets
66	1186	0.000194677	2_targets
66	1187	0.000194677	2_targets
66	1188	0.000194677	2_targets
66	1189	0.000194677	2_targets
66	1190	0.000194677	2_targets
66	1191	0.000194677	2_targets
66	1192	0.000194677	2_targets
66	1193	0.000194677	2_targets
66	1194	0.000194677	2_targets
66	1195	0.000194677	2_targets
66	1196	0.000194677	2_targets
66	1197	0.000194677	2_targets
66	1198	0.000194677	2_targets
66	1199	0.000194677	2_targets
66	1200	0.000194677	2_targets
66	1201	0.000194677	2_targets
66	1202	0.000194677	2_targets
66	1203	0.000194677	2_targets
66	1204	0.000194677	2_targets
66	1205	0.000194677	2_targets
66	1206	0.000194677	2_targets
66	1207	0.000194677	2_targets
66	1208	0.000194677	2_targets
66	1209	0.000194677	2_targets
66	1210	0.000194677	2_targets
66	1211	0.000194677	2_targets
66	1212	0.000194677	2_targets
66	1213	0.000194677	2_targets
66	1214	0.000194677	2_targets
66	1215	0.000194677	2_targets
66	1216	0.000194677	2_targets
66	1217	0.000194677	2_targets
66	1218	0.000194677	2_targets
66	1219	0.000194677	2_targets
66	1220	0.000194677	2_targets
66	1221	0.000194677	2_targets
66	1222	0.000194677	2_targets
66	1223	0.000194677	2_targets
66	1224	0.000194677	2_targets
66	1225	0.000194677	2_targets
66	1226	0.000194677	2_targets
66	1227	0.000194677	2_targets
66	1228	0.000194677	2_targets
66	1229	0.000194677	2_targets
66	1230	0.000194677	2_targets
66	1231	0.000194677	2_targets
66	1232	0.000194677	2_targets
66	1233	0.000194677	2_targets
66	1234	0.000194677	2_targets
66	1235	0.000194677	2_targets
66	1236	0.000194677	2_targets
66	1237	0.000194677	2_targets
66	1238	0.000194677	2_targets
66	1239	0.000194677	2_targets
66	1240	0.000194677	2_targets
66	1241	0.000194677	2_targets
66	1242	0.000194677	2_targets
66	1243	0.000194677	2_targets
66	1244	0.000194677	2_targets
66	1245	0.000194677	2_targets
66	1246	0.000194677	2_targets
66	1247	0.000194677	2_targets
66	1248	0.000194677	2_targets
66	1249	0.000194677	2_targets
66	1250	0.000194677	2_targets
66	1251	0.000194677	2_targets
66	1252	0.000194677	2_targets
66	1253	0.000194677	2_targets
66	1254	0.000194677	2_targets
66	1255	0.000194677	2_targets
66	1256	0.000194677	2_targets
66	1257	0.000194677	2_targets
66	1258	0.000194677	2_targets
66	1259	0.000194677	2_targets
66	1260	0.000194677	2_targets
66	1261	0.000194677	2_targets
66	1262	0.000194677	2_targets
66	1263	0.000194677	2_targets
66	1264	0.000194677	2_targets
66	1265	0.000194677	2_targets
66	1266	0.000194677	2_targets
66	1267	0.000194677	2_targets
66	1268	0.000194677	2_targets
66	1269	0.000194677	2_targets
66	1270	0.000194677	2_targets
66	1271	0.000194677	2_targets
66	1272	0.000194677	2_targets
66	1273	0.000194677	2_targets
66	1274	0.000194677	2_targets
66	1275	0.000194677	2_targets
66	1276	0.000194677	2_targets
66	1277	0.000194677	2_targets
66	1278	0.000194677	2_targets
66	1279	0.000194677	2_targets
66	1280	0.000194677	2_targets
66	1281	0.000194677	2_targets
66	1282	0.000194677	2_targets
66	1283	0.000194677	2_targets
66	1284	0.000194677	2_targets
66	1285	0.000194677	2_targets
66	1286	0.000194677	2_targets
66	1287	0.000194677	2_targets
66	1288	0.000194677	2_targets
66	1289	0.000194677	2_targets
66	1290	0.000194677	2_targets
66	1291	0.000194677	2_targets
66	1292	0.000194677	2_targets
66	1293	0.000194677	2_targets
66	1294	0.000194677	2_targets
66	1295	0.000194677	2_targets
66	1296	0.000194677	2_targets
66	1297	0.000194677	2_targets
66	1298	0.000194677	2_targets
66	1299	0.000194677	2_targets
66	1300	0.000194677	2_targets
66	1301	0.000194677	2_targets
66	1302	0.000194677	2_targets
66	1303	0.000194677	2_targets
66	1304	0.000194677	2_targets
66	1305	0.000194677	2_targets
66	1306	0.000194677	2_targets
66	1307	0.000194677	2_targets
66	1308	0.000194677	2_targets
66	1309	0.000194677	2_targets
66	1310	0.000194677	2_targets
66	1311	0.000194677	2_targets
66	1312	0.000194677	2_targets
66	1313	0.000194677	2_targets
66	1314	0.000194677	2_targets
66	1315	0.000194677	2_targets
66	1316	0.000194677	2_targets
66	1317	0.000194677	2_targets
66	1318	0.000194677	2_targets
66	1319	0.000194677	2_targets
66	1320	0.000194677	2_targets
66	1321	0.000194677	2_targets
66	1322	0.000194677	2_targets
66	1323	0.000194677	2_targets
66	1324	0.000194677	2_targets
66	1325	0.000194677	2_targets
66	1326	0.000194677	2_targets
66	1327	0.000194677	2_targets
66	1328	0.000194677	2_targets
66	1329	0.000194677	2_targets
66	1330	0.000194677	2_targets
66	1331	0.000194677	2_targets
66	1332	0.000194677	2_targets
66	1333	0.000194677	2_targets
66	1334	0.000194677	2_targets
66	1335	0.000194677	2_targets
66	1336	0.000194677	2_targets
66	1337	0.000194677	2_targets
66	1338	0.000194677	2_targets
66	1339	0.000194677	2_targets
66	1340	0.000194677	2_targets
66	1341	0.000194677	2_targets
66	1342	0.000194677	2_targets
66	1343	0.000194677	2_targets
66	1344	0.000194677	2_targets
66	1345	0.000194677	2_targets
66	1346	0.000194677	2_targets
66	1347	0.000194677	2_targets
66	1348	0.000194677	2_targets
66	1349	0.000194677	2_targets
66	1350	0.000194677	2_targets
66	1351	0.000194677	2_targets
66	1352	0.000194677	2_targets
66	1353	0.000194677	2_targets
66	1354	0.000194677	2_targets
66	1355	0.000194677	2_targets
66	1356	0.000194677	2_targets
66	1357	0.000194677	2_targets
66	1358	0.000194677	2_targets
67	1359	0.000197627	2_targets
67	1360	0.000197627	2_targets
67	1361	0.000197627	2_targets
67	1362	0.000197627	2_targets
67	1363	0.000197627	2_targets
67	1364	0.000197627	2_targets
67	1365	0.000197627	2_targets
67	1366	0.000197627	2_targets
67	1367	0.000197627	2_targets
67	1368	0.000197627	2_targets
67	1369	0.000197627	2_targets
67	1370	0.000197627	2_targets
67	1371	0.000197627	2_targets
67	1372	0.000197627	2_targets
67	1373	0.000197627	2_targets
67	1374	0.000197627	2_targets
67	1375	0.000197627	2_targets
67	1376	0.000197627	2_targets
67	1377	0.000197627	2_targets
67	1378	0.000197627	2_targets
67	1379	0.000197627	2_targets
67	1380	0.000197627	2_targets
67	1381	0.000197627	2_targets
67	1382	0.000197627	2_targets
67	1383	0.000197627	2_targets
67	1384	0.000197627	2_targets
67	1385	0.000197627	2_targets
67	1386	0.000197627	2_targets
67	1387	0.000197627	2_targets
67	1388	0.000197627	2_targets
67	1389	0.000197627	2_targets
67	1390	0.000197627	2_targets
67	1391	0.000197627	2_targets
67	1392	0.000197627	2_targets
67	1393	0.000197627	2_targets
67	1394	0.000197627	2_targets
67	1395	0.000197627	2_targets
67	1396	0.000197627	2_targets
67	1397	0.000197627	2_targets
67	1398	0.000197627	2_targets
67	1399	0.000197627	2_targets
67	1400	0.000197627	2_targets
67	1401	0.000197627	2_targets
67	1402	0.000197627	2_targets
67	1403	0.000197627	2_targets
67	1404	0.000197627	2_targets
67	1405	0.000197627	2_targets
67	1406	0.000197627	2_targets
67	1407	0.000197627	2_targets
67	1408	0.000197627	2_targets
67	1409	0.000197627	2_targets
67	1410	0.000197627	2_targets
67	1411	0.000197627	2_targets
67	1412	0.000197627	2_targets
67	1413	0.000197627	2_targets
67	1414	0.000197627	2_targets
67	1415	0.000197627	2_targets
67	1416	0.000197627	2_targets
67	1417	0.000197627	2_targets
66	1418	0.000194677	2_targets
66	1419	0.000194677	2_targets
66	1420	0.000194677	2_targets
66	1421	0.000194677	2_targets
66	1422	0.000194677	2_targets
66	1423	0.000194677	2_targets
66	1424	0.000194677	2_targets
66	1425	0.000194677	2_targets
66	1426	0.000194677	2_targets
66	1427	0.000194677	2_targets
66	1428	0.000194677	2_targets
66	1429	0.000194677	2_targets
66	1430	0.000194677	2_targets
66	1431	0.000194677	2_targets
66	1432	0.000194677	2_targets
66	1433	0.000194677	2_targets
66	1434	0.000194677	2_targets
66	1435	0.000194677	2_targets
66	1436	0.000194677	2_targets
66	1437	0.000194677	2_targets
66	1438	0.000194677	2_targets
66	1439	0.000194677	2_targets
66	1440	0.000194677	2_targets
66	1441	0.000194677	2_targets
66	1442	0.000194677	2_targets
66	1443	0.000194677	2_targets
66	1444	0.000194677	2_targets
66	1445	0.000194677	2_targets
66	1446	0.000194677	2_targets
66	1447	0.000194677	2_targets
66	1448	0.000194677	2_targets
66	1449	0.000194677	2_targets
66	1450	0.000194677	2_targets
66	1451	0.000194677	2_targets
66	1452	0.000194677	2_targets
66	1453	0.000194677	2_targets
66	1454	0.000194677	2_targets
66	1455	0.000194677	2_targets
66	1456	0.000194677	2_targets
66	1457	0.000194677	2_targets
66	1458	0.000194677	2_targets
66	1459	0.000194677	2_targets
66	1460	0.000194677	2_targets
66	1461	0.000194677	2_targets
66	1462	0.000194677	2_targets
66	1463	0.000194677	2_targets
66	1464	0.000194677	2_targets
66	1465	0.000194677	2_targets
66	1466	0.000194677	2_targets
66	1467	0.000194677	2_targets
66	1468	0.000194677	2_targets
66	1469	0.000194677	2_targets
66	1470	0.000194677	2_targets
66	1471	0.000194677	2_targets
66	1472	0.000194677	2_targets
66	1473	0.000194677	2_targets
66	1474	0.000194677	2_targets
66	1475	0.000194677	2_targets
66	1476	0.000194677	2_targets
66	1477	0.000194677	2_targets
66	1478	0.000194677	2_targets
66	1479	0.000194677	2_targets
66	1480	0.000194677	2_targets
66	1481	0.000194677	2_targets
66	1482	0.000194677	2_targets
66	1483	0.000194677	2_targets
66	1484	0.000194677	2_targets
66	1485	0.000194677	2_targets
66	1486	0.000194677	2_targets
66	1487	0.000194677	2_targets
66	1488	0.000194677	2_targets
66	1489	0.000194677	2_targets
66	1490	0.000194677	2_targets
66	1491	0.000194677	2_targets
66	1492	0.000194677	2_targets
66	1493	0.000194677	2_targets
66	1494	0.000194677	2_targets
66	1495	0.000194677	2_targets
66	1496	0.000194677	2_targets
[truncated: 404 more rows]

## Sheet: 2a
Annotated CTX-M
consensus_reduced_name	gene_start	gene_end	strand	target	major_category	gene	household	sample type
43e72950-7108-4a96-	19	859	1	gb|Y10278.1|+|0-876|ARO:3001866|CTX-M-3	NA	CTX-M	4	adult
43e72950-7108-4a96-	1108	1239	-1	NA:Keyword	integration/excision	integration/excision	4	adult
43e72950-7108-4a96-	1272	1727	1	dnaQ/dinG	replication/recombination/repair	replication/recombination/repair	4	adult
43e72950-7108-4a96-	2139	2549	-1	hypothetical protein	NA	hypothetical protein	4	adult
43e72950-7108-4a96-	2936	3208	-1	hypothetical protein	NA	hypothetical protein	4	adult
43e72950-7108-4a96-	3564	3827	1	hypothetical protein	NA	hypothetical protein	4	adult
43e72950-7108-4a96-	3853	4911	1	hypothetical protein	NA	hypothetical protein	4	adult
43e72950-7108-4a96-	5632	5949	-1	hypothetical protein	NA	hypothetical protein	4	adult
43e72950-7108-4a96-	6655	6855	-1	hypothetical protein	NA	hypothetical protein	4	adult
43e72950-7108-4a96-	7348	7551	-1	impB/umuC	replication/recombination/repair	replication/recombination/repair	4	adult
43e72950-7108-4a96-	7863	8186	-1	hypothetical protein	NA	hypothetical protein	4	adult
8d963112-4eb2-4c65-	19	716	-1	gb|Y10278.1|+|0-876|ARO:3001866|CTX-M-3	NA	CTX-M	1	dog
8d963112-4eb2-4c65-	1278	1553	1	insA8/insA_9/IS1 family transposase IS1A	integration/excision	integration/excision	1	dog
8d963112-4eb2-4c65-	1910	2758	-1	NA:Keyword/tnpA/IS1380 family transposase ISEcp1	integration/excision	integration/excision	1	dog
8d963112-4eb2-4c65-	3104	3739	1	NA:Keyword/ISKra4 family transposase ISKpn19	integration/excision	integration/excision	1	dog
8d963112-4eb2-4c65-	3763	4200	1	gin/NA/hin	integration/excision	integration/excision	1	dog
8d963112-4eb2-4c65-	4518	5175	-1	gb|DQ485529.1|+|0-657|ARO:3002790|QnrS1	NA	qnrS	1	dog
8d963112-4eb2-4c65-	5768	5941	-1	NA:Keyword	integration/excision	integration/excision	1	dog
8d963112-4eb2-4c65-	6202	6366	-1	hypothetical protein	NA	hypothetical protein	1	dog
8d963112-4eb2-4c65-	6474	6866	-1	hypothetical protein	NA	hypothetical protein	1	dog
8d963112-4eb2-4c65-	8320	8604	1	hypothetical protein	NA	hypothetical protein	1	dog
8d963112-4eb2-4c65-	8558	8839	-1	hypothetical protein	NA	hypothetical protein	1	dog
8d963112-4eb2-4c65-	9077	9199	-1	hypothetical protein	NA	hypothetical protein	1	dog
8d963112-4eb2-4c65-	9426	9518	-1	hypothetical protein	NA	hypothetical protein	1	dog
8d963112-4eb2-4c65-	10016	10720	-1	tnpA/IS6 family transposase IS26	integration/excision	integration/excision	1	dog
8d963112-4eb2-4c65-	11678	11785	-1	hypothetical protein	NA	hypothetical protein	1	dog
9e0197b3-bd55-40d0-	0	695	-1	gb|NG_048961.1|+|1-876|ARO:3005599|CTX-M-176	NA	CTX-M	3	child
9e0197b3-bd55-40d0-	848	970	-1	hypothetical protein	NA	hypothetical protein	3	child
9e0197b3-bd55-40d0-	951	2213	-1	tnpA/IS1380 family transposase ISEcp1	integration/excision	integration/excision	3	child
9e0197b3-bd55-40d0-	2496	2747	1	hypothetical protein	NA	hypothetical protein	3	child
9e0197b3-bd55-40d0-	2729	3022	1	ant/roi	phage	phage associated	3	child
9e0197b3-bd55-40d0-	3188	3556	1	hypothetical protein	NA	hypothetical protein	3	child
9e0197b3-bd55-40d0-	3734	4072	1	kilA	phage	phage associated	3	child
9e0197b3-bd55-40d0-	4256	4510	1	hypothetical protein	NA	hypothetical protein	3	child
9e0197b3-bd55-40d0-	4657	4953	1	repL	replication/recombination/repair	replication/recombination/repair	3	child
9e0197b3-bd55-40d0-	5004	5249	1	hypothetical protein	NA	hypothetical protein	3	child
9e0197b3-bd55-40d0-	5435	5542	-1	hypothetical protein	NA	hypothetical protein	3	child
9e0197b3-bd55-40d0-	5539	5790	-1	hypothetical protein	NA	hypothetical protein	3	child
9e0197b3-bd55-40d0-	6200	6685	1	hypothetical protein	NA	hypothetical protein	3	child
9e0197b3-bd55-40d0-	7053	7208	-1	hypothetical protein	NA	hypothetical protein	3	child
9e0197b3-bd55-40d0-	7549	7887	-1	hypothetical protein	NA	hypothetical protein	3	child
9e0197b3-bd55-40d0-	7856	8101	-1	hypothetical protein	NA	hypothetical protein	3	child
9e0197b3-bd55-40d0-	8194	9204	-1	NA:Keyword	phage	phage associated	3	child
9e0197b3-bd55-40d0-	10209	10535	1	hypothetical protein	NA	hypothetical protein	3	child
9e0197b3-bd55-40d0-	10876	11589	-1	gp23	phage	phage associated	3	child
9e0197b3-bd55-40d0-	12893	13075	-1	parA	replication/recombination/repair	replication/recombination/repair	3	child
9e0197b3-bd55-40d0-	13185	13355	-1	hypothetical protein	NA	hypothetical protein	3	child
9e0197b3-bd55-40d0-	13389	13613	-1	parA_2	NA	replication/recombination/repair	3	child
9e0197b3-bd55-40d0-	13655	13963	-1	parA_3	NA	replication/recombination/repair	3	child
9e0197b3-bd55-40d0-	13933	14085	-1	hypothetical protein	NA	hypothetical protein	3	child
9e0197b3-bd55-40d0-	14150	14728	1	hypothetical protein	NA	hypothetical protein	3	child
9e0197b3-bd55-40d0-	16386	16664	-1	hypothetical protein	NA	hypothetical protein	3	child
9e0197b3-bd55-40d0-	16794	16925	-1	hypothetical protein	NA	hypothetical protein	3	child
9e0197b3-bd55-40d0-	16925	17131	-1	hypothetical protein	NA	hypothetical protein	3	child
9fe26480-08e7-433c-	0	821	1	gb|AY044436.1|+|1435-2311|ARO:3001878|CTX-M-15	NA	CTX-M	3	child
9fe26480-08e7-433c-	868	1200	-1	hypothetical protein	NA	hypothetical protein	3	child
9fe26480-08e7-433c-	1291	1470	-1	NA:Keyword/ant	phage	phage associated	3	child
9fe26480-08e7-433c-	1580	1720	-1	hypothetical protein	NA	hypothetical protein	3	child
9fe26480-08e7-433c-	1717	1938	-1	hypothetical protein	NA	hypothetical protein	3	child
9fe26480-08e7-433c-	2519	2836	1	hypothetical protein	NA	hypothetical protein	3	child
9fe26480-08e7-433c-	2844	3284	1	hypothetical protein	NA	hypothetical protein	3	child
9fe26480-08e7-433c-	3284	3622	1	hypothetical protein	NA	hypothetical protein	3	child
9fe26480-08e7-433c-	3833	4393	1	hypothetical protein	NA	hypothetical protein	3	child
9fe26480-08e7-433c-	4409	4801	1	NA:Keyword	phage	phage associated	3	child
9fe26480-08e7-433c-	5036	5917	1	hypothetical protein	NA	hypothetical protein	3	child
ac64b76b-8d66-4361-	26	864	1	gb|NG_057477.1|+|1-885|ARO:3005634|CTX-M-211	NA	CTX-M	1	dog
ac64b76b-8d66-4361-	911	1183	-1	hypothetical protein	NA	hypothetical protein	1	dog
ac64b76b-8d66-4361-	1684	2280	-1	hypothetical protein	NA	hypothetical protein	1	dog
ac64b76b-8d66-4361-	2261	2767	-1	hypothetical protein	NA	hypothetical protein	1	dog
ac64b76b-8d66-4361-	2733	3050	-1	orf19	phage	phage associated	1	dog
ac64b76b-8d66-4361-	3331	3600	-1	NA:Keyword	phage	phage associated	1	dog
ac64b76b-8d66-4361-	3735	4037	-1	orf17	phage	phage associated	1	dog
ac64b76b-8d66-4361-	4013	4717	-1	hypothetical protein	NA	hypothetical protein	1	dog
ac64b76b-8d66-4361-	4886	5137	-1	orf16	phage	phage associated	1	dog
ac64b76b-8d66-4361-	5150	5341	-1	orf16	phage	phage associated	1	dog
ac64b76b-8d66-4361-	5664	5990	1	hypothetical protein	NA	hypothetical protein	1	dog
ac64b76b-8d66-4361-	7108	7380	-1	hypothetical protein	NA	hypothetical protein	1	dog
ac64b76b-8d66-4361-	8287	8586	-1	hypothetical protein	NA	hypothetical protein	1	dog
ac64b76b-8d66-4361-	8749	9075	-1	hypothetical protein	NA	hypothetical protein	1	dog
ac64b76b-8d66-4361-	9217	9420	-1	NA:Keyword	phage	phage associated	1	dog
ac64b76b-8d66-4361-	9646	9846	-1	hypothetical protein	NA	hypothetical protein	1	dog
ca3b0ed2-9901-4169-	28	872	1	gb|NG_062241.1|+|101-976|ARO:3005647|CTX-M-224	NA	CTX-M	2	dog
ca3b0ed2-9901-4169-	920	1312	-1	hypothetical protein	NA	hypothetical protein	2	dog
ca3b0ed2-9901-4169-	1447	2322	1	btuB_3	NA	transporter	2	dog
ca3b0ed2-9901-4169-	2548	3123	1	cirA_4	NA	transporter	2	dog
ca3b0ed2-9901-4169-	3104	3295	1	hypothetical protein	NA	hypothetical protein	2	dog
ca3b0ed2-9901-4169-	3288	3542	1	hypothetical protein	NA	hypothetical protein	2	dog
ca3b0ed2-9901-4169-	3809	3940	1	NA:Keyword	integration/excision	integration/excision	2	dog
ca3b0ed2-9901-4169-	4423	4698	1	rpnD_1	NA	integration/excision	2	dog
ca3b0ed2-9901-4169-	4658	5203	1	ISNCY family transposase ISSen7	NA	integration/excision	2	dog
ca3b0ed2-9901-4169-	5973	6557	1	hpaI	integration/excision	integration/excision	2	dog
ca3b0ed2-9901-4169-	6541	6996	1	NA:Keyword/hpaI	integration/excision	integration/excision	2	dog
ca3b0ed2-9901-4169-	6999	7775	1	NA:Keyword/istB/IS21 family transposase IS100kyp	integration/excision	integration/excision	2	dog
ca3b0ed2-9901-4169-	7996	8355	-1	NA/istB/IS21 family transposase IS21	integration/excision	integration/excision	2	dog
ca3b0ed2-9901-4169-	8364	8597	-1	Insertion sequence IS5376 putative ATP-binding protein	NA	other	2	dog
ca3b0ed2-9901-4169-	8686	9219	-1	tnpC/IS66 family transposase ISCro1	integration/excision	integration/excision	2	dog
ca3b0ed2-9901-4169-	9538	9984	-1	tnpC/IS66 family transposase ISCro1	integration/excision	integration/excision	2	dog
ca3b0ed2-9901-4169-	9965	10246	-1	hypothetical protein	NA	hypothetical protein	2	dog
ca3b0ed2-9901-4169-	10353	10532	1	hypothetical protein	NA	hypothetical protein	2	dog
d84ef01b-c135-4051-	0	682	-1	gb|NG_055272.1|+|1-876|ARO:3005625|CTX-M-202	NA	CTX-M	3	child
d84ef01b-c135-4051-	835	957	-1	hypothetical protein	NA	hypothetical protein	3	child
d84ef01b-c135-4051-	938	2200	-1	tnpA/IS1380 family transposase ISEcp1	integration/excision	integration/excision	3	child
d84ef01b-c135-4051-	2483	3004	1	ant/roi	phage	phage associated	3	child
d84ef01b-c135-4051-	3169	3969	1	kilA	phage	phage associated	3	child
d84ef01b-c135-4051-	4035	4844	1	repL	replication/recombination/repair	replication/recombination/repair	3	child
d84ef01b-c135-4051-	4895	5140	1	hypothetical protein	NA	hypothetical protein	3	child
d84ef01b-c135-4051-	6274	6597	-1	hypothetical protein	NA	hypothetical protein	3	child
d84ef01b-c135-4051-	6902	7072	-1	hypothetical protein	NA	hypothetical protein	3	child
d84ef01b-c135-4051-	7225	8007	-1	gp21	phage	phage associated	3	child
d84ef01b-c135-4051-	8051	8620	-1	NA:Keyword	phage	phage associated	3	child
d84ef01b-c135-4051-	8677	9639	-1	NA:Keyword	phage	phage associated	3	child
d84ef01b-c135-4051-	9699	9908	-1	gp23	phage	phage associated	3	child
d84ef01b-c135-4051-	9905	10837	-1	gp23	phage	phage associated	3	child

## Sheet: 2b
Annotated TEM
consensus_name_reduced	gene_start	gene_end	strand	target	major_category	gene	household	sample_type
eb74c507-b28b-41cc-	0	691	-1	gb|NG_068213.1|+|100-961|ARO:3000901|TEM-31	NA	TEM	4	poultry
eb74c507-b28b-41cc-	874	1206	-1	tnpR_13	NA	integration/excision	4	poultry
eb74c507-b28b-41cc-	1276	1980	1	tnpA	integration/excision	integration/excision	4	poultry
eb74c507-b28b-41cc-	2101	3008	1	gb|D16251.1|-|1625-2531|ARO:3000316|mphA	NA	macrolide resistance	4	poultry
eb74c507-b28b-41cc-	3004	4243	1	gb|AY522923.1|-|7744-8983|ARO:3003839|Mrx	NA	macrolide resistance	4	poultry
eb74c507-b28b-41cc-	4243	4827	1	hypothetical protein	NA	hypothetical protein	4	poultry
eb74c507-b28b-41cc-	5320	6084	-1	tnpA	integration/excision	integration/excision	4	poultry
eb74c507-b28b-41cc-	6442	6615	-1	Transcriptional regulator	NA	other	4	poultry
eb74c507-b28b-41cc-	6759	7832	-1	hypothetical protein	NA	hypothetical protein	4	poultry
eb74c507-b28b-41cc-	7987	8190	-1	hypothetical protein	NA	hypothetical protein	4	poultry
eb74c507-b28b-41cc-	8317	9157	-1	gb|JF969163.1|+|1053-1893|ARO:3000410|sul1	NA	sulfonamide resistance	4	poultry
eb74c507-b28b-41cc-	9150	9438	-1	gb|U49101.1|+|1490-1838|ARO:3005010|qacEdelta1	NA	antiseptic resistance	4	poultry
eb74c507-b28b-41cc-	9502	10185	1	tnpA	integration/excision	integration/excision	4	poultry
eb74c507-b28b-41cc-	10267	10974	1	repI	replication/recombination/repair	replication/recombination/repair	4	poultry
eb74c507-b28b-41cc-	10961	11074	1	NA:Keyword	replication/recombination/repair	replication/recombination/repair	4	poultry
bdaca794-2f35-44f6-	35	786	-1	gb|AJ634602.1|-|7839-8700|ARO:3000999|TEM-135	NA	TEM	3	dog
bdaca794-2f35-44f6-	971	1528	-1	tnpR	integration/excision	integration/excision	3	dog
bdaca794-2f35-44f6-	1806	2510	-1	tnpA	integration/excision	integration/excision	3	dog
bdaca794-2f35-44f6-	2760	3302	1	Alpha	phage	phage associated	3	dog
bdaca794-2f35-44f6-	3493	3915	1	hypothetical protein	NA	hypothetical protein	3	dog
bdaca794-2f35-44f6-	5424	5924	1	Single-stranded DNA-binding protein	NA	other	3	dog
bdaca794-2f35-44f6-	5902	6213	1	hypothetical protein	NA	hypothetical protein	3	dog
bdaca794-2f35-44f6-	7439	7648	1	hypothetical protein	NA	hypothetical protein	3	dog
bdaca794-2f35-44f6-	7746	8096	1	hypothetical protein	NA	hypothetical protein	3	dog
bdaca794-2f35-44f6-	8285	8566	-1	hypothetical protein	NA	hypothetical protein	3	dog
b18d7310-8eb4-4d3c-	19	759	1	gb|KC783461.1|+|0-861|ARO:3001383|TEM-206	NA	TEM	2	poultry
b18d7310-8eb4-4d3c-	1016	1808	-1	gb|FJ196385.1|-|8531-9323|ARO:3000413|sul3	NA	sulfonamide resistance	2	poultry
b18d7310-8eb4-4d3c-	1899	2147	-1	hypothetical protein	NA	hypothetical protein	2	poultry
b18d7310-8eb4-4d3c-	2277	2522	-1	hypothetical protein	NA	hypothetical protein	2	poultry
b18d7310-8eb4-4d3c-	2560	3423	-1	hcaB_3	NA	other	2	poultry
b18d7310-8eb4-4d3c-	3436	3552	-1	hypothetical protein	NA	hypothetical protein	2	poultry
b18d7310-8eb4-4d3c-	3552	3809	-1	hypothetical protein	NA	hypothetical protein	2	poultry
b18d7310-8eb4-4d3c-	3568	3820	-1	gb|FJ196385.1|-|11083-12313|ARO:3003107|mef(B)	NA	macrolide resistance	2	poultry
b18d7310-8eb4-4d3c-	3873	4577	-1	tnpA	integration/excision	integration/excision	2	poultry
b18d7310-8eb4-4d3c-	4823	5297	-1	gb|KF921535.1|+|617-1091|ARO:3002859|dfrA14	NA	trimethoprim resistance	2	poultry
b18d7310-8eb4-4d3c-	5313	5523	-1	gb|KR091911.1|-|74564-75350|ARO:3002578|AAC(6')-Ib7	NA	aminoglycoside resistance	2	poultry
b18d7310-8eb4-4d3c-	5453	6565	1	int	integration/excision	integration/excision	2	poultry
b18d7310-8eb4-4d3c-	6511	6987	-1	NA:Keyword	integration/excision	integration/excision	2	poultry
b18d7310-8eb4-4d3c-	6980	7216	-1	NA:Keyword	integration/excision	integration/excision	2	poultry
b18d7310-8eb4-4d3c-	7618	9267	-1	hypothetical protein	NA	hypothetical protein	2	poultry
b18d7310-8eb4-4d3c-	10733	11272	-1	hypothetical protein	NA	hypothetical protein	2	poultry
b18d7310-8eb4-4d3c-	13949	14252	1	gb|FJ196385.1|-|8531-9323|ARO:3000413|sul3	NA	sulfonamide resistance	2	poultry
b18d7310-8eb4-4d3c-	14289	14408	1	hypothetical protein	NA	hypothetical protein	2	poultry
b18d7310-8eb4-4d3c-	14843	15304	-1	gb|NG_062250.1|+|100-961|ARO:3005268|TEM-237	NA	TEM	2	poultry
a93af8a0-3564-4f27-	19	759	1	gb|KC783461.1|+|0-861|ARO:3001383|TEM-206	NA	TEM	2	poultry
a93af8a0-3564-4f27-	1016	1808	-1	gb|FJ196385.1|-|8531-9323|ARO:3000413|sul3	NA	sulfonamide resistance	2	poultry
a93af8a0-3564-4f27-	1899	2147	-1	hypothetical protein	NA	hypothetical protein	2	poultry
a93af8a0-3564-4f27-	2277	2522	-1	hypothetical protein	NA	hypothetical protein	2	poultry
a93af8a0-3564-4f27-	2560	3423	-1	hcaB_8	NA	other	2	poultry
a93af8a0-3564-4f27-	3436	3552	-1	hypothetical protein	NA	hypothetical protein	2	poultry
a93af8a0-3564-4f27-	3568	3820	-1	gb|FJ196385.1|-|11083-12313|ARO:3003107|mef(B)	NA	macrolide resistance	2	poultry
a93af8a0-3564-4f27-	3873	4577	-1	tnpA	integration/excision	integration/excision	2	poultry
a93af8a0-3564-4f27-	4823	5297	-1	gb|KF921535.1|+|617-1091|ARO:3002859|dfrA14	NA	trimethoprim resistance	2	poultry
a93af8a0-3564-4f27-	5313	5523	-1	gb|KR091911.1|-|74564-75350|ARO:3002578|AAC(6')-Ib7	NA	aminoglycoside resistance	2	poultry
a93af8a0-3564-4f27-	5453	6565	1	int	integration/excision	integration/excision	2	poultry
a93af8a0-3564-4f27-	6511	7116	-1	NA:Keyword	integration/excision	integration/excision	2	poultry
a93af8a0-3564-4f27-	7289	8953	1	tnpA	integration/excision	integration/excision	2	poultry
a93af8a0-3564-4f27-	8978	9514	-1	NA:Keyword	integration/excision	integration/excision	2	poultry
a93af8a0-3564-4f27-	9847	10038	-1	insC1	integration/excision	integration/excision	2	poultry
a93af8a0-3564-4f27-	10405	10894	1	gb|DQ485529.1|+|0-657|ARO:3002790|QnrS1	NA	qnrS	2	poultry
a1c46d3e-46bb-4891-	19	770	-1	gb|NG_068038.1|+|0-861|ARO:3005259|TEM-228	NA	TEM	2	poultry
a1c46d3e-46bb-4891-	953	1510	-1	tnpR	integration/excision	integration/excision	2	poultry
a1c46d3e-46bb-4891-	1840	2544	-1	tnpA	integration/excision	integration/excision	2	poultry
a1c46d3e-46bb-4891-	2971	3546	-1	hypothetical protein	NA	hypothetical protein	2	poultry
a1c46d3e-46bb-4891-	3633	4028	-1	insF4	integration/excision	integration/excision	2	poultry
a1c46d3e-46bb-4891-	4025	4324	-1	insE3	integration/excision	integration/excision	2	poultry
a1c46d3e-46bb-4891-	4444	4884	1	hypothetical protein	NA	hypothetical protein	2	poultry
a1c46d3e-46bb-4891-	4881	5129	1	bof	phage	phage associated	2	poultry
a1c46d3e-46bb-4891-	5166	5420	-1	hypothetical protein	NA	hypothetical protein	2	poultry
a1c46d3e-46bb-4891-	5584	6294	-1	hypothetical protein	NA	hypothetical protein	2	poultry
a1c46d3e-46bb-4891-	6420	7037	-1	hypothetical protein	NA	hypothetical protein	2	poultry
a1c46d3e-46bb-4891-	7679	8290	-1	hypothetical protein	NA	hypothetical protein	2	poultry
a1c46d3e-46bb-4891-	8907	9152	-1	hypothetical protein	NA	hypothetical protein	2	poultry
a1c46d3e-46bb-4891-	9203	10234	-1	cre	phage	phage associated	2	poultry
a1c46d3e-46bb-4891-	10242	10463	-1	hypothetical protein	NA	hypothetical protein	2	poultry
a1c46d3e-46bb-4891-	11068	11277	1	hypothetical protein	NA	hypothetical protein	2	poultry
a1c46d3e-46bb-4891-	11388	12239	1	C1	phage	phage associated	2	poultry
a1c46d3e-46bb-4891-	12272	12619	-1	kilA	phage	phage associated	2	poultry
a1c46d3e-46bb-4891-	12942	13424	-1	hypothetical protein	NA	hypothetical protein	2	poultry
a1c46d3e-46bb-4891-	13515	14501	-1	hypothetical protein	NA	hypothetical protein	2	poultry
9c2938bf-2007-4992-	28	778	-1	gb|NG_068038.1|+|0-861|ARO:3005259|TEM-228	NA	TEM	2	poultry
9c2938bf-2007-4992-	1206	1910	1	tnpA	integration/excision	integration/excision	2	poultry
9c2938bf-2007-4992-	1971	2585	1	repA_5	NA	replication/recombination/repair	2	poultry
9c2938bf-2007-4992-	2989	3354	1	hypothetical protein	NA	hypothetical protein	2	poultry
9c2938bf-2007-4992-	3594	4410	1	gb|AY055428.1|-|20268-21084|ARO:3000412|sul2	NA	sulfonamide resistance	2	poultry
9c2938bf-2007-4992-	4470	5274	1	gb|AF313472.2|+|15593-16397|ARO:3002639|APH(3'')-Ib	NA	aminoglycoside resistance	2	poultry
9c2938bf-2007-4992-	5273	6110	1	gb|AF024602.1|+|3155-3992|ARO:3002660|APH(6)-Id	NA	aminoglycoside resistance	2	poultry
9c2938bf-2007-4992-	6172	6876	-1	tnpA	integration/excision	integration/excision	2	poultry
9c2938bf-2007-4992-	6984	7286	-1	NA:Keyword	integration/excision	integration/excision	2	poultry
9c2938bf-2007-4992-	7391	7816	-1	hypothetical protein	NA	hypothetical protein	2	poultry
9c2938bf-2007-4992-	7993	8277	-1	hypothetical protein	NA	hypothetical protein	2	poultry
9c2938bf-2007-4992-	8424	8654	-1	hypothetical protein	NA	hypothetical protein	2	poultry
9c2938bf-2007-4992-	8949	9497	-1	hypothetical protein	NA	hypothetical protein	2	poultry
9c2938bf-2007-4992-	10328	10630	-1	merA_3	NA	metal resistance	2	poultry
9c2938bf-2007-4992-	10651	10962	1	hypothetical protein	NA	hypothetical protein	2	poultry
9c2938bf-2007-4992-	11071	11481	-1	hypothetical protein	NA	hypothetical protein	2	poultry
9c2938bf-2007-4992-	11822	12073	-1	hypothetical protein	NA	hypothetical protein	2	poultry
9c2938bf-2007-4992-	12066	12185	-1	merT_2	NA	metal resistance	2	poultry
9c2938bf-2007-4992-	12255	12677	1	ISL3 family transposase ISStma11	NA	integration/excision	2	poultry
9c2938bf-2007-4992-	12973	13110	1	hypothetical protein	NA	hypothetical protein	2	poultry
9c2938bf-2007-4992-	13296	13538	1	NA:Keyword	integration/excision	integration/excision	2	poultry
9c2938bf-2007-4992-	14250	15499	1	gb|AF534183.1|+|2970-4245|ARO:3000165|tet(A)	NA	tetracycline resistance	2	poultry
9c2938bf-2007-4992-	14251	14955	1	mdtG_3	NA	transporter	2	poultry
9c2938bf-2007-4992-	14952	15527	1	tetA_24	NA	tetracycline resistance	2	poultry
87661cf0-90fd-4588-	0	750	-1	gb|AB700703.1|+|161-1022|ARO:3001057|TEM-198	NA	TEM	4	poultry
87661cf0-90fd-4588-	933	1490	-1	tnpR	integration/excision	integration/excision	4	poultry
87661cf0-90fd-4588-	1654	2679	1	tnpR	integration/excision	integration/excision	4	poultry
87661cf0-90fd-4588-	3082	4017	1	hypothetical protein	NA	hypothetical protein	4	poultry
87661cf0-90fd-4588-	4473	4664	1	tnpA	integration/excision	integration/excision	4	poultry
87661cf0-90fd-4588-	4712	5098	1	ref	integration/excision	integration/excision	4	poultry
87661cf0-90fd-4588-	5288	5518	1	hypothetical protein	NA	hypothetical protein	4	poultry
87661cf0-90fd-4588-	5464	5931	1	hypothetical protein	NA	hypothetical protein	4	poultry
87661cf0-90fd-4588-	5985	6674	-1	ydiV	NA	other	4	poultry
87661cf0-90fd-4588-	6909	7409	1	ydeO	NA	acid resistance	4	poultry
87661cf0-90fd-4588-	7669	7917	-1	bof	phage	phage associated	4	poultry
87661cf0-90fd-4588-	7914	8354	-1	hypothetical protein	NA	hypothetical protein	4	poultry
87661cf0-90fd-4588-	8388	8552	-1	darB	phage	phage associated	4	poultry
87661cf0-90fd-4588-	8646	8945	-1	hypothetical protein	NA	hypothetical protein	4	poultry
87661cf0-90fd-4588-	8875	9171	-1	tnpA	integration/excision	integration/excision	4	poultry
56066576-c048-46c7-	2	742	1	gb|KC783461.1|+|0-861|ARO:3001383|TEM-206	NA	TEM	1	dog
56066576-c048-46c7-	1001	1477	1	hypothetical protein	NA	hypothetical protein	1	dog
56066576-c048-46c7-	1523	2362	-1	gb|NG_057477.1|+|1-885|ARO:3005634|CTX-M-211	NA	CTX-M	1	dog
344a8d85-ee89-4259-	0	721	1	gb|KC783461.1|+|0-861|ARO:3001383|TEM-206	NA	TEM	3	poultry
344a8d85-ee89-4259-	951	1789	-1	gb|AF024602.1|+|3155-3992|ARO:3002660|APH(6)-Id	NA	aminoglycoside resistance	3	poultry
344a8d85-ee89-4259-	1788	2592	-1	gb|AF313472.2|+|15593-16397|ARO:3002639|APH(3'')-Ib	NA	aminoglycoside resistance	3	poultry
344a8d85-ee89-4259-	2652	3468	-1	gb|AY055428.1|-|20268-21084|ARO:3000412|sul2	NA	sulfonamide resistance	3	poultry
344a8d85-ee89-4259-	3477	3680	-1	hypothetical protein	NA	hypothetical protein	3	poultry
344a8d85-ee89-4259-	3842	4546	-1	tnpA	integration/excision	integration/excision	3	poultry
344a8d85-ee89-4259-	4672	5766	1	tnpR	integration/excision	integration/excision	3	poultry
344a8d85-ee89-4259-	5714	7018	1	hypothetical protein	NA	hypothetical protein	3	poultry
344a8d85-ee89-4259-	7285	7476	1	tnpA	integration/excision	integration/excision	3	poultry
344a8d85-ee89-4259-	7552	8013	1	tnpA	integration/excision	integration/excision	3	poultry
344a8d85-ee89-4259-	8010	8225	1	tnpA	integration/excision	integration/excision	3	poultry
344a8d85-ee89-4259-	8557	9233	-1	tetR_4	NA	tetracycline resistance	3	poultry
344a8d85-ee89-4259-	9236	10482	1	gb|AF534183.1|+|2970-4245|ARO:3000165|tet(A)	NA	tetracycline resistance	3	poultry
344a8d85-ee89-4259-	10542	11426	-1	hypothetical protein	NA	hypothetical protein	3	poultry
344a8d85-ee89-4259-	11564	11917	-1	hypothetical protein	NA	hypothetical protein	3	poultry

## Sheet: 2c
Annotated longer TEM
contig_name_reduced	gene_start	gene_end	strand	target	major_category	gene	household	sample_type
04d2efb6-6b02-4cad-	28	768	1	gb|KP050491.1|+|0-861|ARO:3001391|TEM-214	NA	TEM	1	dog
04d2efb6-6b02-4cad-	926	1285	1	hypothetical protein	NA	hypothetical protein	1	dog
04d2efb6-6b02-4cad-	1520	1741	-1	hypothetical protein	NA	hypothetical protein	1	dog
04d2efb6-6b02-4cad-	1732	1935	-1	hypothetical protein	NA	hypothetical protein	1	dog
04d2efb6-6b02-4cad-	2271	3087	1	gb|AY055428.1|-|20268-21084|ARO:3000412|sul2	NA	sulfonamide resistance	1	dog
04d2efb6-6b02-4cad-	3147	3951	1	gb|AF313472.2|+|15593-16397|ARO:3002639|APH(3'')-Ib	NA	aminoglycoside resistance	1	dog
04d2efb6-6b02-4cad-	3950	4787	1	gb|AF024602.1|+|3155-3992|ARO:3002660|APH(6)-Id	NA	aminoglycoside resistance	1	dog
04d2efb6-6b02-4cad-	4759	5292	-1	hypothetical protein	NA	hypothetical protein	1	dog
04d2efb6-6b02-4cad-	5343	5708	-1	hypothetical protein	NA	hypothetical protein	1	dog
04d2efb6-6b02-4cad-	5992	6090	1	hypothetical protein	NA	hypothetical protein	1	dog
04d2efb6-6b02-4cad-	6090	6314	1	hypothetical protein	NA	hypothetical protein	1	dog
04d2efb6-6b02-4cad-	6280	7110	1	hypothetical protein	NA	hypothetical protein	1	dog
04d2efb6-6b02-4cad-	7538	8122	-1	hypothetical protein	NA	hypothetical protein	1	dog
04d2efb6-6b02-4cad-	8121	9361	-1	gb|AY522923.1|-|7744-8983|ARO:3003839|Mrx	NA	macrolide resistance	1	dog
04d2efb6-6b02-4cad-	9357	10264	-1	gb|D16251.1|-|1625-2531|ARO:3000316|mphA	NA	macrolide resistance	1	dog
04d2efb6-6b02-4cad-	10299	10490	-1	hypothetical protein	NA	hypothetical protein	1	dog
04d2efb6-6b02-4cad-	10456	10653	-1	hypothetical protein	NA	hypothetical protein	1	dog
04d2efb6-6b02-4cad-	10660	10854	-1	hypothetical protein	NA	hypothetical protein	1	dog
04d2efb6-6b02-4cad-	1	11234	1	hypothetical protein	NA	hypothetical protein	1	dog
04d2efb6-6b02-4cad-	11311	11538	-1	hypothetical protein	NA	hypothetical protein	1	dog
04d2efb6-6b02-4cad-	12495	12695	-1	hypothetical protein	NA	hypothetical protein	1	dog
04d2efb6-6b02-4cad-	12692	13108	-1	repA	replication/recombination/repair	replication/recombination/repair	1	dog
04d2efb6-6b02-4cad-	13572	13805	1	hypothetical protein	NA	hypothetical protein	1	dog
04d2efb6-6b02-4cad-	13969	14142	-1	hypothetical protein	NA	hypothetical protein	1	dog
04d2efb6-6b02-4cad-	14142	14399	-1	hypothetical protein	NA	hypothetical protein	1	dog
04d2efb6-6b02-4cad-	14399	14497	-1	hypothetical protein	NA	hypothetical protein	1	dog
04d2efb6-6b02-4cad-	14631	15062	-1	hypothetical protein	NA	hypothetical protein	1	dog
04d2efb6-6b02-4cad-	15436	15672	-1	hypothetical protein	NA	hypothetical protein	1	dog
04d2efb6-6b02-4cad-	16530	16727	-1	hypothetical protein	NA	hypothetical protein	1	dog
04d2efb6-6b02-4cad-	17281	17532	-1	hypothetical protein	NA	hypothetical protein	1	dog
04d2efb6-6b02-4cad-	17717	18220	-1	finO	transfer	other	1	dog
04d2efb6-6b02-4cad-	18217	19020	-1	traX	transfer	other	1	dog
04d2efb6-6b02-4cad-	19020	19859	-1	hypothetical protein	NA	hypothetical protein	1	dog
04d2efb6-6b02-4cad-	20053	20169	-1	hypothetical protein	NA	hypothetical protein	1	dog
04d2efb6-6b02-4cad-	20594	20947	-1	hypothetical protein	NA	hypothetical protein	1	dog
04d2efb6-6b02-4cad-	21066	21977	-1	parM	replication/recombination/repair	replication/recombination/repair	1	dog
04d2efb6-6b02-4cad-	22585	23325	-1	gb|KC783461.1|+|0-861|ARO:3001383|TEM-206	NA	TEM	1	dog
89a3766d-7f21-44da-	19	770	-1	gb|AB700703.1|+|161-1022|ARO:3001057|TEM-198	NA	TEM	3	older child
89a3766d-7f21-44da-	953	1204	-1	tnpR	integration/excision	integration/excision	3	older child
89a3766d-7f21-44da-	1270	1974	1	tnpA	integration/excision	integration/excision	3	older child
89a3766d-7f21-44da-	1920	2471	-1	hypothetical protein	NA	hypothetical protein	3	older child
89a3766d-7f21-44da-	2865	3140	1	hypothetical protein	NA	hypothetical protein	3	older child
89a3766d-7f21-44da-	3112	3549	1	impA	replication/recombination/repair	replication/recombination/repair	3	older child
89a3766d-7f21-44da-	3549	4508	1	impB	replication/recombination/repair	replication/recombination/repair	3	older child
89a3766d-7f21-44da-	4514	4720	1	S4062	integration/excision	integration/excision	3	older child
89a3766d-7f21-44da-	4698	4841	1	insA	integration/excision	integration/excision	3	older child
89a3766d-7f21-44da-	4841	5884	1	insK_2	NA	other	3	older child
89a3766d-7f21-44da-	5779	6567	-1	hypothetical protein	NA	hypothetical protein	3	older child
89a3766d-7f21-44da-	6560	6913	-1	parM_1	replication/recombination/repair	replication/recombination/repair	3	older child
89a3766d-7f21-44da-	6960	7526	-1	parM	replication/recombination/repair	replication/recombination/repair	3	older child
89a3766d-7f21-44da-	8588	8845	-1	hypothetical protein	NA	hypothetical protein	3	older child
89a3766d-7f21-44da-	8921	9052	-1	hypothetical protein	NA	hypothetical protein	3	older child
89a3766d-7f21-44da-	9188	9868	-1	intM	integration/excision	integration/excision	3	older child
89a3766d-7f21-44da-	9971	10309	-1	hypothetical protein	NA	hypothetical protein	3	older child
89a3766d-7f21-44da-	11223	11585	1	ntdA_3	NA	other	3	older child
89a3766d-7f21-44da-	12439	12579	1	NA	integration/excision	integration/excision	3	older child
89a3766d-7f21-44da-	12748	13494	1	hypothetical protein	NA	hypothetical protein	3	older child
89a3766d-7f21-44da-	13993	14229	1	hypothetical protein	NA	hypothetical protein	3	older child
89a3766d-7f21-44da-	14581	15009	1	hypothetical protein	NA	hypothetical protein	3	older child
89a3766d-7f21-44da-	15289	15627	1	hapE	NA	other	3	older child
89a3766d-7f21-44da-	15975	16817	1	hypothetical protein	NA	hypothetical protein	3	older child
89a3766d-7f21-44da-	16902	17300	-1	lpxD	NA	other	3	older child
89a3766d-7f21-44da-	17628	17765	1	hypothetical protein	NA	hypothetical protein	3	older child
89a3766d-7f21-44da-	17845	18420	-1	hypothetical protein	NA	hypothetical protein	3	older child
89a3766d-7f21-44da-	19485	19655	-1	hypothetical protein	NA	hypothetical protein	3	older child
89a3766d-7f21-44da-	20906	21091	-1	NA:Keyword	stability/transfer/defense	other	3	older child
f2ae5ef7-18a5-4b34-	0	742	-1	gb|AM849805.1|+|262-1123|ARO:3000886|TEM-15	NA	TEM	2	adult
f2ae5ef7-18a5-4b34-	1133	1498	1	tnpA	integration/excision	integration/excision	2	adult
f2ae5ef7-18a5-4b34-	1461	1739	1	NA:Keyword	integration/excision	integration/excision	2	adult
f2ae5ef7-18a5-4b34-	1834	2344	1	gb|KJ174469.1|+|710-1220|ARO:3002863|dfrA8	NA	trimethoprim resistance	2	adult
f2ae5ef7-18a5-4b34-	2341	2865	1	hypothetical protein	NA	hypothetical protein	2	adult
f2ae5ef7-18a5-4b34-	3136	3399	1	tnpA	integration/excision	integration/excision	2	adult
f2ae5ef7-18a5-4b34-	3508	3960	-1	NA:Keyword	integration/excision	integration/excision	2	adult
f2ae5ef7-18a5-4b34-	4378	4599	-1	hypothetical protein	NA	hypothetical protein	2	adult
f2ae5ef7-18a5-4b34-	4590	4793	-1	hypothetical protein	NA	hypothetical protein	2	adult
f2ae5ef7-18a5-4b34-	5129	5951	1	gb|AY055428.1|-|20268-21084|ARO:3000412|sul2	NA	sulfonamide resistance	2	adult
f2ae5ef7-18a5-4b34-	6011	6820	1	gb|AF313472.2|+|15593-16397|ARO:3002639|APH(3'')-Ib	NA	aminoglycoside resistance	2	adult
f2ae5ef7-18a5-4b34-	6819	7656	1	gb|AF024602.1|+|3155-3992|ARO:3002660|APH(6)-Id	NA	aminoglycoside resistance	2	adult
f2ae5ef7-18a5-4b34-	7628	8167	-1	NA:Keyword	integration/excision	integration/excision	2	adult
f2ae5ef7-18a5-4b34-	8279	8626	-1	hypothetical protein	NA	hypothetical protein	2	adult
f2ae5ef7-18a5-4b34-	9102	9917	-1	hypothetical protein	NA	hypothetical protein	2	adult
f2ae5ef7-18a5-4b34-	9862	10026	-1	hypothetical protein	NA	hypothetical protein	2	adult
f2ae5ef7-18a5-4b34-	10054	10506	-1	hypothetical protein	NA	hypothetical protein	2	adult
f2ae5ef7-18a5-4b34-	11316	11468	1	hypothetical protein	NA	hypothetical protein	2	adult
f2ae5ef7-18a5-4b34-	11403	11768	-1	repA	replication/recombination/repair	replication/recombination/repair	2	adult
f2ae5ef7-18a5-4b34-	13940	14134	1	hypothetical protein	NA	hypothetical protein	2	adult
f2ae5ef7-18a5-4b34-	14146	14286	1	hypothetical protein	NA	hypothetical protein	2	adult
f2ae5ef7-18a5-4b34-	15231	15649	-1	gb|AF024602.1|+|3155-3992|ARO:3002660|APH(6)-Id	NA	aminoglycoside resistance	2	adult
f2ae5ef7-18a5-4b34-	15752	16319	-1	gb|AF313472.2|+|15593-16397|ARO:3002639|APH(3'')-Ib	NA	aminoglycoside resistance	2	adult
f2ae5ef7-18a5-4b34-	16658	17015	-1	gb|AY055428.1|-|20268-21084|ARO:3000412|sul2	NA	sulfonamide resistance	2	adult
f2ae5ef7-18a5-4b34-	17554	17907	1	hypothetical protein	NA	hypothetical protein	2	adult
f2ae5ef7-18a5-4b34-	18703	18918	-1	hypothetical protein	NA	hypothetical protein	2	adult
f2ae5ef7-18a5-4b34-	18981	19166	1	hypothetical protein	NA	hypothetical protein	2	adult
f2ae5ef7-18a5-4b34-	19267	19476	1	hypothetical protein	NA	hypothetical protein	2	adult
f2ae5ef7-18a5-4b34-	19459	19704	-1	gb|KJ174469.1|+|710-1220|ARO:3002863|dfrA8	NA	trimethoprim resistance	2	adult

## Sheet: 3a
TEM taxonomy
sample_type	household	taxonomic_name	count
child	1	E. coli Phage_chrom	0
adult	2	E. coli Phage_chrom	0
child	3	E. coli Phage_chrom	0
older child	3	E. coli Phage_chrom	0
adult	4	E. coli Phage_chrom	0
dog	1	E. coli Phage_chrom	0
dog	2	E. coli Phage_chrom	1
dog	3	E. coli Phage_chrom	0
poultry	1	E. coli Phage_chrom	0
poultry	2	E. coli Phage_chrom	0
poultry	3	E. coli Phage_chrom	0
poultry	4	E. coli Phage_chrom	0
poultry	4	E. coli Phage_chrom	0
child	1	Enterobacteriaceae_chrom	1
adult	2	Enterobacteriaceae_chrom	0
child	3	Enterobacteriaceae_chrom	1
older child	3	Enterobacteriaceae_chrom	0
adult	4	Enterobacteriaceae_chrom	0
dog	1	Enterobacteriaceae_chrom	0
dog	2	Enterobacteriaceae_chrom	0
dog	3	Enterobacteriaceae_chrom	0
poultry	1	Enterobacteriaceae_chrom	1
poultry	2	Enterobacteriaceae_chrom	0
poultry	3	Enterobacteriaceae_chrom	1
poultry	4	Enterobacteriaceae_chrom	0
poultry	4	Enterobacteriaceae_chrom	0
child	1	Enterobacteriaceae_plasmid	0
adult	2	Enterobacteriaceae_plasmid	0
child	3	Enterobacteriaceae_plasmid	0
older child	3	Enterobacteriaceae_plasmid	0
adult	4	Enterobacteriaceae_plasmid	0
dog	1	Enterobacteriaceae_plasmid	1
dog	2	Enterobacteriaceae_plasmid	0
dog	3	Enterobacteriaceae_plasmid	0
poultry	1	Enterobacteriaceae_plasmid	0
poultry	2	Enterobacteriaceae_plasmid	3
poultry	3	Enterobacteriaceae_plasmid	0
poultry	4	Enterobacteriaceae_plasmid	0
poultry	4	Enterobacteriaceae_plasmid	0
child	1	Escherichia coli_chrom	1
adult	2	Escherichia coli_chrom	4
child	3	Escherichia coli_chrom	9
older child	3	Escherichia coli_chrom	1
adult	4	Escherichia coli_chrom	0
dog	1	Escherichia coli_chrom	20
dog	2	Escherichia coli_chrom	10
dog	3	Escherichia coli_chrom	22
poultry	1	Escherichia coli_chrom	9
poultry	2	Escherichia coli_chrom	26
poultry	3	Escherichia coli_chrom	8
poultry	4	Escherichia coli_chrom	4
poultry	4	Escherichia coli_chrom	0
child	1	Escherichia coli_plasmid	1
adult	2	Escherichia coli_plasmid	4
child	3	Escherichia coli_plasmid	5
older child	3	Escherichia coli_plasmid	6
adult	4	Escherichia coli_plasmid	2
dog	1	Escherichia coli_plasmid	21
dog	2	Escherichia coli_plasmid	9
dog	3	Escherichia coli_plasmid	20
poultry	1	Escherichia coli_plasmid	13
poultry	2	Escherichia coli_plasmid	43
poultry	3	Escherichia coli_plasmid	11
poultry	4	Escherichia coli_plasmid	8
poultry	4	Escherichia coli_plasmid	4
child	1	Haemophilus influenzae_plasmid	3
adult	2	Haemophilus influenzae_plasmid	0
child	3	Haemophilus influenzae_plasmid	3
older child	3	Haemophilus influenzae_plasmid	2
adult	4	Haemophilus influenzae_plasmid	0
dog	1	Haemophilus influenzae_plasmid	0
dog	2	Haemophilus influenzae_plasmid	0
dog	3	Haemophilus influenzae_plasmid	0
poultry	1	Haemophilus influenzae_plasmid	0
poultry	2	Haemophilus influenzae_plasmid	0
poultry	3	Haemophilus influenzae_plasmid	0
poultry	4	Haemophilus influenzae_plasmid	0
poultry	4	Haemophilus influenzae_plasmid	0
child	1	Haemophilus parainfluenzae_chrom	2
adult	2	Haemophilus parainfluenzae_chrom	0
child	3	Haemophilus parainfluenzae_chrom	0
older child	3	Haemophilus parainfluenzae_chrom	0
adult	4	Haemophilus parainfluenzae_chrom	0
dog	1	Haemophilus parainfluenzae_chrom	0
dog	2	Haemophilus parainfluenzae_chrom	0
dog	3	Haemophilus parainfluenzae_chrom	0
poultry	1	Haemophilus parainfluenzae_chrom	0
poultry	2	Haemophilus parainfluenzae_chrom	0
poultry	3	Haemophilus parainfluenzae_chrom	0
poultry	4	Haemophilus parainfluenzae_chrom	0
poultry	4	Haemophilus parainfluenzae_chrom	0
child	1	Haemophilus parainfluenzae_plasmid	1
adult	2	Haemophilus parainfluenzae_plasmid	0
child	3	Haemophilus parainfluenzae_plasmid	1
older child	3	Haemophilus parainfluenzae_plasmid	0
adult	4	Haemophilus parainfluenzae_plasmid	0
dog	1	Haemophilus parainfluenzae_plasmid	0
dog	2	Haemophilus parainfluenzae_plasmid	0
dog	3	Haemophilus parainfluenzae_plasmid	0
poultry	1	Haemophilus parainfluenzae_plasmid	0
poultry	2	Haemophilus parainfluenzae_plasmid	0
poultry	3	Haemophilus parainfluenzae_plasmid	0
poultry	4	Haemophilus parainfluenzae_plasmid	0
poultry	4	Haemophilus parainfluenzae_plasmid	0
child	1	Klebsiella pneumoniae_chrom	0
adult	2	Klebsiella pneumoniae_chrom	1
child	3	Klebsiella pneumoniae_chrom	1
older child	3	Klebsiella pneumoniae_chrom	0
adult	4	Klebsiella pneumoniae_chrom	0
dog	1	Klebsiella pneumoniae_chrom	1
dog	2	Klebsiella pneumoniae_chrom	1
dog	3	Klebsiella pneumoniae_chrom	5
poultry	1	Klebsiella pneumoniae_chrom	0
poultry	2	Klebsiella pneumoniae_chrom	2
poultry	3	Klebsiella pneumoniae_chrom	0
poultry	4	Klebsiella pneumoniae_chrom	0
poultry	4	Klebsiella pneumoniae_chrom	0
child	1	Klebsiella pneumoniae_plasmid	0
adult	2	Klebsiella pneumoniae_plasmid	2
child	3	Klebsiella pneumoniae_plasmid	4
older child	3	Klebsiella pneumoniae_plasmid	2
adult	4	Klebsiella pneumoniae_plasmid	0
dog	1	Klebsiella pneumoniae_plasmid	2
dog	2	Klebsiella pneumoniae_plasmid	0
dog	3	Klebsiella pneumoniae_plasmid	2
poultry	1	Klebsiella pneumoniae_plasmid	1
poultry	2	Klebsiella pneumoniae_plasmid	17
poultry	3	Klebsiella pneumoniae_plasmid	0
poultry	4	Klebsiella pneumoniae_plasmid	1
poultry	4	Klebsiella pneumoniae_plasmid	0

## Sheet: 3b
CTX-M taxonomy
sample_type	household	taxonomic_name	count
child	3	Escherichia coli_chrom	1
adult	4	Escherichia coli_chrom	1
dog	1	Escherichia coli_chrom	1
dog	2	Escherichia coli_chrom	5
poultry	2	Escherichia coli_chrom	0
poultry	3	Escherichia coli_chrom	1
child	3	Escherichia coli_plasmid	1
adult	4	Escherichia coli_plasmid	0
dog	1	Escherichia coli_plasmid	1
dog	2	Escherichia coli_plasmid	0
poultry	2	Escherichia coli_plasmid	0
poultry	3	Escherichia coli_plasmid	0
child	3	Klebsiella pneumoniae_chrom	0
adult	4	Klebsiella pneumoniae_chrom	0
dog	1	Klebsiella pneumoniae_chrom	2
dog	2	Klebsiella pneumoniae_chrom	2
poultry	2	Klebsiella pneumoniae_chrom	0
poultry	3	Klebsiella pneumoniae_chrom	0
child	3	Klebsiella pneumoniae_plasmid	0
adult	4	Klebsiella pneumoniae_plasmid	0
dog	1	Klebsiella pneumoniae_plasmid	0
dog	2	Klebsiella pneumoniae_plasmid	0
poultry	2	Klebsiella pneumoniae_plasmid	2
poultry	3	Klebsiella pneumoniae_plasmid	1

## Sheet: 3c
household	sample_type	Isolate.Contig	Type	Method	log10(cov)
3	child	CTX-M-155	human	Coverage.Illumina	1.2284
3	child	CTX-M-155	human	Coverage.Cas9	1.69548
3	child	TEM-1	human	Coverage.Illumina	2.17984
3	child	TEM-1	human	Coverage.Cas9	3.09237
3	child	TEM-34	human	Coverage.Illumina	1.6939
3	child	TEM-34	human	Coverage.Cas9	1.94498
3	child	CTX-M-15	human	Coverage.Illumina	1.83746
3	child	CTX-M-15	human	Coverage.Cas9	1.41246
3	older child	TEM-1	human	Coverage.Illumina	2.22968
3	older child	TEM-1	human	Coverage.Cas9	1.99498
3	poultry	TEM-1	animal	Coverage.Illumina	2.0026
3	poultry	TEM-1	animal	Coverage.Cas9	2.11245
3	dog	TEM-1	animal	Coverage.Illumina	2.53643
3	dog	TEM-1	animal	Coverage.Cas9	3.58569
4	adult	TEM-1	human	Coverage.Illumina	2.32139
4	adult	TEM-1	human	Coverage.Cas9	0.848189
4	adult	TEM-150	human	Coverage.Illumina	2.08314
4	adult	TEM-150	human	Coverage.Cas9	1.45332
4	adult	CTX-M-3	human	Coverage.Illumina	2.66922
4	adult	CTX-M-3	human	Coverage.Cas9	1.21484
4	poultry	TEM-1	animal	Coverage.Illumina	1.26951
4	poultry	TEM-1	animal	Coverage.Cas9	2.30298
4	poultry	TEM-1	animal	Coverage.Illumina	1.36884
4	poultry	TEM-1	animal	Coverage.Cas9	2.14891
2	adult	TEM-1	human	Coverage.Illumina	2.86652
2	adult	TEM-1	human	Coverage.Cas9	2.65263
2	dog	CTX-M-15	animal	Coverage.Illumina	2.24329
2	dog	CTX-M-15	animal	Coverage.Cas9	1.8169
2	dog	TEM-1	animal	Coverage.Illumina	3.041
2	dog	TEM-1	animal	Coverage.Cas9	3.2824
1	child	TEM-1	human	Coverage.Illumina	2.56949
1	child	TEM-1	human	Coverage.Cas9	1.68966
1	poultry	NA	animal	NA	NA
1	dog	NA	animal	NA	NA

[truncated: 6 more sheets: 3d, 4a_part1, 4a_part2, 4b, Supplementary Figure 1, Supplementary Figure 2]
